# Supplementary material for: Periodic dietary restriction of animal products induces metabolic reprogramming in humans with effects on cardiometabolic health
Source: NPJ Metab Health Dis. 2025 Apr 9;3:14. doi: 10.1038/s44324-025-00057-2 (PMC11981922; doi:10.1038/s44324-025-00057-2)
Supplement: Supplementary file 2 — Supplementary Data1 [file 44324_2025_57_MOESM2_ESM.xlsx]

## Sheet: Supplementary Data 1
Supplementary Data 1. Sociodemographic traits and geographic origin of study participants
	Total (N=411)	PR (N=200)	NR (N=211)	p-value
Sex
Female	224 (54.5)	108 (54)	116 (55)	0.8425
Male	187 (45.5)	92 (46)	95 (45)
Age (yrs)	48.1±13.6	51.5±13.5	45.0±13.1	<0.00001
BMI (Kg/m2)	27.3±4.6	28.4±4.6	26.2±4.4	<0.00001
Education
Tertiary	293 (71.3)	134 (67)	159 (75.4)	0.0612
Primary and Secondary	118 (28.7)	66 (33)	52 (24.6)
Marital status
Married	286 (69.6)	147 (73.5)	139 (65.9)	0.0931
Unmarried	125 (30.4)	53 (26.5)	72 (34.1)
Smoking (Y/N)
Non-smokers	328 (79.8)	187 (93.5)	141 (66.8)	<0.00001
Smokers	83 (20.2)	13 (6.5)	70 (33.2)
Parental origin
Northern Greece	275 (66.9)	137 (68.5)	138 (65.4)	0.0979
Central or Southern Greece	32 (7.8)	11 (5.5)	21 (9.9)
Data are shown as mean±SD or N (%). P-values are from chi-square test or Mann-Whitney test for categorical and numerical variables, respectively.
