# Supplementary material for: Periodic dietary restriction of animal products induces metabolic reprogramming in humans with effects on cardiometabolic health
Source: NPJ Metab Health Dis. 2025 Apr 9;3:14. doi: 10.1038/s44324-025-00057-2 (PMC11981922; doi:10.1038/s44324-025-00057-2)
Supplement: Supplementary file 3 — Supplementary Data2 [file 44324_2025_57_MOESM3_ESM.xlsx]

## Sheet: Supplementary Data 2
Supplementary Data 2. Overview of differentially abundant metabolites and differentially abundant proteins between timepoints and dietary groups.
Comparison		Number of DAMs/DAPs			Most significant DAM/DAP
		Unique	Shared	Total	Trait/Molecule	LogFC	q-value
PR T2 vs T1	DAMs	165	1	166	SFA_pct	-0.06	5.06E-40
	DAPs	268	144	412	FGF21	1.23	4.77E-34
NR T2 vs T1	DAMs	0	1	1	Pyruvate	0.01	0.04
	DAPs	51	144	195	MNDA	-0.60	1.93E-20
T1 PR vs NR	DAMs	0	0	0	-	-	-
	DAPs	0	0	0	-	-	-
T2 PR vs NR	DAMs	86	0	86	SFA_pct	-0.05	5.15E-9
	DAPs	27	0	27	FGF21	2025-12-01	3.29E-10
