# Supplementary material for: Periodic dietary restriction of animal products induces metabolic reprogramming in humans with effects on cardiometabolic health
Source: NPJ Metab Health Dis. 2025 Apr 9;3:14. doi: 10.1038/s44324-025-00057-2 (PMC11981922; doi:10.1038/s44324-025-00057-2)
Supplement: Supplementary file 4 — Supplementary Data3 [file 44324_2025_57_MOESM4_ESM.xlsx]

## Sheet: Supplementary Data 3
Supplementary Data 3. Phase 1-4 drugs targeting PR-unique proteins and associated conditions.
unique.in	hgnc_symbol	drug	phase	status	approved	disease	category
unique.PR	PTH1R	ABALOPARATIDE	4	Not yet recruiting	TRUE	bone fracture	Musculoskeletal system
unique.PR	PTH1R	ABALOPARATIDE	4	Recruiting	TRUE	osteoporosis	Musculoskeletal system
unique.PR	PTH1R	ABALOPARATIDE	4	Recruiting	TRUE	postmenopausal osteoporosis	Musculoskeletal system
unique.PR	CA2	ACETAZOLAMIDE	4	Active, not recruiting	TRUE	altitude sickness	Other disease/trait
unique.PR	CA2	ACETAZOLAMIDE	4		TRUE	angle-closure glaucoma	Visual system
unique.PR	CA2	ACETAZOLAMIDE	4	Completed	TRUE	chronic obstructive pulmonary disease	Respiratory system
unique.PR	CA1	ACETAZOLAMIDE	4	Recruiting	TRUE	congestive heart failure	Cardiovascular
unique.PR	CA1	ACETAZOLAMIDE	4		TRUE	edema	Skin and connective tissue
unique.PR	CA1	ACETAZOLAMIDE	4		TRUE	epilepsy	Nervous system
unique.PR	CA1	ACETAZOLAMIDE	4	Completed	TRUE	glaucoma	Visual system
unique.PR	CA2	ACETAZOLAMIDE	4	Completed	TRUE	heart failure	Cardiovascular
unique.PR	CA1	ACETAZOLAMIDE	4	Completed	TRUE	hypoxia	Hematologic
unique.PR	CA1	ACETAZOLAMIDE	4	Recruiting	TRUE	obstructive sleep apnea	Nervous system
unique.PR	CA1	ACETAZOLAMIDE	4	Completed	TRUE	polycythemia	Musculoskeletal system
unique.PR	CA1	ACETAZOLAMIDE	4		TRUE	Seizure	Nervous system
unique.PR	CA1	ACETAZOLAMIDE	4	Recruiting	TRUE	sleep apnea	Nervous system
unique.PR	CA2	ACETAZOLAMIDE SODIUM	4		TRUE	angle-closure glaucoma	Visual system
unique.PR	CA1	ACETAZOLAMIDE SODIUM	4		TRUE	edema	Skin and connective tissue
unique.PR	CA2	ACETAZOLAMIDE SODIUM	4		TRUE	glaucoma	Visual system
unique.PR	CA2	ACETAZOLAMIDE SODIUM	4	2	TRUE	Seizure	Nervous system
unique.PR	ERBB2	AFATINIB	4		TRUE	neoplasm	Cancer
unique.PR	EGFR	AFATINIB	4	Not yet recruiting	TRUE	non-small cell lung carcinoma	Cancer
unique.PR	EGFR	AFATINIB	4	Recruiting	TRUE	squamous cell lung carcinoma	Cancer
unique.PR	ERBB2	AFATINIB DIMALEATE	4		TRUE	non-small cell lung carcinoma	Cancer
unique.PR	IL2RA	ALDESLEUKIN	4	Completed	TRUE	chronic hepatitis B virus infection	Infectious
unique.PR	IL2RA	ALDESLEUKIN	4	Completed	TRUE	depressive disorder	Nervous system
unique.PR	IL2RA	ALDESLEUKIN	4	Completed	TRUE	kidney cancer	Cancer
unique.PR	IL2RA	ALDESLEUKIN	4	Completed	TRUE	metastatic melanoma	Cancer
unique.PR	IL2RA	ALDESLEUKIN	4		TRUE	neoplasm	Cancer
unique.PR	IL2RA	ALDESLEUKIN	4	Completed	TRUE	renal cell carcinoma	Cancer
unique.PR	IL2RA	ALDESLEUKIN	4	Recruiting	TRUE	tuberculosis	Infectious
unique.PR	REN	ALISKIREN	4		TRUE	cardiovascular disease	Cardiovascular
unique.PR	REN	ALISKIREN	4	Completed	TRUE	essential hypertension	Cardiovascular
unique.PR	REN	ALISKIREN	4	Completed	TRUE	heart failure	Cardiovascular
unique.PR	REN	ALISKIREN	4		TRUE	hypertension	Cardiovascular
unique.PR	REN	ALISKIREN	4	Completed	TRUE	IGA glomerulonephritis	Urinary system
unique.PR	REN	ALISKIREN	4	Completed	TRUE	kidney disease	Urinary system
unique.PR	REN	ALISKIREN	4		TRUE	stroke	Cardiovascular
unique.PR	REN	ALISKIREN FUMARATE	4		TRUE	hypertension	Cardiovascular
unique.PR	REN	ALISKIREN FUMARATE	4		TRUE	stroke	Cardiovascular
unique.PR	EGFR	AMIVANTAMAB	4		TRUE	neoplasm	Cancer
unique.PR	EGFR	AMIVANTAMAB	4		TRUE	non-small cell lung carcinoma	Cancer
unique.PR	PDGFRB	ANLOTINIB	4	Recruiting	FALSE	head and neck malignant neoplasia	Cancer
unique.PR	PDGFRB	ANLOTINIB	4	Recruiting	FALSE	medullary thyroid gland carcinoma	Cancer
unique.PR	PDGFRB	ANLOTINIB	4	Recruiting	FALSE	non-small cell lung carcinoma	Cancer
unique.PR	PDGFRB	ANLOTINIB	4	Enrolling by invitation	FALSE	sarcoma	Cancer
unique.PR	PDGFRB	ANLOTINIB	4	Completed	FALSE	soft tissue sarcoma	Cancer
unique.PR	PDGFRA	AVAPRITINIB	4	Active, not recruiting	TRUE	gastrointestinal stromal tumor	Cancer
unique.PR	PDGFRA	AVAPRITINIB	4		TRUE	neoplasm	Cancer
unique.PR	IL2RA	BASILIXIMAB	4	Completed	TRUE	acute graft vs. host disease	Immune system and Inflammation
unique.PR	IL2RA	BASILIXIMAB	4	Recruiting	TRUE	beta-thalassemia major	Hematologic
unique.PR	IL2RA	BASILIXIMAB	4	Completed	TRUE	chronic kidney disease	Urinary system
unique.PR	IL2RA	BASILIXIMAB	4	Completed	TRUE	cirrhosis of liver	Metabolic
unique.PR	IL2RA	BASILIXIMAB	4	Completed	TRUE	cytomegalovirus infection	Infectious
unique.PR	IL2RA	BASILIXIMAB	4	Completed	TRUE	diabetes mellitus	Metabolic
unique.PR	IL2RA	BASILIXIMAB	4		TRUE	immune system disease	Immune system and Inflammation
unique.PR	PDGFRA	BECAPLERMIN	4		TRUE	Skin ulcer	Skin and connective tissue
unique.PR	PDGFRB	BECAPLERMIN	4		TRUE	skin wound	Skin and connective tissue
unique.PR	TNFSF13B	BELIMUMAB	4	Recruiting	TRUE	IgG4-related disease	Immune system and Inflammation
unique.PR	TNFSF13B	BELIMUMAB	4		TRUE	immune system disease	Immune system and Inflammation
unique.PR	TNFSF13B	BELIMUMAB	4		TRUE	lupus nephritis	Immune system and Inflammation
unique.PR	TNFSF13B	BELIMUMAB	4		TRUE	systemic lupus erythematosus	Immune system and Inflammation
unique.PR	EGFR	BRIGATINIB	4		TRUE	neoplasm	Cancer
unique.PR	EGFR	BRIGATINIB	4		TRUE	non-small cell lung carcinoma	Cancer
unique.PR	CA2	BRINZOLAMIDE	4	Completed	TRUE	glaucoma	Visual system
unique.PR	CA2	BRINZOLAMIDE	4	Completed	TRUE	Nystagmus	Visual system
unique.PR	CA2	BRINZOLAMIDE	4		TRUE	ocular hypertension	Visual system
unique.PR	CA2	BRINZOLAMIDE	4	Completed	TRUE	open-angle glaucoma	Visual system
unique.PR	FGF23	BUROSUMAB	4		TRUE	bone disease	Musculoskeletal system
unique.PR	FGF23	BUROSUMAB	4	Completed	TRUE	epidermal nevus syndrome	Skin and connective tissue
unique.PR	FGF23	BUROSUMAB	4		TRUE	Hypophosphatemia	Metabolic
unique.PR	FGF23	BUROSUMAB	4		TRUE	osteomalacia	Musculoskeletal system
unique.PR	FGF23	BUROSUMAB	4	Active, not recruiting	TRUE	X-linked hypophosphatemia	Metabolic
unique.PR	EGFR	CETUXIMAB	4		TRUE	colorectal adenocarcinoma	Cancer
unique.PR	EGFR	CETUXIMAB	4	Completed	TRUE	head and neck malignant neoplasia	Cancer
unique.PR	EGFR	CETUXIMAB	4		TRUE	malignant tumor of neck	Cancer
unique.PR	EGFR	CETUXIMAB	4	Recruiting	TRUE	neoplasm	Cancer
unique.PR	EGFR	CETUXIMAB	4		TRUE	squamous cell carcinoma	Cancer
unique.PR	COL18A1	COLLAGENASE CLOSTRIDIUM HISTOLYTICUM	4	Recruiting	TRUE	Abnormality of connective tissue	Skin and connective tissue
unique.PR	COL18A1	COLLAGENASE CLOSTRIDIUM HISTOLYTICUM	4	Completed	TRUE	diabetic foot	Cardiovascular
unique.PR	COL18A1	COLLAGENASE CLOSTRIDIUM HISTOLYTICUM	4	Completed	TRUE	Dupuytren Contracture	Other disease/trait
unique.PR	COL18A1	COLLAGENASE CLOSTRIDIUM HISTOLYTICUM	4		TRUE	Penile Fibromatosis	Musculoskeletal system
unique.PR	COL18A1	COLLAGENASE CLOSTRIDIUM HISTOLYTICUM	4		TRUE	Skin ulcer	Skin and connective tissue
unique.PR	COL18A1	COLLAGENASE CLOSTRIDIUM HISTOLYTICUM	4		TRUE	skin wound	Skin and connective tissue
unique.PR	COL18A1	COLLAGENASE CLOSTRIDIUM HISTOLYTICUM	4		TRUE	ulcer disease	Skin and connective tissue
unique.PR	SELP	CRIZANLIZUMAB	4	Active, not recruiting	TRUE	COVID-19	Infectious
unique.PR	SELP	CRIZANLIZUMAB	4	Active, not recruiting	TRUE	sickle cell anemia	Hematologic
unique.PR	ERBB2	DACOMITINIB	4		TRUE	neoplasm	Cancer
unique.PR	EGFR	DACOMITINIB	4		TRUE	non-small cell lung carcinoma	Cancer
unique.PR	PDGFRB	DASATINIB	4		TRUE	acute lymphoblastic leukemia	Cancer
unique.PR	FGR	DASATINIB	4	Recruiting	TRUE	chronic myelogenous leukemia	Cancer
unique.PR	FGR	DASATINIB	4	Recruiting	TRUE	lymphoid neoplasm	Cancer
unique.PR	FGR	DASATINIB	4		TRUE	neoplasm	Cancer
unique.PR	IL2RA	DENILEUKIN DIFTITOX	4	Completed	TRUE	Cutaneous T-cell lymphoma	Cancer
unique.PR	IL2RA	DENILEUKIN DIFTITOX	4	Completed	TRUE	mycosis fungoides	Cancer
unique.PR	IL2RA	DENILEUKIN DIFTITOX	4		TRUE	neoplasm	Cancer
unique.PR	IL2RA	DENILEUKIN DIFTITOX	4	Completed	TRUE	Sezary's disease	Cancer
unique.PR	CA2	DICHLORPHENAMIDE	4		TRUE	glaucoma	Visual system
unique.PR	CA2	DORZOLAMIDE	4	Completed	TRUE	eye disease	Visual system
unique.PR	CA2	DORZOLAMIDE	4	Completed	TRUE	glaucoma	Visual system
unique.PR	CA2	DORZOLAMIDE	4	Completed	TRUE	ocular hypertension	Visual system
unique.PR	CA2	DORZOLAMIDE	4		TRUE	open-angle glaucoma	Visual system
unique.PR	CA2	DORZOLAMIDE HYDROCHLORIDE	4		TRUE	glaucoma	Visual system
unique.PR	CA2	DORZOLAMIDE HYDROCHLORIDE	4		TRUE	ocular hypertension	Visual system
unique.PR	CA2	DORZOLAMIDE HYDROCHLORIDE	4		TRUE	open-angle glaucoma	Visual system
unique.PR	MMP13	DOXYCYCLINE	4	Completed	TRUE	acne	Skin and connective tissue
unique.PR	MMP13	DOXYCYCLINE	4		TRUE	anthrax infection	Infectious
unique.PR	MMP7	DOXYCYCLINE	4	Completed	TRUE	bacterial disease	Infectious
unique.PR	MMP7	DOXYCYCLINE	4	Completed	TRUE	blepharitis	Visual system
unique.PR	MMP7	DOXYCYCLINE	4	Completed	TRUE	Borrelia infectious disease	Infectious
unique.PR	MMP7	DOXYCYCLINE	4	Completed	TRUE	brain injury	Nervous system
unique.PR	MMP7	DOXYCYCLINE	4		TRUE	brucellosis	Infectious
unique.PR	MMP7	DOXYCYCLINE	4	Recruiting	TRUE	central centrifugal cicatricial alopecia	Skin and connective tissue
unique.PR	MMP13	DOXYCYCLINE	4	Completed	TRUE	Chlamydia trachomatis infectious disease	Infectious
unique.PR	MMP13	DOXYCYCLINE	4	Completed	TRUE	chronic obstructive pulmonary disease	Respiratory system
unique.PR	MMP13	DOXYCYCLINE	4	Completed	TRUE	COVID-19	Infectious
unique.PR	MMP13	DOXYCYCLINE	4	Completed	TRUE	cystic fibrosis	Respiratory system
unique.PR	MMP13	DOXYCYCLINE	4	Completed	TRUE	Endometritis	Immune system and Inflammation
unique.PR	MMP13	DOXYCYCLINE	4	Completed	TRUE	epistaxis	Other disease/trait
unique.PR	MMP13	DOXYCYCLINE	4	Completed	TRUE	Fever	Other disease/trait
unique.PR	MMP13	DOXYCYCLINE	4		TRUE	gonorrhea	Infectious
unique.PR	MMP7	DOXYCYCLINE	4	Completed	TRUE	Helicobacter pylori infectious disease	Infectious
unique.PR	MMP13	DOXYCYCLINE	4	Recruiting	TRUE	HIV infection	Infectious
unique.PR	MMP7	DOXYCYCLINE	4		TRUE	infection	Infectious
unique.PR	MMP13	DOXYCYCLINE	4	Completed	TRUE	Lyme disease	Infectious
unique.PR	MMP7	DOXYCYCLINE	4		TRUE	malaria	Infectious
unique.PR	MMP13	DOXYCYCLINE	4	Completed	TRUE	multiple sclerosis	Immune system and Inflammation
unique.PR	MMP7	DOXYCYCLINE	4		TRUE	ornithosis	Infectious
unique.PR	MMP7	DOXYCYCLINE	4	Completed	TRUE	overactive bladder	Other disease/trait
unique.PR	MMP7	DOXYCYCLINE	4	Completed	TRUE	parasitic infection	Infectious
unique.PR	MMP13	DOXYCYCLINE	4		TRUE	periodontitis	Musculoskeletal system
unique.PR	MMP7	DOXYCYCLINE	4		TRUE	pneumonia	Infectious
unique.PR	MMP7	DOXYCYCLINE	4	Completed	TRUE	Rhabdoviridae infectious disease	Infectious
unique.PR	MMP13	DOXYCYCLINE	4	Not yet recruiting	TRUE	rosacea	Skin and connective tissue
unique.PR	MMP13	DOXYCYCLINE	4	Recruiting	TRUE	scrub typhus	Infectious
unique.PR	MMP7	DOXYCYCLINE	4	Recruiting	TRUE	sexually transmitted disease	Infectious
unique.PR	MMP7	DOXYCYCLINE	4	Completed	TRUE	sinusitis	Respiratory system
unique.PR	MMP13	DOXYCYCLINE	4		TRUE	spotted fever	Infectious
unique.PR	MMP7	DOXYCYCLINE	4		TRUE	Tularemia	Infectious
unique.PR	MMP7	DOXYCYCLINE	4		TRUE	typhus	Infectious
unique.PR	MMP13	DOXYCYCLINE	4	Completed	TRUE	ulcerative colitis	Immune system and Inflammation
unique.PR	MMP7	DOXYCYCLINE	4		TRUE	Vibrio infectious disease	Infectious
unique.PR	MMP7	DOXYCYCLINE	4	Completed	TRUE	Vomiting	Other disease/trait
unique.PR	MMP13	DOXYCYCLINE ANHYDROUS	4	Completed	TRUE	acne	Skin and connective tissue
unique.PR	MMP7	DOXYCYCLINE ANHYDROUS	4		TRUE	anthrax infection	Infectious
unique.PR	MMP13	DOXYCYCLINE ANHYDROUS	4	Completed	TRUE	bacterial disease	Infectious
unique.PR	MMP13	DOXYCYCLINE ANHYDROUS	4	Recruiting	TRUE	bacterial sexually transmitted disease	Infectious
unique.PR	MMP7	DOXYCYCLINE ANHYDROUS	4	Completed	TRUE	blepharitis	Visual system
unique.PR	MMP13	DOXYCYCLINE ANHYDROUS	4	Completed	TRUE	Borrelia infectious disease	Infectious
unique.PR	MMP13	DOXYCYCLINE ANHYDROUS	4	Completed	TRUE	brain injury	Nervous system
unique.PR	MMP7	DOXYCYCLINE ANHYDROUS	4		TRUE	brucellosis	Infectious
unique.PR	MMP7	DOXYCYCLINE ANHYDROUS	4	Recruiting	TRUE	central centrifugal cicatricial alopecia	Skin and connective tissue
unique.PR	MMP13	DOXYCYCLINE ANHYDROUS	4	Completed	TRUE	Chlamydia trachomatis infectious disease	Infectious
unique.PR	MMP13	DOXYCYCLINE ANHYDROUS	4	Completed	TRUE	chronic obstructive pulmonary disease	Respiratory system
unique.PR	MMP13	DOXYCYCLINE ANHYDROUS	4	Completed	TRUE	COVID-19	Infectious
unique.PR	MMP13	DOXYCYCLINE ANHYDROUS	4	Completed	TRUE	cystic fibrosis	Respiratory system
unique.PR	MMP13	DOXYCYCLINE ANHYDROUS	4	Completed	TRUE	duodenal ulcer	Skin and connective tissue
unique.PR	MMP13	DOXYCYCLINE ANHYDROUS	4	Completed	TRUE	Endometritis	Immune system and Inflammation
unique.PR	MMP13	DOXYCYCLINE ANHYDROUS	4	Completed	TRUE	epistaxis	Other disease/trait
unique.PR	MMP13	DOXYCYCLINE ANHYDROUS	4	Completed	TRUE	Fever	Other disease/trait
unique.PR	MMP7	DOXYCYCLINE ANHYDROUS	4		TRUE	gonorrhea	Infectious
unique.PR	MMP13	DOXYCYCLINE ANHYDROUS	4	Recruiting	TRUE	Helicobacter pylori infectious disease	Infectious
unique.PR	MMP13	DOXYCYCLINE ANHYDROUS	4	Recruiting	TRUE	HIV infection	Infectious
unique.PR	MMP7	DOXYCYCLINE ANHYDROUS	4		TRUE	infection	Infectious
unique.PR	MMP13	DOXYCYCLINE ANHYDROUS	4	Completed	TRUE	Lyme disease	Infectious
unique.PR	MMP7	DOXYCYCLINE ANHYDROUS	4		TRUE	malaria	Infectious
unique.PR	MMP13	DOXYCYCLINE ANHYDROUS	4	Completed	TRUE	multiple sclerosis	Immune system and Inflammation
unique.PR	MMP13	DOXYCYCLINE ANHYDROUS	4		TRUE	ornithosis	Infectious
unique.PR	MMP13	DOXYCYCLINE ANHYDROUS	4	Completed	TRUE	overactive bladder	Other disease/trait
unique.PR	MMP7	DOXYCYCLINE ANHYDROUS	4	Completed	TRUE	parasitic infection	Infectious
unique.PR	MMP7	DOXYCYCLINE ANHYDROUS	4		TRUE	periodontitis	Musculoskeletal system
unique.PR	MMP13	DOXYCYCLINE ANHYDROUS	4		TRUE	pneumonia	Infectious
unique.PR	MMP13	DOXYCYCLINE ANHYDROUS	4	Completed	TRUE	Rhabdoviridae infectious disease	Infectious
unique.PR	MMP13	DOXYCYCLINE ANHYDROUS	4	Not yet recruiting	TRUE	rosacea	Skin and connective tissue
unique.PR	MMP13	DOXYCYCLINE ANHYDROUS	4	Recruiting	TRUE	scrub typhus	Infectious
unique.PR	MMP7	DOXYCYCLINE ANHYDROUS	4	Recruiting	TRUE	sexually transmitted disease	Infectious
unique.PR	MMP13	DOXYCYCLINE ANHYDROUS	4	Completed	TRUE	sinusitis	Respiratory system
unique.PR	MMP13	DOXYCYCLINE ANHYDROUS	4		TRUE	spotted fever	Infectious
unique.PR	MMP13	DOXYCYCLINE ANHYDROUS	4		TRUE	Tularemia	Infectious
unique.PR	MMP13	DOXYCYCLINE ANHYDROUS	4		TRUE	typhus	Infectious
unique.PR	MMP13	DOXYCYCLINE ANHYDROUS	4	Completed	TRUE	ulcerative colitis	Immune system and Inflammation
unique.PR	MMP7	DOXYCYCLINE ANHYDROUS	4		TRUE	Vibrio infectious disease	Infectious
unique.PR	MMP7	DOXYCYCLINE ANHYDROUS	4	Completed	TRUE	Vomiting	Other disease/trait
unique.PR	MMP7	DOXYCYCLINE HYCLATE	4		TRUE	acne	Skin and connective tissue
unique.PR	MMP13	DOXYCYCLINE HYCLATE	4	Recruiting	TRUE	bacterial sexually transmitted disease	Infectious
unique.PR	MMP13	DOXYCYCLINE HYCLATE	4	Completed	TRUE	duodenal ulcer	Skin and connective tissue
unique.PR	MMP13	DOXYCYCLINE HYCLATE	4	Completed	TRUE	Helicobacter pylori infectious disease	Infectious
unique.PR	IL4R	DUPILUMAB	4	Recruiting	TRUE	allergic contact dermatitis	Immune system and Inflammation
unique.PR	IL4R	DUPILUMAB	4	Recruiting	TRUE	Aspirin-induced asthma	Respiratory system
unique.PR	IL4R	DUPILUMAB	4	Active, not recruiting	TRUE	asthma	Respiratory system
unique.PR	IL4R	DUPILUMAB	4	Not yet recruiting	TRUE	atopic eczema	Immune system and Inflammation
unique.PR	IL4R	DUPILUMAB	4	Recruiting	TRUE	chronic rhinosinusitis with nasal polyps	Respiratory system
unique.PR	IL4R	DUPILUMAB	4		TRUE	Eczema	Immune system and Inflammation
unique.PR	IL4R	DUPILUMAB	4	Recruiting	TRUE	eosinophilic esophagitis	Other disease/trait
unique.PR	IL4R	DUPILUMAB	4	Recruiting	TRUE	ichthyosis	Skin and connective tissue
unique.PR	IL4R	DUPILUMAB	4	Recruiting	TRUE	Keloid	Skin and connective tissue
unique.PR	IL4R	DUPILUMAB	4		TRUE	Nasal polyposis	Respiratory system
unique.PR	FGFR2	ERDAFITINIB	4		TRUE	neoplasm	Cancer
unique.PR	FGFR2	ERDAFITINIB	4		TRUE	urothelial carcinoma	Cancer
unique.PR	EGFR	ERLOTINIB	4	Completed	TRUE	lung cancer	Cancer
unique.PR	EGFR	ERLOTINIB	4		TRUE	neoplasm	Cancer
unique.PR	EGFR	ERLOTINIB	4	Suspended	TRUE	non-small cell lung carcinoma	Cancer
unique.PR	EGFR	ERLOTINIB HYDROCHLORIDE	4	Completed	TRUE	lung cancer	Cancer
unique.PR	EGFR	ERLOTINIB HYDROCHLORIDE	4		TRUE	non-small cell lung carcinoma	Cancer
unique.PR	FAP	F19 131I	4	Completed	FALSE	blind loop syndrome
unique.PR	FGFR2	FUTIBATINIB	4		TRUE	cholangiocarcinoma	Cancer
unique.PR	FGFR2	FUTIBATINIB	4		TRUE	neoplasm	Cancer
unique.PR	EGFR	GEFITINIB	4		TRUE	neoplasm	Cancer
unique.PR	EGFR	GEFITINIB	4	Not yet recruiting	TRUE	non-small cell lung carcinoma	Cancer
unique.PR	IL18R1	IBOCTADEKIN	4	Not yet recruiting	FALSE	hepatitis C virus infection
unique.PR	EGFR	ICOTINIB	4	Completed	FALSE	lung neoplasm
unique.PR	EGFR	ICOTINIB	4	Completed	FALSE	non-small cell lung carcinoma	Cancer
unique.PR	MIF	IGURATIMOD	4	Active, not recruiting	FALSE	rheumatoid arthritis	Immune system and Inflammation
unique.PR	MIF	IGURATIMOD	4	Recruiting	FALSE	Sjogren syndrome
unique.PR	PDGFRB	IMATINIB	4	Recruiting	TRUE	acute lymphoblastic leukemia	Cancer
unique.PR	PDGFRB	IMATINIB	4	Completed	TRUE	breast cancer	Cancer
unique.PR	PDGFRB	IMATINIB	4	Not yet recruiting	TRUE	chronic myelogenous leukemia	Cancer
unique.PR	PDGFRB	IMATINIB	4	Active, not recruiting	TRUE	gastrointestinal stromal tumor	Cancer
unique.PR	PDGFRB	IMATINIB	4	Recruiting	TRUE	leukemia	Cancer
unique.PR	PDGFRB	IMATINIB	4	Recruiting	TRUE	lymphoid neoplasm	Cancer
unique.PR	PDGFRB	IMATINIB	4	Active, not recruiting	TRUE	myeloid leukemia	Cancer
unique.PR	PDGFRB	IMATINIB	4		TRUE	neoplasm	Cancer
unique.PR	PDGFRB	IMATINIB	4	Completed	TRUE	systemic mastocytosis	Cancer
unique.PR	PDGFRB	IMATINIB MESYLATE	4		TRUE	chronic myelogenous leukemia	Cancer
unique.PR	PDGFRB	IMATINIB MESYLATE	4	Active, not recruiting	TRUE	gastrointestinal stromal tumor	Cancer
unique.PR	PDGFRB	IMATINIB MESYLATE	4	Completed	TRUE	systemic mastocytosis	Cancer
unique.PR	FGFR2	INFIGRATINIB	4		TRUE	cholangiocarcinoma	Cancer
unique.PR	FGFR2	INFIGRATINIB	4		TRUE	neoplasm	Cancer
unique.PR	FGFR2	INFIGRATINIB PHOSPHATE	4		TRUE	cholangiocarcinoma	Cancer
unique.PR	AKT3	IPATASERTIB	4	Recruiting	FALSE	cancer	Cancer
unique.PR	EGFR	LAPATINIB	4		TRUE	breast cancer	Cancer
unique.PR	EGFR	LAPATINIB	4		TRUE	breast carcinoma	Cancer
unique.PR	ERBB2	LAPATINIB	4	Active, not recruiting	TRUE	breast neoplasm	Cancer
unique.PR	ERBB2	LAPATINIB	4	Completed	TRUE	cancer	Cancer
unique.PR	ERBB2	LAPATINIB	4		TRUE	neoplasm	Cancer
unique.PR	EGFR	LAPATINIB DITOSYLATE	4		TRUE	breast cancer	Cancer
unique.PR	EGFR	LAPATINIB DITOSYLATE	4		TRUE	breast carcinoma	Cancer
unique.PR	TGFB1	LUSPATERCEPT	4		TRUE	anemia	Hematologic
unique.PR	TGFB1	LUSPATERCEPT	4	Not yet recruiting	TRUE	anemia (phenotype)	Hematologic
unique.PR	TGFB1	LUSPATERCEPT	4		TRUE	myelodysplastic syndrome	Cancer
unique.PR	TGFB1	LUSPATERCEPT	4		TRUE	Thalassemia	Hematologic
unique.PR	ERBB2	MARGETUXIMAB	4		TRUE	breast cancer	Cancer
unique.PR	PDGFRA	MASITINIB	4		TRUE	neoplasm	Cancer
unique.PR	CA1	METHAZOLAMIDE	4	Completed	TRUE	altitude sickness	Other disease/trait
unique.PR	CA2	METHAZOLAMIDE	4		TRUE	glaucoma	Visual system
unique.PR	CA2	METHAZOLAMIDE	4	Completed	TRUE	hypoxia	Hematologic
unique.PR	CA2	METHAZOLAMIDE	4	Recruiting	TRUE	open-angle glaucoma	Visual system
unique.PR	CA1	METHOCARBAMOL	4	Recruiting	TRUE	Inguinal hernia	Other disease/trait
unique.PR	CA1	METHOCARBAMOL	4	Completed	TRUE	Low back pain	Other disease/trait
unique.PR	CA1	METHOCARBAMOL	4	Completed	TRUE	rib fracture	Musculoskeletal system
unique.PR	CA1	METHOCARBAMOL	4	Recruiting	TRUE	ventral hernia	Other disease/trait
unique.PR	PDGFRB	MIDOSTAURIN	4		TRUE	acute myeloid leukemia	Cancer
unique.PR	PDGFRA	MIDOSTAURIN	4		TRUE	mast-cell leukemia	Cancer
unique.PR	PDGFRA	MIDOSTAURIN	4		TRUE	Mastocytosis	Cancer
unique.PR	PDGFRA	MIDOSTAURIN	4		TRUE	neoplasm	Cancer
unique.PR	PDGFRB	MIDOSTAURIN	4		TRUE	systemic mastocytosis	Cancer
unique.PR	EGFR	MOBOCERTINIB	4		TRUE	non-small cell lung carcinoma	Cancer
unique.PR	EGFR	MOBOCERTINIB SUCCINATE	4		TRUE	non-small cell lung carcinoma	Cancer
unique.PR	EGFR	NECITUMUMAB	4		TRUE	neoplasm	Cancer
unique.PR	EGFR	NECITUMUMAB	4		TRUE	non-small cell lung carcinoma	Cancer
unique.PR	EGFR	NERATINIB	4		TRUE	breast cancer	Cancer
unique.PR	EGFR	NERATINIB	4		TRUE	breast carcinoma	Cancer
unique.PR	ERBB2	NERATINIB	4		TRUE	neoplasm	Cancer
unique.PR	ERBB2	NERATINIB MALEATE	4		TRUE	breast cancer	Cancer
unique.PR	ERBB2	NERATINIB MALEATE	4		TRUE	breast carcinoma	Cancer
unique.PR	PDGFRB	NINTEDANIB	4		TRUE	idiopathic pulmonary fibrosis	Respiratory system
unique.PR	FGFR2	NINTEDANIB	4		TRUE	neoplasm	Cancer
unique.PR	PDGFRA	NINTEDANIB	4	Recruiting	TRUE	pulmonary fibrosis	Respiratory system
unique.PR	PDGFRB	NINTEDANIB	4		TRUE	systemic scleroderma	Immune system and Inflammation
unique.PR	FGFR2	NINTEDANIB ESYLATE	4		TRUE	idiopathic pulmonary fibrosis	Respiratory system
unique.PR	FGFR2	NINTEDANIB ESYLATE	4		TRUE	systemic scleroderma	Immune system and Inflammation
unique.PR	COL18A1	OCRIPLASMIN	4		TRUE	eye disease	Visual system
unique.PR	PDGFRA	OLARATUMAB	4		TRUE	neoplasm	Cancer
unique.PR	PDGFRA	OLARATUMAB	4		TRUE	sarcoma	Cancer
unique.PR	EGFR	OSIMERTINIB	4		TRUE	neoplasm	Cancer
unique.PR	EGFR	OSIMERTINIB	4	Active, not recruiting	TRUE	non-small cell lung carcinoma	Cancer
unique.PR	EGFR	OSIMERTINIB MESYLATE	4		TRUE	non-small cell lung carcinoma	Cancer
unique.PR	FGFR2	PALIFERMIN	4		TRUE	mucositis	Immune system and Inflammation
unique.PR	FGFR2	PALIFERMIN	4		TRUE	oral mucositis	Immune system and Inflammation
unique.PR	EGFR	PANITUMUMAB	4		TRUE	colorectal adenocarcinoma	Cancer
unique.PR	EGFR	PANITUMUMAB	4		TRUE	neoplasm	Cancer
unique.PR	PTH1R	PARATHYROID HORMONE	4		TRUE	Hypocalcemia	Metabolic
unique.PR	PTH1R	PARATHYROID HORMONE	4		TRUE	hypoparathyroidism	Metabolic
unique.PR	PTH1R	PARATHYROID HORMONE	4	Completed	TRUE	osteoporosis	Musculoskeletal system
unique.PR	PTH1R	PARATHYROID HORMONE	4	Completed	TRUE	postmenopausal osteoporosis	Musculoskeletal system
unique.PR	PDGFRB	PAZOPANIB	4	Completed	TRUE	cancer	Cancer
unique.PR	PDGFRB	PAZOPANIB	4		TRUE	neoplasm	Cancer
unique.PR	PDGFRB	PAZOPANIB	4		TRUE	renal cell carcinoma	Cancer
unique.PR	PDGFRA	PAZOPANIB	4		TRUE	sarcoma	Cancer
unique.PR	PDGFRA	PAZOPANIB HYDROCHLORIDE	4		TRUE	renal cell carcinoma	Cancer
unique.PR	PDGFRA	PAZOPANIB HYDROCHLORIDE	4		TRUE	sarcoma	Cancer
unique.PR	FGFR2	PEMIGATINIB	4		TRUE	cholangiocarcinoma	Cancer
unique.PR	FGFR2	PEMIGATINIB	4		TRUE	neoplasm	Cancer
unique.PR	ERBB2	PERTUZUMAB	4		TRUE	breast cancer	Cancer
unique.PR	ERBB2	PERTUZUMAB	4		TRUE	breast carcinoma	Cancer
unique.PR	ERBB2	PERTUZUMAB	4		TRUE	neoplasm	Cancer
unique.PR	EGFR	PYROTINIB	4	Not yet recruiting	FALSE	breast cancer	Cancer
unique.PR	MME	RACECADOTRIL	4		TRUE	Recurrent infection of the gastrointestinal tract	Immune system and Inflammation
unique.PR	FGFR2	REGORAFENIB	4		TRUE	colorectal cancer	Cancer
unique.PR	FGFR2	REGORAFENIB	4	Active, not recruiting	TRUE	metastatic colorectal cancer	Cancer
unique.PR	PDGFRB	REGORAFENIB	4		TRUE	neoplasm	Cancer
unique.PR	PDGFRA	RIPRETINIB	4		TRUE	gastrointestinal stromal tumor	Cancer
unique.PR	PDGFRA	RIPRETINIB	4		TRUE	neoplasm	Cancer
unique.PR	SOST	ROMOSOZUMAB	4		TRUE	bone disease	Musculoskeletal system
unique.PR	SOST	ROMOSOZUMAB	4		TRUE	osteoporosis	Musculoskeletal system
unique.PR	SOST	ROMOSOZUMAB	4	Active, not recruiting	TRUE	postmenopausal osteoporosis	Musculoskeletal system
unique.PR	MME	SACUBITRIL	4		TRUE	congestive heart failure	Cardiovascular
unique.PR	MME	SACUBITRIL	4	Completed	TRUE	diabetes mellitus	Metabolic
unique.PR	MME	SACUBITRIL	4	Active, not recruiting	TRUE	heart failure	Cardiovascular
unique.PR	MME	SACUBITRIL	4	Not yet recruiting	TRUE	myocardial infarction	Cardiovascular
unique.PR	MME	SACUBITRIL	4	Completed	TRUE	Reduced left ventricular ejection fraction	Cardiovascular
unique.PR	MME	SACUBITRIL	4	Completed	TRUE	systolic heart failure	Cardiovascular
unique.PR	PDGFRB	SORAFENIB	4	Completed	TRUE	hepatocellular carcinoma	Cancer
unique.PR	PDGFRB	SORAFENIB	4		TRUE	neoplasm	Cancer
unique.PR	PDGFRB	SORAFENIB	4		TRUE	renal cell carcinoma	Cancer
unique.PR	PDGFRB	SORAFENIB	4	Enrolling by invitation	TRUE	thrombotic disease	Cardiovascular
unique.PR	PDGFRB	SORAFENIB	4		TRUE	thyroid carcinoma	Cancer
unique.PR	PDGFRB	SORAFENIB TOSYLATE	4		TRUE	renal cell carcinoma	Cancer
unique.PR	PDGFRB	SORAFENIB TOSYLATE	4		TRUE	thyroid carcinoma	Cancer
unique.PR	IL1RL2	SPESOLIMAB	4		TRUE	immune system disease	Immune system and Inflammation
unique.PR	IL1RL2	SPESOLIMAB	4		TRUE	psoriasis	Immune system and Inflammation
unique.PR	CA2	SULTHIAME	4		TRUE	epilepsy	Nervous system
unique.PR	PDGFRB	SUNITINIB	4		TRUE	gastrointestinal stromal tumor	Cancer
unique.PR	PDGFRA	SUNITINIB	4		TRUE	neoplasm	Cancer
unique.PR	PDGFRB	SUNITINIB	4		TRUE	neuroendocrine neoplasm	Cancer
unique.PR	PDGFRA	SUNITINIB	4	Completed	TRUE	pancreatic neuroendocrine tumor	Cancer
unique.PR	PDGFRB	SUNITINIB	4	Completed	TRUE	renal cell carcinoma	Cancer
unique.PR	PDGFRA	SUNITINIB MALATE	4	Completed	TRUE	gastrointestinal stromal tumor	Cancer
unique.PR	PDGFRA	SUNITINIB MALATE	4		TRUE	neuroendocrine neoplasm	Cancer
unique.PR	PDGFRB	SUNITINIB MALATE	4		TRUE	renal cell carcinoma	Cancer
unique.PR	PTH1R	TERIPARATIDE	4	Not yet recruiting	TRUE	bone fracture	Musculoskeletal system
unique.PR	PTH1R	TERIPARATIDE	4	Completed	TRUE	humerus fracture	Musculoskeletal system
unique.PR	PTH1R	TERIPARATIDE	4	Completed	TRUE	osteogenesis imperfecta	Musculoskeletal system
unique.PR	PTH1R	TERIPARATIDE	4	Recruiting	TRUE	osteoporosis	Musculoskeletal system
unique.PR	PTH1R	TERIPARATIDE	4	Completed	TRUE	postmenopausal osteoporosis	Musculoskeletal system
unique.PR	PTH1R	TERIPARATIDE	4	Completed	TRUE	rheumatoid arthritis	Immune system and Inflammation
unique.PR	PTH1R	TERIPARATIDE	4	Completed	TRUE	spinal stenosis	Musculoskeletal system
unique.PR	PDGFRB	TIVOZANIB	4		TRUE	neoplasm	Cancer
unique.PR	PDGFRB	TIVOZANIB	4		TRUE	renal cell carcinoma	Cancer
unique.PR	PDGFRB	TIVOZANIB HYDROCHLORIDE	4		TRUE	renal cell carcinoma	Cancer
unique.PR	CA2	TOPIRAMATE	4	Completed	TRUE	alcohol dependence	Other disease/trait
unique.PR	CA2	TOPIRAMATE	4	Completed	TRUE	alcohol drinking	Other disease/trait
unique.PR	CA2	TOPIRAMATE	4	Completed	TRUE	cerebral palsy	Nervous system
unique.PR	CA2	TOPIRAMATE	4	Completed	TRUE	epilepsy	Nervous system
unique.PR	CA2	TOPIRAMATE	4		TRUE	Lennox-Gastaut syndrome	Nervous system
unique.PR	CA2	TOPIRAMATE	4	Completed	TRUE	Mental deterioration	Nervous system
unique.PR	CA2	TOPIRAMATE	4		TRUE	migraine disorder	Nervous system
unique.PR	CA2	TOPIRAMATE	4	Completed	TRUE	obesity	Metabolic
unique.PR	CA2	TOPIRAMATE	4	Completed	TRUE	obsessive-compulsive disorder	Nervous system
unique.PR	CA2	TOPIRAMATE	4	Completed	TRUE	pain	Other disease/trait
unique.PR	CA2	TOPIRAMATE	4	Completed	TRUE	partial epilepsy	Nervous system
unique.PR	CA2	TOPIRAMATE	4	Completed	TRUE	post-traumatic stress disorder	Nervous system
unique.PR	CA2	TOPIRAMATE	4	Completed	TRUE	restless legs syndrome	Nervous system
unique.PR	CA2	TOPIRAMATE	4		TRUE	Seizure	Nervous system
unique.PR	CA2	TOPIRAMATE	4	Recruiting	TRUE	Tinnitus	Other disease/trait
unique.PR	ERBB2	TRASTUZUMAB	4	Recruiting	TRUE	breast cancer	Cancer
unique.PR	ERBB2	TRASTUZUMAB	4		TRUE	breast carcinoma	Cancer
unique.PR	ERBB2	TRASTUZUMAB	4		TRUE	neoplasm	Cancer
unique.PR	ERBB2	TRASTUZUMAB DERUXTECAN	4		TRUE	breast cancer	Cancer
unique.PR	ERBB2	TRASTUZUMAB DERUXTECAN	4		TRUE	neoplasm	Cancer
unique.PR	ERBB2	TRASTUZUMAB EMTANSINE	4		TRUE	breast cancer	Cancer
unique.PR	ERBB2	TRASTUZUMAB EMTANSINE	4		TRUE	breast carcinoma	Cancer
unique.PR	ERBB2	TRASTUZUMAB EMTANSINE	4		TRUE	neoplasm	Cancer
unique.PR	ERBB2	TUCATINIB	4		TRUE	brain neoplasm	Cancer
unique.PR	ERBB2	TUCATINIB	4		TRUE	breast cancer	Cancer
unique.PR	ERBB2	TUCATINIB	4		TRUE	HER2 Positive Breast Carcinoma	Cancer
unique.PR	ERBB2	TUCATINIB	4		TRUE	neoplasm	Cancer
unique.PR	EPHB4	VANDETANIB	4		TRUE	medullary thyroid gland carcinoma	Cancer
unique.PR	ERBB2	VANDETANIB	4		TRUE	neoplasm	Cancer
unique.PR	ERBB2	VANDETANIB	4	Active, not recruiting	TRUE	thyroid cancer	Cancer
unique.PR	EPHA1	VANDETANIB	4		TRUE	thyroid carcinoma	Cancer
unique.PR	F2R	VORAPAXAR	4		TRUE	myocardial infarction	Cardiovascular
unique.PR	F2R	VORAPAXAR	4		TRUE	peripheral arterial disease	Cardiovascular
unique.PR	F2R	VORAPAXAR	4		TRUE	Recurrent thrombophlebitis	Other disease/trait
unique.PR	F2R	VORAPAXAR	4		TRUE	stroke	Cardiovascular
unique.PR	F2R	VORAPAXAR SULFATE	4		TRUE	myocardial infarction	Cardiovascular
unique.PR	F2R	VORAPAXAR SULFATE	4		TRUE	peripheral arterial disease	Cardiovascular
unique.PR	F2R	VORAPAXAR SULFATE	4		TRUE	stroke	Cardiovascular
unique.PR	EGFR	ABIVERTINIB	3	Not yet recruiting	FALSE	non-small cell lung carcinoma	Cancer
unique.PR	EGFR	ABIVERTINIB MALEATE	3	Not yet recruiting	FALSE	non-small cell lung carcinoma	Cancer
unique.PR	CA1	ACETAZOLAMIDE	3	Recruiting	TRUE	hepatocellular carcinoma	Cancer
unique.PR	ERBB2	AFATINIB	3	Completed	TRUE	breast neoplasm	Cancer
unique.PR	EGFR	AFATINIB	3	Completed	TRUE	head and neck squamous cell carcinoma	Cancer
unique.PR	ERBB2	AFATINIB	3	Active, not recruiting	TRUE	upper aerodigestive tract neoplasm	Cancer
unique.PR	IL2RA	ALDESLEUKIN	3	Completed	TRUE	acute basophilic leukemia
unique.PR	IL2RA	ALDESLEUKIN	3	Completed	TRUE	acute erythroleukemia
unique.PR	IL2RA	ALDESLEUKIN	3	Completed	TRUE	acute megakaryoblastic leukaemia
unique.PR	IL2RA	ALDESLEUKIN	3	Completed	TRUE	acute monocytic leukemia
unique.PR	IL2RA	ALDESLEUKIN	3	Completed	TRUE	acute myeloblastic leukemia without maturation
unique.PR	IL2RA	ALDESLEUKIN	3	Completed	TRUE	acute myelomonocytic leukemia
unique.PR	IL2RA	ALDESLEUKIN	3	Completed	TRUE	breast cancer	Cancer
unique.PR	IL2RA	ALDESLEUKIN	3	Completed	TRUE	Burkitts lymphoma
unique.PR	IL2RA	ALDESLEUKIN	3	Completed	TRUE	childhood acute myeloid leukemia
unique.PR	IL2RA	ALDESLEUKIN	3	Completed	TRUE	childhood acute myeloid leukemia with maturation
unique.PR	IL2RA	ALDESLEUKIN	3	Completed	TRUE	chronic myelomonocytic leukemia
unique.PR	IL2RA	ALDESLEUKIN	3	Completed	TRUE	COVID-19	Infectious
unique.PR	IL2RA	ALDESLEUKIN	3	Completed	TRUE	cutaneous melanoma
unique.PR	IL2RA	ALDESLEUKIN	3	Enrolling by invitation	TRUE	dermatomyositis
unique.PR	IL2RA	ALDESLEUKIN	3	Completed	TRUE	diffuse large B-cell lymphoma
unique.PR	IL2RA	ALDESLEUKIN	3	Completed	TRUE	follicular lymphoma
unique.PR	IL2RA	ALDESLEUKIN	3	Completed	TRUE	HIV infection	Infectious
unique.PR	IL2RA	ALDESLEUKIN	3	Completed	TRUE	leukemia	Cancer
unique.PR	IL2RA	ALDESLEUKIN	3	Completed	TRUE	lymphoma
unique.PR	IL2RA	ALDESLEUKIN	3	Completed	TRUE	melanoma	Cancer
unique.PR	IL2RA	ALDESLEUKIN	3	Completed	TRUE	myelodysplastic syndrome	Cancer
unique.PR	IL2RA	ALDESLEUKIN	3	Active, not recruiting	TRUE	neuroblastoma
unique.PR	IL2RA	ALDESLEUKIN	3	Completed	TRUE	refractory anemia
unique.PR	IL2RA	ALDESLEUKIN	3	Completed	TRUE	refractory anemia with excess blasts
unique.PR	IL2RA	ALDESLEUKIN	3	Completed	TRUE	refractory anemia with ringed sideroblasts
unique.PR	IL2RA	ALDESLEUKIN	3	Completed	TRUE	skin cancer
unique.PR	IL2RA	ALDESLEUKIN	3	Recruiting	TRUE	systemic lupus erythematosus	Immune system and Inflammation
unique.PR	EGFR	ALFLUTINIB	3	Recruiting	FALSE	non-small cell lung carcinoma	Cancer
unique.PR	REN	ALISKIREN	3	Completed	TRUE	congestive heart failure	Cardiovascular
unique.PR	REN	ALISKIREN	3	Completed	TRUE	coronary atherosclerosis
unique.PR	REN	ALISKIREN	3	Completed	TRUE	diabetes mellitus	Metabolic
unique.PR	REN	ALISKIREN	3	Completed	TRUE	left ventricular hypertrophy	Cardiovascular
unique.PR	REN	ALISKIREN	3	Completed	TRUE	Marfan syndrome
unique.PR	REN	ALISKIREN	3	Completed	TRUE	myocardial infarction	Cardiovascular
unique.PR	PDGFRB	ANLOTINIB	3	Active, not recruiting	FALSE	alveolar soft part sarcoma
unique.PR	PDGFRB	ANLOTINIB	3	Recruiting	FALSE	cancer	Cancer
unique.PR	PDGFRB	ANLOTINIB	3	Not yet recruiting	FALSE	hepatocellular carcinoma	Cancer
unique.PR	PDGFRB	ANLOTINIB	3	Recruiting	FALSE	kidney cancer	Cancer
unique.PR	PDGFRB	ANLOTINIB	3	Active, not recruiting	FALSE	leiomyosarcoma
unique.PR	PDGFRB	ANLOTINIB	3	Active, not recruiting	FALSE	lung cancer	Cancer
unique.PR	PDGFRB	ANLOTINIB	3	Recruiting	FALSE	metastatic colorectal cancer	Cancer
unique.PR	PDGFRB	ANLOTINIB	3	Recruiting	FALSE	ovarian cancer	Cancer
unique.PR	PDGFRB	ANLOTINIB	3	Not yet recruiting	FALSE	small cell lung carcinoma
unique.PR	PDGFRB	ANLOTINIB	3	Active, not recruiting	FALSE	synovial sarcoma
unique.PR	FASLG	ASUNERCEPT	3	Recruiting	FALSE	COVID-19	Infectious
unique.PR	TNFSF13B	ATACICEPT	3	Recruiting	FALSE	IGA glomerulonephritis	Urinary system
unique.PR	TNFSF13B	ATACICEPT	3	Recruiting	FALSE	lupus nephritis	Immune system and Inflammation
unique.PR	EGFR	AUMOLERTINIB	3	Recruiting	FALSE	non-small cell lung carcinoma	Cancer
unique.PR	IL2RA	BASILIXIMAB	3	Completed	TRUE	emphysema
unique.PR	IL2RA	BASILIXIMAB	3	Completed	TRUE	infection	Infectious
unique.PR	IL2RA	BASILIXIMAB	3	Completed	TRUE	type 1 diabetes mellitus	Immune system and Inflammation
unique.PR	PDGFRA	BECAPLERMIN	3	Completed	TRUE	ulcer disease	Skin and connective tissue
unique.PR	TNFSF13B	BELIMUMAB	3	Not yet recruiting	TRUE	autoimmune thrombocytopenic purpura
unique.PR	TNFSF13B	BELIMUMAB	3	Completed	TRUE	vasculitis
unique.PR	TGFB1	BINTRAFUSP ALFA	3	Active, not recruiting	FALSE	lung cancer	Cancer
unique.PR	TGFB1	BINTRAFUSP ALFA	3	Active, not recruiting	FALSE	non-small cell lung carcinoma	Cancer
unique.PR	TNFSF13B	BLISIBIMOD	3	Completed	FALSE	systemic lupus erythematosus	Immune system and Inflammation
unique.PR	FGFR2	BRIVANIB	3	Completed	FALSE	carcinoma
unique.PR	FGFR2	BRIVANIB	3	Completed	FALSE	hepatocellular carcinoma	Cancer
unique.PR	FGFR2	BRIVANIB	3	Completed	FALSE	liver cancer	Cancer
unique.PR	FGFR2	BRIVANIB ALANINATE	3	Completed	FALSE	colorectal carcinoma	Cancer
unique.PR	FGF23	BUROSUMAB	3	Completed	TRUE	hypophosphatemic rickets
unique.PR	AKT3	CAPIVASERTIB	3	Recruiting	FALSE	breast cancer	Cancer
unique.PR	AKT3	CAPIVASERTIB	3	Active, not recruiting	FALSE	breast neoplasm	Cancer
unique.PR	AKT3	CAPIVASERTIB	3	Recruiting	FALSE	prostate cancer
unique.PR	ENG	CAROTUXIMAB	3	Completed	FALSE	angiosarcoma
unique.PR	PDGFRA	CEDIRANIB	3	Completed	FALSE	glioblastoma multiforme	Cancer
unique.PR	PDGFRB	CEDIRANIB	3	Completed	FALSE	lung cancer	Cancer
unique.PR	PDGFRA	CEDIRANIB	3	Completed	FALSE	metastatic colorectal cancer	Cancer
unique.PR	PDGFRB	CEDIRANIB	3		FALSE	neoplasm	Cancer
unique.PR	PDGFRB	CEDIRANIB	3	Recruiting	FALSE	ovarian cancer	Cancer
unique.PR	EGFR	CETUXIMAB	3	Active, not recruiting	TRUE	colorectal carcinoma	Cancer
unique.PR	EGFR	CETUXIMAB	3	Recruiting	TRUE	colorectal neoplasm	Cancer
unique.PR	EGFR	CETUXIMAB	3	Completed	TRUE	esophageal cancer
unique.PR	EGFR	CETUXIMAB	3	Completed	TRUE	gastric cancer	Cancer
unique.PR	EGFR	CETUXIMAB	3	Completed	TRUE	head and neck carcinoma
unique.PR	EGFR	CETUXIMAB	3	Completed	TRUE	head and neck squamous cell carcinoma	Cancer
unique.PR	EGFR	CETUXIMAB	3	Completed	TRUE	lung cancer	Cancer
unique.PR	EGFR	CETUXIMAB	3	Completed	TRUE	malignant colon neoplasm
unique.PR	EGFR	CETUXIMAB	3	Completed	TRUE	metastatic colorectal cancer	Cancer
unique.PR	EGFR	CETUXIMAB	3	Recruiting	TRUE	nasopharyngeal neoplasm
unique.PR	EGFR	CETUXIMAB	3	Completed	TRUE	non-small cell lung carcinoma	Cancer
unique.PR	EGFR	CETUXIMAB	3	Active, not recruiting	TRUE	oropharynx squamous cell carcinoma
unique.PR	EGFR	CETUXIMAB	3	Completed	TRUE	pancreatic carcinoma	Cancer
unique.PR	EGFR	CETUXIMAB	3	Recruiting	TRUE	rectum cancer
unique.PR	EGFR	CETUXIMAB SAROTALOCAN	3	Recruiting	FALSE	head and neck malignant neoplasia	Cancer
unique.PR	IL13RA1	CINTREDEKIN BESUDOTOX	3	Completed	FALSE	glioblastoma multiforme	Cancer
unique.PR	PDGFRB	CRENOLANIB	3	Recruiting	FALSE	acute myeloid leukemia	Cancer
unique.PR	ERBB2	DACOMITINIB	3	Completed	TRUE	lung cancer	Cancer
unique.PR	FGR	DASATINIB	3	Active, not recruiting	TRUE	acute myeloid leukemia	Cancer
unique.PR	FGR	DASATINIB	3	Completed	TRUE	prostate adenocarcinoma
unique.PR	IL2RA	DENILEUKIN DIFTITOX	3	Completed	TRUE	lymphoma
unique.PR	EGFR	DEPATUXIZUMAB MAFODOTIN	3	Completed	FALSE	gliosarcoma
unique.PR	CA1	DICHLORPHENAMIDE	3	Completed	TRUE	hyperkalemic periodic paralysis
unique.PR	CA1	DICHLORPHENAMIDE	3	Completed	TRUE	hypokalemic periodic paralysis
unique.PR	CA1	DICHLORPHENAMIDE	3	Completed	TRUE	paramyotonia congenita of Von Eulenburg
unique.PR	PDGFRA	DOVITINIB	3	Completed	FALSE	renal cell carcinoma	Cancer
unique.PR	MMP13	DOXYCYCLINE	3	Completed	TRUE	Alzheimer disease
unique.PR	MMP13	DOXYCYCLINE	3	Active, not recruiting	TRUE	cardiac amyloidosis
unique.PR	MMP7	DOXYCYCLINE	3	Completed	TRUE	filarial elephantiasis
unique.PR	MMP7	DOXYCYCLINE	3	Completed	TRUE	hemorrhage	Hematologic
unique.PR	MMP13	DOXYCYCLINE	3	Recruiting	TRUE	Leishmaniasis
unique.PR	MMP13	DOXYCYCLINE	3	Completed	TRUE	metastatic malignant neoplasm
unique.PR	MMP7	DOXYCYCLINE	3	Completed	TRUE	osteoarthritis	Musculoskeletal system
unique.PR	MMP13	DOXYCYCLINE	3	Completed	TRUE	persian gulf syndrome
unique.PR	MMP13	DOXYCYCLINE	3	Completed	TRUE	reactive arthritis
unique.PR	MMP13	DOXYCYCLINE	3	Completed	TRUE	syphilis	Infectious
unique.PR	MMP7	DOXYCYCLINE	3	Not yet recruiting	TRUE	tuberculosis	Infectious
unique.PR	MMP7	DOXYCYCLINE	3	Completed	TRUE	urethritis
unique.PR	MMP13	DOXYCYCLINE ANHYDROUS	3	Completed	TRUE	Alzheimer disease
unique.PR	MMP13	DOXYCYCLINE ANHYDROUS	3	Active, not recruiting	TRUE	cardiac amyloidosis
unique.PR	MMP7	DOXYCYCLINE ANHYDROUS	3	Completed	TRUE	filarial elephantiasis
unique.PR	MMP13	DOXYCYCLINE ANHYDROUS	3	Completed	TRUE	hemorrhage	Hematologic
unique.PR	MMP13	DOXYCYCLINE ANHYDROUS	3	Recruiting	TRUE	Leishmaniasis
unique.PR	MMP13	DOXYCYCLINE ANHYDROUS	3	Completed	TRUE	metastatic malignant neoplasm
unique.PR	MMP7	DOXYCYCLINE ANHYDROUS	3	Completed	TRUE	osteoarthritis	Musculoskeletal system
unique.PR	MMP13	DOXYCYCLINE ANHYDROUS	3	Completed	TRUE	persian gulf syndrome
unique.PR	MMP13	DOXYCYCLINE ANHYDROUS	3	Completed	TRUE	reactive arthritis
unique.PR	MMP13	DOXYCYCLINE ANHYDROUS	3	Recruiting	TRUE	syphilis	Infectious
unique.PR	MMP13	DOXYCYCLINE ANHYDROUS	3	Not yet recruiting	TRUE	tuberculosis	Infectious
unique.PR	MMP13	DOXYCYCLINE ANHYDROUS	3	Completed	TRUE	urethritis
unique.PR	MMP13	DOXYCYCLINE HYCLATE	3	Completed	TRUE	Chlamydia trachomatis infectious disease	Infectious
unique.PR	MMP7	DOXYCYCLINE HYCLATE	3	Completed	TRUE	periodontitis	Musculoskeletal system
unique.PR	MMP7	DOXYCYCLINE HYCLATE	3	Completed	TRUE	rosacea	Skin and connective tissue
unique.PR	IL4R	DUPILUMAB	3	Completed	TRUE	chronic obstructive pulmonary disease	Respiratory system
unique.PR	IL4R	DUPILUMAB	3	Recruiting	TRUE	cold urticaria
unique.PR	IL4R	DUPILUMAB	3	Completed	TRUE	dermatitis
unique.PR	IL4R	DUPILUMAB	3	Completed	TRUE	neurodermatitis
unique.PR	IL4R	DUPILUMAB	3	Recruiting	TRUE	Pruritus
unique.PR	IL4R	DUPILUMAB	3	Not yet recruiting	TRUE	sinusitis	Respiratory system
unique.PR	IL4R	DUPILUMAB	3	Recruiting	TRUE	urticaria
unique.PR	FGFR2	ERDAFITINIB	3	Recruiting	TRUE	urogenital neoplasm
unique.PR	EGFR	ERLOTINIB	3	Completed	TRUE	biliary tract cancer
unique.PR	EGFR	ERLOTINIB	3	Completed	TRUE	colorectal carcinoma	Cancer
unique.PR	EGFR	ERLOTINIB	3	Completed	TRUE	fallopian tube cancer
unique.PR	EGFR	ERLOTINIB	3	Completed	TRUE	head and neck squamous cell carcinoma	Cancer
unique.PR	EGFR	ERLOTINIB	3	Completed	TRUE	hepatocellular carcinoma	Cancer
unique.PR	EGFR	ERLOTINIB	3	Recruiting	TRUE	lung adenocarcinoma	Cancer
unique.PR	EGFR	ERLOTINIB	3	Completed	TRUE	metastatic colorectal cancer	Cancer
unique.PR	EGFR	ERLOTINIB	3	Completed	TRUE	mouth neoplasm
unique.PR	EGFR	ERLOTINIB	3	Completed	TRUE	ovarian cancer	Cancer
unique.PR	EGFR	ERLOTINIB	3	Completed	TRUE	pancreatic carcinoma	Cancer
unique.PR	EGFR	ERLOTINIB	3	Completed	TRUE	peritoneum cancer
unique.PR	EGFR	ERLOTINIB HYDROCHLORIDE	3	Completed	TRUE	biliary tract cancer
unique.PR	EGFR	ERLOTINIB HYDROCHLORIDE	3	Completed	TRUE	fallopian tube cancer
unique.PR	EGFR	ERLOTINIB HYDROCHLORIDE	3	Recruiting	TRUE	lung adenocarcinoma	Cancer
unique.PR	EGFR	ERLOTINIB HYDROCHLORIDE	3	Completed	TRUE	ovarian cancer	Cancer
unique.PR	EGFR	ERLOTINIB HYDROCHLORIDE	3	Completed	TRUE	pancreatic carcinoma	Cancer
unique.PR	EGFR	ERLOTINIB HYDROCHLORIDE	3	Completed	TRUE	peritoneum cancer
unique.PR	PDGFRA	FAMITINIB	3	Enrolling by invitation	FALSE	cervical cancer	Cancer
unique.PR	PDGFRB	FAMITINIB	3	Completed	FALSE	colorectal adenocarcinoma	Cancer
unique.PR	PDGFRA	FAMITINIB	3	Recruiting	FALSE	gastrointestinal stromal tumor	Cancer
unique.PR	PDGFRB	FAMITINIB	3	Completed	FALSE	metastatic colorectal cancer	Cancer
unique.PR	PDGFRA	FAMITINIB	3	Recruiting	FALSE	non-small cell lung carcinoma	Cancer
unique.PR	PDGFRA	FAMITINIB	3	Recruiting	FALSE	triple-negative breast cancer
unique.PR	FGFR2	FUTIBATINIB	3	Not yet recruiting	TRUE	biliary tract neoplasm
unique.PR	FGFR2	FUTIBATINIB	3	Recruiting	TRUE	soft tissue sarcoma	Cancer
unique.PR	EGFR	FUTUXIMAB	3	Recruiting	FALSE	metastatic colorectal cancer	Cancer
unique.PR	EGFR	GEFITINIB	3	Completed	TRUE	adenosquamous lung carcinoma
unique.PR	EGFR	GEFITINIB	3	Completed	TRUE	breast cancer	Cancer
unique.PR	EGFR	GEFITINIB	3	Completed	TRUE	bronchoalveolar adenocarcinoma
unique.PR	EGFR	GEFITINIB	3	Completed	TRUE	cancer	Cancer
unique.PR	EGFR	GEFITINIB	3	Completed	TRUE	head and neck squamous cell carcinoma	Cancer
unique.PR	EGFR	GEFITINIB	3	Completed	TRUE	lung adenocarcinoma	Cancer
unique.PR	EGFR	GEFITINIB	3	Completed	TRUE	lung cancer	Cancer
unique.PR	EGFR	GEFITINIB	3	Completed	TRUE	squamous cell lung carcinoma	Cancer
unique.PR	ERBB2	HEMAY-022	3	Recruiting	FALSE	breast cancer	Cancer
unique.PR	TNFRSF13C	IANALUMAB	3	Recruiting	FALSE	Anemia, Hemolytic, Autoimmune
unique.PR	TNFRSF13C	IANALUMAB	3	Recruiting	FALSE	autoimmune thrombocytopenic purpura
unique.PR	TNFRSF13C	IANALUMAB	3	Recruiting	FALSE	lupus nephritis	Immune system and Inflammation
unique.PR	TNFRSF13C	IANALUMAB	3	Recruiting	FALSE	Sjogren syndrome
unique.PR	TNFRSF13C	IANALUMAB	3	Recruiting	FALSE	systemic lupus erythematosus	Immune system and Inflammation
unique.PR	EGFR	ICOTINIB	3	Completed	FALSE	cancer	Cancer
unique.PR	EGFR	ICOTINIB	3		FALSE	neoplasm	Cancer
unique.PR	PDGFRB	IMATINIB	3	Recruiting	TRUE	adult acute lymphoblastic leukemia
unique.PR	PDGFRB	IMATINIB	3	Completed	TRUE	childhood acute lymphoblastic leukemia
unique.PR	PDGFRB	IMATINIB	3	Recruiting	TRUE	COVID-19	Infectious
unique.PR	PDGFRB	IMATINIB	3	Completed	TRUE	glioblastoma multiforme	Cancer
unique.PR	PDGFRB	IMATINIB	3	Completed	TRUE	graft versus host disease
unique.PR	PDGFRB	IMATINIB	3	Recruiting	TRUE	influenza
unique.PR	PDGFRB	IMATINIB	3	Active, not recruiting	TRUE	lymphoblastic lymphoma
unique.PR	PDGFRB	IMATINIB	3	Completed	TRUE	lymphoid leukemia
unique.PR	PDGFRB	IMATINIB	3	Recruiting	TRUE	mixed phenotype acute leukemia
unique.PR	PDGFRB	IMATINIB	3	Completed	TRUE	nephrogenic fibrosing dermopathy
unique.PR	PDGFRB	IMATINIB	3	Recruiting	TRUE	pneumonia	Infectious
unique.PR	PDGFRB	IMATINIB	3	Completed	TRUE	pulmonary arterial hypertension
unique.PR	PDGFRB	IMATINIB	3	Active, not recruiting	TRUE	sarcoma	Cancer
unique.PR	PDGFRB	IMATINIB	3	Recruiting	TRUE	stroke	Cardiovascular
unique.PR	PDGFRB	IMATINIB	3	Recruiting	TRUE	T-cell acute lymphoblastic leukemia
unique.PR	PDGFRB	IMATINIB MESYLATE	3	Completed	TRUE	childhood acute lymphoblastic leukemia
unique.PR	PDGFRB	IMATINIB MESYLATE	3	Completed	TRUE	glioblastoma multiforme	Cancer
unique.PR	PDGFRB	IMATINIB MESYLATE	3	Completed	TRUE	leukemia	Cancer
unique.PR	PDGFRB	IMATINIB MESYLATE	3	Completed	TRUE	lymphoid leukemia
unique.PR	PDGFRB	IMATINIB MESYLATE	3	Recruiting	TRUE	mixed phenotype acute leukemia
unique.PR	PDGFRB	IMATINIB MESYLATE	3	Completed	TRUE	nephrogenic fibrosing dermopathy
unique.PR	PDGFRB	IMATINIB MESYLATE	3	Completed	TRUE	pulmonary arterial hypertension
unique.PR	PDGFRB	IMATINIB MESYLATE	3	Completed	TRUE	sarcoma	Cancer
unique.PR	PDGFRB	IMATINIB MESYLATE	3	Recruiting	TRUE	T-cell acute lymphoblastic leukemia
unique.PR	IL1RL2	IMSIDOLIMAB	3	Recruiting	FALSE	psoriasis 14, pustular
unique.PR	IL2RA	INOLIMOMAB	3	Not yet recruiting	FALSE	graft versus host disease
unique.PR	AKT3	IPATASERTIB	3	Completed	FALSE	breast cancer	Cancer
unique.PR	AKT3	IPATASERTIB	3	Active, not recruiting	FALSE	metastatic prostate cancer
unique.PR	AKT3	IPATASERTIB	3	Completed	FALSE	triple-negative breast cancer
unique.PR	IL33	ITEPEKIMAB	3	Recruiting	FALSE	chronic obstructive pulmonary disease	Respiratory system
unique.PR	ERBB2	KN-026	3	Not yet recruiting	FALSE	breast cancer	Cancer
unique.PR	ERBB2	LAPATINIB	3	Completed	TRUE	brain disease
unique.PR	ERBB2	LAPATINIB	3	Completed	TRUE	head and neck neoplasia
unique.PR	EGFR	LAPATINIB	3	Completed	TRUE	HER2 Positive Breast Carcinoma	Cancer
unique.PR	ERBB2	LAPATINIB	3	Active, not recruiting	TRUE	male breast carcinoma
unique.PR	ERBB2	LAPATINIB	3	Recruiting	TRUE	soft tissue sarcoma	Cancer
unique.PR	EGFR	LAPATINIB DITOSYLATE	3	Completed	TRUE	HER2 Positive Breast Carcinoma	Cancer
unique.PR	EGFR	LAPATINIB DITOSYLATE	3	Active, not recruiting	TRUE	male breast carcinoma
unique.PR	EGFR	LAZERTINIB	3	Active, not recruiting	FALSE	non-small cell lung carcinoma	Cancer
unique.PR	TGFB1	LUSPATERCEPT	3	Recruiting	TRUE	Beta-thalassemia
unique.PR	TGFB1	LUSPATERCEPT	3	Recruiting	TRUE	myeloproliferative disorder
unique.PR	MMP7	MARIMASTAT	3	Completed	FALSE	breast cancer	Cancer
unique.PR	MMP7	MARIMASTAT	3	Completed	FALSE	lung cancer	Cancer
unique.PR	PDGFRA	MASITINIB	3	Recruiting	TRUE	Alzheimer disease
unique.PR	PDGFRB	MASITINIB	3	Recruiting	TRUE	amyotrophic lateral sclerosis
unique.PR	PDGFRA	MASITINIB	3	Completed	TRUE	asthma	Respiratory system
unique.PR	PDGFRB	MASITINIB	3	Completed	TRUE	chronic progressive multiple sclerosis
unique.PR	PDGFRB	MASITINIB	3	Completed	TRUE	gastrointestinal stromal tumor	Cancer
unique.PR	PDGFRB	MASITINIB	3	Recruiting	TRUE	multiple sclerosis	Immune system and Inflammation
unique.PR	PDGFRB	MASITINIB	3	Completed	TRUE	pancreatic carcinoma	Cancer
unique.PR	PDGFRB	MASITINIB	3	Completed	TRUE	prostate cancer
unique.PR	PDGFRB	MASITINIB	3	Completed	TRUE	systemic mastocytosis	Cancer
unique.PR	CA1	METHOCARBAMOL	3	Completed	TRUE	pain	Other disease/trait
unique.PR	EGFR	MODOTUXIMAB	3	Recruiting	FALSE	metastatic colorectal cancer	Cancer
unique.PR	ERBB2	NERATINIB	3	Not yet recruiting	TRUE	biliary tract neoplasm
unique.PR	EGFR	NIMOTUZUMAB	3	Completed	FALSE	cervical cancer	Cancer
unique.PR	EGFR	NIMOTUZUMAB	3	Recruiting	FALSE	diffuse intrinsic pontine glioma
unique.PR	EGFR	NIMOTUZUMAB	3	Completed	FALSE	glioblastoma multiforme	Cancer
unique.PR	EGFR	NIMOTUZUMAB	3	Recruiting	FALSE	nasopharyngeal neoplasm
unique.PR	EGFR	NIMOTUZUMAB	3	Active, not recruiting	FALSE	squamous cell carcinoma	Cancer
unique.PR	PDGFRB	NINTEDANIB	3	Completed	TRUE	colorectal neoplasm	Cancer
unique.PR	FGFR2	NINTEDANIB	3	Recruiting	TRUE	COVID-19	Infectious
unique.PR	PDGFRB	NINTEDANIB	3	Not yet recruiting	TRUE	interstitial lung disease
unique.PR	FGFR2	NINTEDANIB	3	Completed	TRUE	non-small cell lung carcinoma	Cancer
unique.PR	COL18A1	OCRIPLASMIN	3	Completed	TRUE	macular holes
unique.PR	PDGFRA	OLARATUMAB	3	Active, not recruiting	TRUE	soft tissue sarcoma	Cancer
unique.PR	EGFR	OSIMERTINIB	3	Recruiting	TRUE	cancer	Cancer
unique.PR	EGFR	OSIMERTINIB	3	Completed	TRUE	lung cancer	Cancer
unique.PR	FGFR2	PALIFERMIN	3	Completed	TRUE	cancer	Cancer
unique.PR	FGFR2	PALIFERMIN	3	Completed	TRUE	head and neck malignant neoplasia	Cancer
unique.PR	FGFR2	PALIFERMIN	3	Completed	TRUE	leukemia	Cancer
unique.PR	FGFR2	PALIFERMIN	3	Completed	TRUE	lymphoma
unique.PR	FGFR2	PALIFERMIN	3	Completed	TRUE	multiple myeloma	Cancer
unique.PR	FGFR2	PALIFERMIN	3	Completed	TRUE	squamous cell carcinoma	Cancer
unique.PR	FGFR2	PALIFERMIN	3	Completed	TRUE	stomatitis
unique.PR	EGFR	PANITUMUMAB	3	Active, not recruiting	TRUE	colorectal carcinoma	Cancer
unique.PR	EGFR	PANITUMUMAB	3	Recruiting	TRUE	colorectal neoplasm	Cancer
unique.PR	EGFR	PANITUMUMAB	3	Completed	TRUE	head and neck malignant neoplasia	Cancer
unique.PR	EGFR	PANITUMUMAB	3	Completed	TRUE	infiltrating urothelial carcinoma
unique.PR	EGFR	PANITUMUMAB	3	Completed	TRUE	malignant colon neoplasm
unique.PR	EGFR	PANITUMUMAB	3	Completed	TRUE	metastatic colorectal cancer	Cancer
unique.PR	PDGFRB	PAZOPANIB	3	Completed	TRUE	angiosarcoma
unique.PR	PDGFRA	PAZOPANIB	3	Active, not recruiting	TRUE	clear cell renal carcinoma
unique.PR	PDGFRA	PAZOPANIB	3	Completed	TRUE	ovarian cancer	Cancer
unique.PR	PDGFRB	PAZOPANIB	3	Completed	TRUE	soft tissue sarcoma	Cancer
unique.PR	PDGFRB	PAZOPANIB HYDROCHLORIDE	3	Completed	TRUE	angiosarcoma
unique.PR	ERBB2	PERTUZUMAB	3	Active, not recruiting	TRUE	breast adenocarcinoma
unique.PR	ERBB2	PERTUZUMAB	3	Completed	TRUE	breast neoplasm	Cancer
unique.PR	ERBB2	PERTUZUMAB	3	Recruiting	TRUE	esophageal adenocarcinoma
unique.PR	ERBB2	PERTUZUMAB	3	Completed	TRUE	gastric cancer	Cancer
unique.PR	ERBB2	PERTUZUMAB	3	Recruiting	TRUE	inflammatory breast carcinoma
unique.PR	ERBB2	PERTUZUMAB	3	Completed	TRUE	ovarian cancer	Cancer
unique.PR	CA1	POLMACOXIB	3	Completed	FALSE	osteoarthritis, hip
unique.PR	CA1	POLMACOXIB	3		FALSE	rheumatic disease
unique.PR	EGFR	POZIOTINIB	3	Suspended	FALSE	non-small cell lung carcinoma	Cancer
unique.PR	ERBB2	PYROTINIB	3	Active, not recruiting	FALSE	non-small cell lung carcinoma	Cancer
unique.PR	PDGFRB	QUIZARTINIB	3	Active, not recruiting	FALSE	acute myeloid leukemia	Cancer
unique.PR	PDGFRB	QUIZARTINIB	3		FALSE	neoplasm	Cancer
unique.PR	MME	RACECADOTRIL	3	Completed	TRUE	Diarrhea
unique.PR	MME	RACECADOTRIL	3	Completed	TRUE	Diarrhea, Infantile
unique.PR	PDGFRA	REGORAFENIB	3	Active, not recruiting	TRUE	colorectal adenocarcinoma	Cancer
unique.PR	PDGFRB	REGORAFENIB	3	Completed	TRUE	colorectal carcinoma	Cancer
unique.PR	PDGFRA	REGORAFENIB	3	Recruiting	TRUE	colorectal neoplasm	Cancer
unique.PR	FGFR2	REGORAFENIB	3	Recruiting	TRUE	esophageal cancer
unique.PR	FGFR2	REGORAFENIB	3	Completed	TRUE	gastrointestinal stromal tumor	Cancer
unique.PR	FGFR2	REGORAFENIB	3	Not yet recruiting	TRUE	hepatocellular carcinoma	Cancer
unique.PR	EGFR	RINDOPEPIMUT	3	Completed	FALSE	gliosarcoma
unique.PR	SELP	RIVIPANSEL	3	Completed	FALSE	sickle cell anemia	Hematologic
unique.PR	EGFR	ROCILETINIB	3		FALSE	neoplasm	Cancer
unique.PR	HAVCR2	SABATOLIMAB	3	Active, not recruiting	FALSE	chronic myelomonocytic leukemia
unique.PR	HAVCR2	SABATOLIMAB	3	Active, not recruiting	FALSE	myelodysplastic syndrome	Cancer
unique.PR	MME	SACUBITRIL	3	Completed	TRUE	acute myocardial infarction	Cardiovascular
unique.PR	MME	SACUBITRIL	3	Recruiting	TRUE	Chagas cardiomyopathy
unique.PR	MME	SACUBITRIL	3	Recruiting	TRUE	hypertension	Cardiovascular
unique.PR	MME	SACUBITRIL	3	Completed	TRUE	pulmonary hypertension
unique.PR	MME	SACUBITRIL	3	Not yet recruiting	TRUE	ST Elevation Myocardial Infarction	Cardiovascular
unique.PR	SOST	SETRUSUMAB	3	Recruiting	FALSE	osteogenesis imperfecta	Musculoskeletal system
unique.PR	EGFR	SKLB1028	3	Recruiting	FALSE	acute myeloid leukemia	Cancer
unique.PR	PDGFRB	SORAFENIB	3	Completed	TRUE	breast cancer	Cancer
unique.PR	PDGFRB	SORAFENIB	3	Completed	TRUE	carcinoma
unique.PR	PDGFRB	SORAFENIB	3	Completed	TRUE	carcinoma of liver and intrahepatic biliary tract
unique.PR	PDGFRB	SORAFENIB	3	Completed	TRUE	clear cell renal carcinoma
unique.PR	PDGFRB	SORAFENIB	3	Completed	TRUE	cutaneous melanoma
unique.PR	PDGFRB	SORAFENIB	3	Completed	TRUE	Desmoid-type fibromatosis
unique.PR	PDGFRB	SORAFENIB	3	Recruiting	TRUE	Hepatoblastoma
unique.PR	PDGFRB	SORAFENIB	3	Completed	TRUE	kidney cancer	Cancer
unique.PR	PDGFRB	SORAFENIB	3	Completed	TRUE	kidney neoplasm	Cancer
unique.PR	PDGFRB	SORAFENIB	3	Recruiting	TRUE	liver cancer	Cancer
unique.PR	PDGFRB	SORAFENIB	3	Completed	TRUE	melanoma	Cancer
unique.PR	PDGFRB	SORAFENIB	3	Completed	TRUE	metastatic colorectal cancer	Cancer
unique.PR	PDGFRB	SORAFENIB	3	Completed	TRUE	mucosal melanoma
unique.PR	PDGFRB	SORAFENIB	3	Active, not recruiting	TRUE	myeloid sarcoma
unique.PR	PDGFRB	SORAFENIB	3	Completed	TRUE	non-small cell lung carcinoma	Cancer
unique.PR	PDGFRB	SORAFENIB	3	Completed	TRUE	thyroid neoplasm	Cancer
unique.PR	PDGFRB	SORAFENIB TOSYLATE	3	Completed	TRUE	clear cell renal carcinoma
unique.PR	PDGFRB	SORAFENIB TOSYLATE	3	Completed	TRUE	cutaneous melanoma
unique.PR	PDGFRB	SORAFENIB TOSYLATE	3	Completed	TRUE	Desmoid-type fibromatosis
unique.PR	PDGFRB	SORAFENIB TOSYLATE	3	Completed	TRUE	hepatocellular carcinoma	Cancer
unique.PR	PDGFRB	SORAFENIB TOSYLATE	3	Completed	TRUE	kidney cancer	Cancer
unique.PR	PDGFRB	SORAFENIB TOSYLATE	3	Completed	TRUE	liver cancer	Cancer
unique.PR	PDGFRB	SORAFENIB TOSYLATE	3	Completed	TRUE	mucosal melanoma
unique.PR	PDGFRB	SORAFENIB TOSYLATE	3	Active, not recruiting	TRUE	myeloid sarcoma
unique.PR	IL1RL2	SPESOLIMAB	3	Completed	TRUE	psoriasis 14, pustular
unique.PR	REN	SPH-3127	3	Recruiting	FALSE	essential hypertension	Cardiovascular
unique.PR	PDGFRB	SUNITINIB	3	Completed	TRUE	breast neoplasm	Cancer
unique.PR	PDGFRB	SUNITINIB	3	Completed	TRUE	clear cell renal carcinoma
unique.PR	PDGFRA	SUNITINIB	3	Recruiting	TRUE	kidney cancer	Cancer
unique.PR	PDGFRB	SUNITINIB	3	Completed	TRUE	kidney neoplasm	Cancer
unique.PR	PDGFRB	SUNITINIB	3	Completed	TRUE	metastatic colorectal cancer	Cancer
unique.PR	PDGFRA	SUNITINIB	3	Completed	TRUE	non-small cell lung carcinoma	Cancer
unique.PR	PDGFRB	SUNITINIB	3	Recruiting	TRUE	papillary renal cell carcinoma
unique.PR	PDGFRB	SUNITINIB	3	Active, not recruiting	TRUE	urogenital neoplasm
unique.PR	PDGFRA	SUNITINIB MALATE	3	Completed	TRUE	breast neoplasm	Cancer
unique.PR	PDGFRA	SUNITINIB MALATE	3	Completed	TRUE	clear cell renal carcinoma
unique.PR	PDGFRA	SUNITINIB MALATE	3	Completed	TRUE	kidney neoplasm	Cancer
unique.PR	PDGFRA	SUNITINIB MALATE	3	Completed	TRUE	non-small cell lung carcinoma	Cancer
unique.PR	TNFSF13B	TABALUMAB	3	Completed	FALSE	rheumatoid arthritis	Immune system and Inflammation
unique.PR	TNFSF13B	TABALUMAB	3	Completed	FALSE	systemic lupus erythematosus	Immune system and Inflammation
unique.PR	PTH1R	TERIPARATIDE	3	Completed	TRUE	Back pain	Other disease/trait
unique.PR	PTH1R	TERIPARATIDE	3	Completed	TRUE	Osteopenia
unique.PR	SOD1	TOFERSEN	3	Recruiting	FALSE	amyotrophic lateral sclerosis
unique.PR	CA2	TOPIRAMATE	3	Completed	TRUE	binge eating
unique.PR	CA2	TOPIRAMATE	3	Completed	TRUE	bipolar disorder	Nervous system
unique.PR	CA2	TOPIRAMATE	3	Completed	TRUE	epilepsy with generalized tonic-clonic seizures
unique.PR	CA2	TOPIRAMATE	3	Completed	TRUE	essential tremor
unique.PR	CA2	TOPIRAMATE	3	Completed	TRUE	Headache	Nervous system
unique.PR	CA2	TOPIRAMATE	3	Completed	TRUE	hypertension	Cardiovascular
unique.PR	CA2	TOPIRAMATE	3	Suspended	TRUE	metabolic syndrome	Metabolic
unique.PR	CA2	TOPIRAMATE	3	Completed	TRUE	nicotine dependence
unique.PR	CA2	TOPIRAMATE	3	Completed	TRUE	smoking cessation
unique.PR	CA2	TOPIRAMATE	3	Completed	TRUE	Tourette syndrome
unique.PR	CA2	TOPIRAMATE	3	Completed	TRUE	type 2 diabetes mellitus	Metabolic
unique.PR	FGFR2	TRAFERMIN	3	Completed	FALSE	diabetic foot	Cardiovascular
unique.PR	FGFR2	TRAFERMIN	3	Completed	FALSE	periodontitis	Musculoskeletal system
unique.PR	FGFR2	TRAFERMIN	3		FALSE	Skin ulcer	Skin and connective tissue
unique.PR	FGFR2	TRAFERMIN	3		FALSE	skin wound	Skin and connective tissue
unique.PR	FGFR2	TRAFERMIN	3	Completed	FALSE	tympanic membrane perforation
unique.PR	ERBB2	TRASTUZUMAB	3	Not yet recruiting	TRUE	biliary tract neoplasm
unique.PR	ERBB2	TRASTUZUMAB	3	Completed	TRUE	brain disease
unique.PR	ERBB2	TRASTUZUMAB	3	Active, not recruiting	TRUE	breast adenocarcinoma
unique.PR	ERBB2	TRASTUZUMAB	3	Active, not recruiting	TRUE	breast ductal carcinoma in situ
unique.PR	ERBB2	TRASTUZUMAB	3	Active, not recruiting	TRUE	breast neoplasm	Cancer
unique.PR	ERBB2	TRASTUZUMAB	3	Recruiting	TRUE	colorectal neoplasm	Cancer
unique.PR	ERBB2	TRASTUZUMAB	3	Recruiting	TRUE	esophageal adenocarcinoma
unique.PR	ERBB2	TRASTUZUMAB	3	Recruiting	TRUE	gastric cancer	Cancer
unique.PR	ERBB2	TRASTUZUMAB	3	Completed	TRUE	HER2 Positive Breast Carcinoma	Cancer
unique.PR	ERBB2	TRASTUZUMAB	3	Completed	TRUE	inflammatory breast carcinoma
unique.PR	ERBB2	TRASTUZUMAB	3	Active, not recruiting	TRUE	male breast carcinoma
unique.PR	ERBB2	TRASTUZUMAB DERUXTECAN	3	Recruiting	TRUE	non-small cell lung carcinoma	Cancer
unique.PR	ERBB2	TRASTUZUMAB DUOCARMAZINE	3	Completed	FALSE	breast cancer	Cancer
unique.PR	ERBB2	TRASTUZUMAB DUOCARMAZINE	3		FALSE	neoplasm	Cancer
unique.PR	ERBB2	TRASTUZUMAB EMTANSINE	3	Completed	TRUE	breast neoplasm	Cancer
unique.PR	ERBB2	TRASTUZUMAB EMTANSINE	3	Recruiting	TRUE	HER2 Positive Breast Carcinoma	Cancer
unique.PR	ERBB2	TRASTUZUMAB EMTANSINE	3	Recruiting	TRUE	inflammatory breast carcinoma
unique.PR	ERBB2	TUCATINIB	3	Recruiting	TRUE	colorectal neoplasm	Cancer
unique.PR	EPHB4	VANDETANIB	3	Active, not recruiting	TRUE	non-small cell lung carcinoma	Cancer
unique.PR	PDGFRB	VATALANIB	3	Completed	FALSE	colonic neoplasm	Cancer
unique.PR	PDGFRA	VATALANIB	3	Completed	FALSE	rectum cancer
unique.PR	MPO	VERDIPERSTAT	3	Completed	FALSE	multiple system atrophy
unique.PR	FOLR1	VINTAFOLIDE	3		FALSE	neoplasm	Cancer
unique.PR	EGFR	ZALUTUMUMAB	3	Completed	FALSE	head and neck malignant neoplasia	Cancer
unique.PR	EGFR	ZALUTUMUMAB	3	Completed	FALSE	squamous cell carcinoma	Cancer
unique.PR	ERBB2	ZANIDATAMAB	3	Not yet recruiting	FALSE	biliary tract neoplasm
unique.PR	CD276	8H9 131I	2	Active, not recruiting	FALSE	leptomeningeal metastasis
unique.PR	CD276	8H9 131I	2	Active, not recruiting	FALSE	neuroblastoma
unique.PR	CA1	ACETAZOLAMIDE	2	Completed	TRUE	kidney disease	Urinary system
unique.PR	CA1	ACETAZOLAMIDE	2	Completed	TRUE	macular retinal edema	Visual system
unique.PR	CA1	ACETAZOLAMIDE	2	Completed	TRUE	nephrotoxicity
unique.PR	CA1	ACETAZOLAMIDE	2	Recruiting	TRUE	normal pressure hydrocephalus
unique.PR	CA1	ACETAZOLAMIDE	2	Active, not recruiting	TRUE	PMM2-congenital disorder of glycosylation
unique.PR	CA1	ACETAZOLAMIDE	2	Completed	TRUE	pseudotumor cerebri
unique.PR	CA1	ACETAZOLAMIDE	2	Completed	TRUE	pulmonary arterial hypertension
unique.PR	ERBB2	AFATINIB	2	Completed	TRUE	breast cancer	Cancer
unique.PR	EGFR	AFATINIB	2	Active, not recruiting	TRUE	cancer	Cancer
unique.PR	ERBB2	AFATINIB	2	Active, not recruiting	TRUE	chordoma
unique.PR	ERBB2	AFATINIB	2	Completed	TRUE	colorectal neoplasm	Cancer
unique.PR	ERBB2	AFATINIB	2	Active, not recruiting	TRUE	esophageal squamous cell carcinoma
unique.PR	ERBB2	AFATINIB	2	Recruiting	TRUE	gallbladder carcinoma
unique.PR	EGFR	AFATINIB	2	Completed	TRUE	glioma
unique.PR	ERBB2	AFATINIB	2	Not yet recruiting	TRUE	head and neck malignant neoplasia	Cancer
unique.PR	EGFR	AFATINIB	2	Completed	TRUE	lung cancer	Cancer
unique.PR	EGFR	AFATINIB	2	Completed	TRUE	lung neoplasm
unique.PR	EGFR	AFATINIB	2	Completed	TRUE	metastatic colorectal cancer	Cancer
unique.PR	ERBB2	AFATINIB	2	Active, not recruiting	TRUE	multiple myeloma	Cancer
unique.PR	ERBB2	AFATINIB	2	Completed	TRUE	prostate adenocarcinoma
unique.PR	EGFR	AFATINIB	2	Recruiting	TRUE	small cell lung carcinoma
unique.PR	ERBB2	AFATINIB	2	Not yet recruiting	TRUE	squamous cell carcinoma	Cancer
unique.PR	ERBB2	AFATINIB	2	Completed	TRUE	urogenital neoplasm
unique.PR	ERBB2	AFATINIB	2	Recruiting	TRUE	uterine neoplasm
unique.PR	ERBB2	AFATINIB DIMALEATE	2	Active, not recruiting	TRUE	multiple myeloma	Cancer
unique.PR	AKT3	AFURESERTIB	2	Completed	FALSE	Langerhans Cell Histiocytosis
unique.PR	AKT3	AFURESERTIB	2	Recruiting	FALSE	ovarian cancer	Cancer
unique.PR	IL2RA	ALDESLEUKIN	2	Recruiting	TRUE	acute coronary syndrome	Cardiovascular
unique.PR	IL2RA	ALDESLEUKIN	2	Completed	TRUE	acute myeloid leukemia	Cancer
unique.PR	IL2RA	ALDESLEUKIN	2	Completed	TRUE	AIDS
unique.PR	IL2RA	ALDESLEUKIN	2	Completed	TRUE	allergic conjunctivitis
unique.PR	IL2RA	ALDESLEUKIN	2	Recruiting	TRUE	Alzheimer disease
unique.PR	IL2RA	ALDESLEUKIN	2	Completed	TRUE	amyotrophic lateral sclerosis
unique.PR	IL2RA	ALDESLEUKIN	2	Recruiting	TRUE	Behcet's syndrome
unique.PR	IL2RA	ALDESLEUKIN	2	Active, not recruiting	TRUE	cancer	Cancer
unique.PR	IL2RA	ALDESLEUKIN	2	Not yet recruiting	TRUE	carcinoma
unique.PR	IL2RA	ALDESLEUKIN	2	Suspended	TRUE	Central Nervous System Neoplasm
unique.PR	IL2RA	ALDESLEUKIN	2	Active, not recruiting	TRUE	chronic graft versus host disease
unique.PR	IL2RA	ALDESLEUKIN	2	Completed	TRUE	chronic lymphocytic leukemia
unique.PR	IL2RA	ALDESLEUKIN	2	Completed	TRUE	chronic myelogenous leukemia	Cancer
unique.PR	IL2RA	ALDESLEUKIN	2	Completed	TRUE	chronic myeloproliferative disorder
unique.PR	IL2RA	ALDESLEUKIN	2	Completed	TRUE	clear cell renal carcinoma
unique.PR	IL2RA	ALDESLEUKIN	2	Completed	TRUE	fallopian tube cancer
unique.PR	IL2RA	ALDESLEUKIN	2	Completed	TRUE	graft versus host disease
unique.PR	IL2RA	ALDESLEUKIN	2	Completed	TRUE	head and neck malignant neoplasia	Cancer
unique.PR	IL2RA	ALDESLEUKIN	2	Recruiting	TRUE	hepatocellular carcinoma	Cancer
unique.PR	IL2RA	ALDESLEUKIN	2	Completed	TRUE	Hodgkins lymphoma
unique.PR	IL2RA	ALDESLEUKIN	2	Completed	TRUE	inflammatory breast carcinoma
unique.PR	IL2RA	ALDESLEUKIN	2	Recruiting	TRUE	leiomyosarcoma
unique.PR	IL2RA	ALDESLEUKIN	2	Completed	TRUE	liver cancer	Cancer
unique.PR	IL2RA	ALDESLEUKIN	2	Completed	TRUE	male breast carcinoma
unique.PR	IL2RA	ALDESLEUKIN	2	Active, not recruiting	TRUE	mucosal melanoma
unique.PR	IL2RA	ALDESLEUKIN	2	Completed	TRUE	multiple myeloma	Cancer
unique.PR	IL2RA	ALDESLEUKIN	2	Not yet recruiting	TRUE	myositis
unique.PR	IL2RA	ALDESLEUKIN	2	Recruiting	TRUE	ovarian cancer	Cancer
unique.PR	IL2RA	ALDESLEUKIN	2	Recruiting	TRUE	pemphigus vulgaris
unique.PR	IL2RA	ALDESLEUKIN	2	Not yet recruiting	TRUE	polymyalgia rheumatica
unique.PR	IL2RA	ALDESLEUKIN	2	Completed	TRUE	primary peritoneal carcinoma
unique.PR	IL2RA	ALDESLEUKIN	2	Completed	TRUE	prostate adenocarcinoma
unique.PR	IL2RA	ALDESLEUKIN	2	Completed	TRUE	prostate cancer
unique.PR	IL2RA	ALDESLEUKIN	2	Not yet recruiting	TRUE	relapsing polychondritis
unique.PR	IL2RA	ALDESLEUKIN	2	Completed	TRUE	type 1 diabetes mellitus	Immune system and Inflammation
unique.PR	IL2RA	ALDESLEUKIN	2	Recruiting	TRUE	urothelial carcinoma	Cancer
unique.PR	IL2RA	ALDESLEUKIN	2	Not yet recruiting	TRUE	urticaria
unique.PR	EGFR	ALFLUTINIB	2	Recruiting	FALSE	lung adenocarcinoma	Cancer
unique.PR	EGFR	ALFLUTINIB	2	Recruiting	FALSE	lung cancer	Cancer
unique.PR	REN	ALISKIREN	2	Completed	TRUE	acute coronary syndrome	Cardiovascular
unique.PR	REN	ALISKIREN	2	Completed	TRUE	diabetic nephropathy
unique.PR	ERBB2	ALLITINIB	2	Not yet recruiting	FALSE	lung cancer	Cancer
unique.PR	ICOSLG	AMG-557	2	Completed	FALSE	Sjogren syndrome
unique.PR	EGFR	AMIVANTAMAB	2	Recruiting	TRUE	gastric cancer	Cancer
unique.PR	EGFR	AMIVANTAMAB	2	Recruiting	TRUE	hepatocellular carcinoma	Cancer
unique.PR	PDGFRA	AMUVATINIB	2	Completed	FALSE	small cell lung carcinoma
unique.PR	PDGFRB	ANLOTINIB	2	Recruiting	FALSE	biliary tract cancer
unique.PR	PDGFRB	ANLOTINIB	2	Recruiting	FALSE	brainstem cancer
unique.PR	PDGFRB	ANLOTINIB	2	Not yet recruiting	FALSE	breast cancer	Cancer
unique.PR	PDGFRB	ANLOTINIB	2	Completed	FALSE	breast neoplasm	Cancer
unique.PR	PDGFRB	ANLOTINIB	2	Recruiting	FALSE	cervical cancer	Cancer
unique.PR	PDGFRB	ANLOTINIB	2	Recruiting	FALSE	chondrosarcoma
unique.PR	PDGFRB	ANLOTINIB	2	Recruiting	FALSE	colorectal carcinoma	Cancer
unique.PR	PDGFRB	ANLOTINIB	2	Not yet recruiting	FALSE	endometrial cancer	Cancer
unique.PR	PDGFRB	ANLOTINIB	2	Not yet recruiting	FALSE	esophageal carcinoma
unique.PR	PDGFRB	ANLOTINIB	2	Recruiting	FALSE	gastrointestinal stromal tumor	Cancer
unique.PR	PDGFRB	ANLOTINIB	2	Not yet recruiting	FALSE	glioblastoma multiforme	Cancer
unique.PR	PDGFRB	ANLOTINIB	2	Recruiting	FALSE	head and neck squamous cell carcinoma	Cancer
unique.PR	PDGFRB	ANLOTINIB	2	Recruiting	FALSE	lung carcinoma
unique.PR	PDGFRB	ANLOTINIB	2	Recruiting	FALSE	lung disease
unique.PR	PDGFRB	ANLOTINIB	2	Not yet recruiting	FALSE	lung neoplasm
unique.PR	PDGFRB	ANLOTINIB	2	Completed	FALSE	lymphoma
unique.PR	PDGFRB	ANLOTINIB	2	Not yet recruiting	FALSE	mesothelioma
unique.PR	PDGFRB	ANLOTINIB	2	Completed	FALSE	nasopharyngeal neoplasm
unique.PR	PDGFRB	ANLOTINIB	2	Completed	FALSE	neoplasm	Cancer
unique.PR	PDGFRB	ANLOTINIB	2	Not yet recruiting	FALSE	neuroblastoma
unique.PR	PDGFRB	ANLOTINIB	2	Recruiting	FALSE	non-small cell squamous lung carcinoma
unique.PR	PDGFRB	ANLOTINIB	2	Recruiting	FALSE	ovarian carcinoma
unique.PR	PDGFRB	ANLOTINIB	2	Recruiting	FALSE	pancreatic adenocarcinoma
unique.PR	PDGFRB	ANLOTINIB	2	Not yet recruiting	FALSE	squamous cell carcinoma	Cancer
unique.PR	PDGFRB	ANLOTINIB	2	Recruiting	FALSE	thyroid cancer	Cancer
unique.PR	PDGFRB	ANLOTINIB	2	Recruiting	FALSE	triple-negative breast cancer
unique.PR	PDGFRB	ANLOTINIB	2	Not yet recruiting	FALSE	undifferentiated pleomorphic sarcoma
unique.PR	MMP13	APRATASTAT	2	Completed	FALSE	rheumatoid arthritis	Immune system and Inflammation
unique.PR	ERBB2	ARX-788	2	Recruiting	FALSE	angiosarcoma
unique.PR	ERBB2	ARX-788	2	Recruiting	FALSE	breast cancer	Cancer
unique.PR	ERBB2	ARX-788	2	Recruiting	FALSE	breast neoplasm	Cancer
unique.PR	ERBB2	ARX-788	2	Recruiting	FALSE	triple-negative breast cancer
unique.PR	FASLG	ASUNERCEPT	2	Completed	FALSE	glioblastoma multiforme	Cancer
unique.PR	TNFSF13B	ATACICEPT	2	Completed	FALSE	rheumatoid arthritis	Immune system and Inflammation
unique.PR	TNFSF13B	ATACICEPT	2	Completed	FALSE	systemic lupus erythematosus	Immune system and Inflammation
unique.PR	F2R	ATOPAXAR	2	Completed	FALSE	acute coronary syndrome	Cardiovascular
unique.PR	F2R	ATOPAXAR	2	Completed	FALSE	coronary artery disease	Cardiovascular
unique.PR	EGFR	AUMOLERTINIB	2	Recruiting	FALSE	lung adenocarcinoma	Cancer
unique.PR	EGFR	AUMOLERTINIB	2	Recruiting	FALSE	lung cancer	Cancer
unique.PR	EGFR	AUMOLERTINIB	2	Not yet recruiting	FALSE	neoplasm	Cancer
unique.PR	PDGFRA	AVAPRITINIB	2	Recruiting	TRUE	core binding factor acute myeloid leukemia
unique.PR	PDGFRA	AVAPRITINIB	2	Active, not recruiting	TRUE	mast-cell leukemia	Cancer
unique.PR	PDGFRA	AVAPRITINIB	2	Active, not recruiting	TRUE	systemic mastocytosis	Cancer
unique.PR	MMP12	AZD-1236	2	Completed	FALSE	chronic obstructive pulmonary disease	Respiratory system
unique.PR	EGFR	AZD-3759	2	Recruiting	FALSE	non-small cell lung carcinoma	Cancer
unique.PR	FGFR2	AZD-4547	2	Active, not recruiting	FALSE	adenocarcinoma
unique.PR	FGFR2	AZD-4547	2	Active, not recruiting	FALSE	breast cancer	Cancer
unique.PR	FGFR2	AZD-4547	2	Completed	FALSE	multiple myeloma	Cancer
unique.PR	FGFR2	AZD-4547	2	Active, not recruiting	FALSE	non-small cell lung carcinoma	Cancer
unique.PR	FGFR2	AZD-4547	2	Active, not recruiting	FALSE	squamous cell carcinoma	Cancer
unique.PR	FGFR2	AZD-4547	2	Active, not recruiting	FALSE	squamous cell lung carcinoma	Cancer
unique.PR	FGFR2	AZD-4547	2	Recruiting	FALSE	urothelial carcinoma	Cancer
unique.PR	AGER	AZELIRAGON	2	Completed	FALSE	Alzheimer disease
unique.PR	AGER	AZELIRAGON	2	Recruiting	FALSE	COVID-19	Infectious
unique.PR	AGER	AZELIRAGON	2	Completed	FALSE	diabetic nephropathy
unique.PR	IL2RA	BASILIXIMAB	2	Completed	TRUE	amyotrophic lateral sclerosis
unique.PR	IL2RA	BASILIXIMAB	2	Not yet recruiting	TRUE	extranodal nasal NK/T cell lymphoma
unique.PR	IL2RA	BASILIXIMAB	2	Completed	TRUE	focal segmental glomerulosclerosis
unique.PR	IL2RA	BASILIXIMAB	2	Completed	TRUE	glioblastoma multiforme	Cancer
unique.PR	IL2RA	BASILIXIMAB	2	Recruiting	TRUE	Hodgkins lymphoma
unique.PR	IL2RA	BASILIXIMAB	2	Completed	TRUE	ulcerative colitis	Immune system and Inflammation
unique.PR	TNFSF13B	BELIMUMAB	2	Recruiting	TRUE	antiphospholipid syndrome
unique.PR	TNFSF13B	BELIMUMAB	2	Recruiting	TRUE	chronic lymphocytic leukemia
unique.PR	TNFSF13B	BELIMUMAB	2	Completed	TRUE	emphysema
unique.PR	TNFSF13B	BELIMUMAB	2	Completed	TRUE	membranous glomerulonephritis
unique.PR	TNFSF13B	BELIMUMAB	2	Recruiting	TRUE	nephrotic syndrome
unique.PR	TNFSF13B	BELIMUMAB	2	Completed	TRUE	rheumatoid arthritis	Immune system and Inflammation
unique.PR	TNFSF13B	BELIMUMAB	2	Completed	TRUE	Sjogren syndrome
unique.PR	TNFSF13B	BELIMUMAB	2	Completed	TRUE	systemic scleroderma	Immune system and Inflammation
unique.PR	METAP2	BELORANIB	2	Completed	FALSE	obesity	Metabolic
unique.PR	METAP2	BELORANIB	2	Completed	FALSE	Prader-Willi syndrome
unique.PR	FGFR2	BEMARITUZUMAB	2	Completed	FALSE	adenocarcinoma
unique.PR	FGFR2	BEMARITUZUMAB	2	Completed	FALSE	gastric cancer	Cancer
unique.PR	CCL11	BERTILIMUMAB	2	Completed	FALSE	bullous pemphigoid
unique.PR	SELP	BIMOSIAMOSE	2	Completed	FALSE	chronic obstructive pulmonary disease	Respiratory system
unique.PR	SELP	BIMOSIAMOSE	2	Completed	FALSE	psoriasis	Immune system and Inflammation
unique.PR	TGFB1	BINTRAFUSP ALFA	2	Not yet recruiting	FALSE	bladder transitional cell carcinoma
unique.PR	TGFB1	BINTRAFUSP ALFA	2	Completed	FALSE	cervical adenocarcinoma
unique.PR	TGFB1	BINTRAFUSP ALFA	2	Completed	FALSE	colorectal adenocarcinoma	Cancer
unique.PR	TGFB1	BINTRAFUSP ALFA	2	Recruiting	FALSE	esophageal carcinoma
unique.PR	TGFB1	BINTRAFUSP ALFA	2	Recruiting	FALSE	mesothelioma
unique.PR	TGFB1	BINTRAFUSP ALFA	2	Not yet recruiting	FALSE	prostate cancer
unique.PR	TGFB1	BINTRAFUSP ALFA	2	Recruiting	FALSE	soft tissue sarcoma	Cancer
unique.PR	TGFB1	BINTRAFUSP ALFA	2	Recruiting	FALSE	Thymoma
unique.PR	TNFSF13B	BLISIBIMOD	2	Completed	FALSE	IGA glomerulonephritis	Urinary system
unique.PR	SOST	BLOSOZUMAB	2	Completed	FALSE	osteoporosis	Musculoskeletal system
unique.PR	EGFR	BMS-690514	2	Completed	FALSE	breast cancer	Cancer
unique.PR	ERBB2	BMS-690514	2	Completed	FALSE	non-small cell lung carcinoma	Cancer
unique.PR	FGFR2	BRIVANIB	2	Recruiting	FALSE	cervical cancer	Cancer
unique.PR	FGF23	BUROSUMAB	2	Recruiting	TRUE	fibrous dysplasia
unique.PR	IL2RA	CAMIDANLUMAB TESIRINE	2	Completed	FALSE	Hodgkins lymphoma
unique.PR	EGFR	CANERTINIB	2	Completed	FALSE	breast neoplasm	Cancer
unique.PR	ERBB2	CANERTINIB	2	Completed	FALSE	lung neoplasm
unique.PR	ERBB2	CANERTINIB DIHYDROCHLORIDE	2	Completed	FALSE	breast neoplasm	Cancer
unique.PR	ERBB2	CANERTINIB DIHYDROCHLORIDE	2	Completed	FALSE	lung neoplasm
unique.PR	AKT3	CAPIVASERTIB	2	Active, not recruiting	FALSE	adenocarcinoma
unique.PR	AKT3	CAPIVASERTIB	2	Completed	FALSE	gastric cancer	Cancer
unique.PR	AKT3	CAPIVASERTIB	2	Recruiting	FALSE	meningioma
unique.PR	AKT3	CAPIVASERTIB	2	Active, not recruiting	FALSE	multiple myeloma	Cancer
unique.PR	AKT3	CAPIVASERTIB	2	Recruiting	FALSE	neoplasm of mature B-cells
unique.PR	AKT3	CAPIVASERTIB	2	Active, not recruiting	FALSE	non-small cell lung carcinoma	Cancer
unique.PR	AKT3	CAPIVASERTIB	2	Active, not recruiting	FALSE	squamous cell carcinoma	Cancer
unique.PR	AKT3	CAPIVASERTIB	2	Recruiting	FALSE	triple-negative breast cancer
unique.PR	CCL2	CARLUMAB	2	Completed	FALSE	prostate cancer
unique.PR	CCL2	CARLUMAB	2	Completed	FALSE	pulmonary fibrosis	Respiratory system
unique.PR	ENG	CAROTUXIMAB	2	Completed	FALSE	age-related macular degeneration	Visual system
unique.PR	ENG	CAROTUXIMAB	2	Completed	FALSE	choriocarcinoma
unique.PR	ENG	CAROTUXIMAB	2	Completed	FALSE	clear cell renal carcinoma
unique.PR	ENG	CAROTUXIMAB	2	Completed	FALSE	glioblastoma multiforme	Cancer
unique.PR	ENG	CAROTUXIMAB	2	Completed	FALSE	hepatocellular carcinoma	Cancer
unique.PR	ENG	CAROTUXIMAB	2	Completed	FALSE	papillary renal cell carcinoma
unique.PR	ENG	CAROTUXIMAB	2	Not yet recruiting	FALSE	prostate cancer
unique.PR	PDGFRA	CEDIRANIB	2	Completed	FALSE	acral lentiginous melanoma
unique.PR	PDGFRB	CEDIRANIB	2	Active, not recruiting	FALSE	alveolar soft part sarcoma
unique.PR	PDGFRA	CEDIRANIB	2	Completed	FALSE	biliary tract neoplasm
unique.PR	PDGFRB	CEDIRANIB	2	Completed	FALSE	breast cancer	Cancer
unique.PR	PDGFRA	CEDIRANIB	2	Recruiting	FALSE	breast carcinoma	Cancer
unique.PR	PDGFRA	CEDIRANIB	2	Completed	FALSE	cancer	Cancer
unique.PR	PDGFRB	CEDIRANIB	2	Completed	FALSE	cervical cancer	Cancer
unique.PR	PDGFRA	CEDIRANIB	2	Completed	FALSE	chronic lymphocytic leukemia
unique.PR	PDGFRB	CEDIRANIB	2	Completed	FALSE	colorectal carcinoma	Cancer
unique.PR	PDGFRB	CEDIRANIB	2	Completed	FALSE	gliosarcoma
unique.PR	PDGFRA	CEDIRANIB	2	Completed	FALSE	hepatocellular carcinoma	Cancer
unique.PR	PDGFRA	CEDIRANIB	2	Completed	FALSE	lentigo maligna melanoma
unique.PR	PDGFRA	CEDIRANIB	2	Completed	FALSE	male breast carcinoma
unique.PR	PDGFRA	CEDIRANIB	2	Completed	FALSE	mesothelioma
unique.PR	PDGFRA	CEDIRANIB	2	Active, not recruiting	FALSE	metastatic prostate cancer
unique.PR	PDGFRA	CEDIRANIB	2	Recruiting	FALSE	non-small cell lung carcinoma	Cancer
unique.PR	PDGFRA	CEDIRANIB	2	Completed	FALSE	Ocular Melanoma
unique.PR	PDGFRA	CEDIRANIB	2	Active, not recruiting	FALSE	ovarian neoplasm
unique.PR	PDGFRA	CEDIRANIB	2	Active, not recruiting	FALSE	prostate adenocarcinoma
unique.PR	PDGFRB	CEDIRANIB	2	Completed	FALSE	prostate cancer
unique.PR	PDGFRB	CEDIRANIB	2	Recruiting	FALSE	renal cell carcinoma	Cancer
unique.PR	EGFR	CETUXIMAB	2	Completed	TRUE	adenocarcinoma
unique.PR	EGFR	CETUXIMAB	2	Completed	TRUE	adenosquamous lung carcinoma
unique.PR	EGFR	CETUXIMAB	2	Completed	TRUE	anus cancer
unique.PR	EGFR	CETUXIMAB	2	Completed	TRUE	biliary tract neoplasm
unique.PR	EGFR	CETUXIMAB	2	Completed	TRUE	breast cancer	Cancer
unique.PR	EGFR	CETUXIMAB	2	Completed	TRUE	breast neoplasm	Cancer
unique.PR	EGFR	CETUXIMAB	2	Active, not recruiting	TRUE	cancer	Cancer
unique.PR	EGFR	CETUXIMAB	2	Completed	TRUE	cervical cancer	Cancer
unique.PR	EGFR	CETUXIMAB	2	Completed	TRUE	cervical squamous cell carcinoma
unique.PR	EGFR	CETUXIMAB	2	Completed	TRUE	cholangiocarcinoma	Cancer
unique.PR	EGFR	CETUXIMAB	2	Recruiting	TRUE	chordoma
unique.PR	EGFR	CETUXIMAB	2	Recruiting	TRUE	colon adenocarcinoma
unique.PR	EGFR	CETUXIMAB	2	Active, not recruiting	TRUE	colon carcinoma
unique.PR	EGFR	CETUXIMAB	2	Completed	TRUE	complex regional pain syndrome
unique.PR	EGFR	CETUXIMAB	2	Completed	TRUE	endometrial cancer	Cancer
unique.PR	EGFR	CETUXIMAB	2	Completed	TRUE	esophageal adenocarcinoma
unique.PR	EGFR	CETUXIMAB	2	Completed	TRUE	esophageal carcinoma
unique.PR	EGFR	CETUXIMAB	2	Completed	TRUE	esophageal squamous cell carcinoma
unique.PR	EGFR	CETUXIMAB	2	Completed	TRUE	Fallopian Tube Carcinoma
unique.PR	EGFR	CETUXIMAB	2	Completed	TRUE	gastric adenocarcinoma
unique.PR	EGFR	CETUXIMAB	2	Completed	TRUE	hypopharyngeal carcinoma
unique.PR	EGFR	CETUXIMAB	2	Completed	TRUE	laryngeal carcinoma
unique.PR	EGFR	CETUXIMAB	2	Completed	TRUE	laryngeal squamous cell carcinoma
unique.PR	EGFR	CETUXIMAB	2	Completed	TRUE	lung adenocarcinoma	Cancer
unique.PR	EGFR	CETUXIMAB	2	Completed	TRUE	malignant glioma
unique.PR	EGFR	CETUXIMAB	2	Completed	TRUE	metastasis
unique.PR	EGFR	CETUXIMAB	2	Completed	TRUE	mouth neoplasm
unique.PR	EGFR	CETUXIMAB	2	Completed	TRUE	nasal cavity and paranasal sinus squamous cell carcinoma
unique.PR	EGFR	CETUXIMAB	2	Completed	TRUE	oropharyngeal carcinoma
unique.PR	EGFR	CETUXIMAB	2	Completed	TRUE	ovarian cancer	Cancer
unique.PR	EGFR	CETUXIMAB	2	Completed	TRUE	peritoneum cancer
unique.PR	EGFR	CETUXIMAB	2	Active, not recruiting	TRUE	prostate cancer
unique.PR	EGFR	CETUXIMAB	2	Completed	TRUE	upper aerodigestive tract neoplasm	Cancer
unique.PR	EGFR	CETUXIMAB	2	Completed	TRUE	urinary bladder cancer
unique.PR	EGFR	CETUXIMAB SAROTALOCAN	2	Recruiting	FALSE	head and neck squamous cell carcinoma	Cancer
unique.PR	PDGFRB	CM-082	2	Recruiting	FALSE	non-small cell lung carcinoma	Cancer
unique.PR	HAVCR2	COBOLIMAB	2	Recruiting	FALSE	liver cancer	Cancer
unique.PR	HAVCR2	COBOLIMAB	2	Recruiting	FALSE	melanoma	Cancer
unique.PR	HAVCR2	COBOLIMAB	2	Recruiting	FALSE	non-small cell lung carcinoma	Cancer
unique.PR	COL18A1	COLLAGENASE CLOSTRIDIUM HISTOLYTICUM	2	Completed	TRUE	frozen shoulder	Musculoskeletal system
unique.PR	COL18A1	COLLAGENASE CLOSTRIDIUM HISTOLYTICUM	2	Completed	TRUE	lipoma
unique.PR	COL18A1	COLLAGENASE CLOSTRIDIUM HISTOLYTICUM	2	Recruiting	TRUE	Urethral stricture
unique.PR	TNFRSF10B	CONATUMUMAB	2	Completed	FALSE	metastatic colorectal cancer	Cancer
unique.PR	PDGFRA	CRENOLANIB	2	Completed	FALSE	gastrointestinal stromal tumor	Cancer
unique.PR	PDGFRA	CRENOLANIB	2	Completed	FALSE	glioblastoma multiforme	Cancer
unique.PR	SELP	CRIZANLIZUMAB	2	Recruiting	TRUE	Priapism
unique.PR	SELP	CRIZANLIZUMAB	2	Active, not recruiting	TRUE	Retinal vasculopathy and cerebral leukodystrophy
unique.PR	MMP13	CTS-1027	2	Completed	FALSE	chronic hepatitis C virus infection
unique.PR	MMP13	CTS-1027	2	Completed	FALSE	hepatitis C virus infection
unique.PR	EGFR	DACOMITINIB	2	Completed	TRUE	brain neoplasm	Cancer
unique.PR	ERBB2	DACOMITINIB	2	Recruiting	TRUE	cancer	Cancer
unique.PR	ERBB2	DACOMITINIB	2	Completed	TRUE	carcinoma
unique.PR	EGFR	DACOMITINIB	2	Completed	TRUE	glioblastoma multiforme	Cancer
unique.PR	EGFR	DACOMITINIB	2	Completed	TRUE	head and neck squamous cell carcinoma	Cancer
unique.PR	ERBB2	DACOMITINIB	2	Completed	TRUE	penile neoplasm
unique.PR	ERBB2	DACOMITINIB	2	Completed	TRUE	squamous cell carcinoma	Cancer
unique.PR	ERBB2	DACOMITINIB	2	Completed	TRUE	upper aerodigestive tract neoplasm	Cancer
unique.PR	MME	DAGLUTRIL	2	Completed	FALSE	hypertension	Cardiovascular
unique.PR	FGR	DASATINIB	2	Active, not recruiting	TRUE	aging
unique.PR	FGR	DASATINIB	2	Active, not recruiting	TRUE	breast cancer	Cancer
unique.PR	PDGFRB	DASATINIB	2	Completed	TRUE	cancer	Cancer
unique.PR	FGR	DASATINIB	2	Recruiting	TRUE	childhood cancer
unique.PR	FGR	DASATINIB	2	Completed	TRUE	cholangiocarcinoma	Cancer
unique.PR	PDGFRB	DASATINIB	2	Enrolling by invitation	TRUE	chronic kidney disease	Urinary system
unique.PR	FGR	DASATINIB	2	Completed	TRUE	chronic lymphocytic leukemia
unique.PR	PDGFRB	DASATINIB	2	Completed	TRUE	core binding factor acute myeloid leukemia
unique.PR	FGR	DASATINIB	2	Completed	TRUE	cutaneous melanoma
unique.PR	FGR	DASATINIB	2	Completed	TRUE	gastrointestinal stromal tumor	Cancer
unique.PR	FGR	DASATINIB	2	Completed	TRUE	glioblastoma multiforme	Cancer
unique.PR	FGR	DASATINIB	2	Completed	TRUE	gliosarcoma
unique.PR	PDGFRB	DASATINIB	2	Not yet recruiting	TRUE	HIV infection	Infectious
unique.PR	FGR	DASATINIB	2	Not yet recruiting	TRUE	HIV-1 infection
unique.PR	FGR	DASATINIB	2	Completed	TRUE	leukemia	Cancer
unique.PR	FGR	DASATINIB	2	Completed	TRUE	lung cancer	Cancer
unique.PR	FGR	DASATINIB	2	Completed	TRUE	lymphoblastic lymphoma
unique.PR	PDGFRB	DASATINIB	2	Completed	TRUE	lymphoid leukemia
unique.PR	FGR	DASATINIB	2	Completed	TRUE	lymphoma
unique.PR	FGR	DASATINIB	2	Completed	TRUE	major salivary gland cancer
unique.PR	PDGFRB	DASATINIB	2	Completed	TRUE	malignant colon neoplasm
unique.PR	FGR	DASATINIB	2	Completed	TRUE	melanoma	Cancer
unique.PR	FGR	DASATINIB	2	Completed	TRUE	mesothelioma
unique.PR	FGR	DASATINIB	2	Recruiting	TRUE	metastatic colorectal cancer	Cancer
unique.PR	FGR	DASATINIB	2	Completed	TRUE	metastatic malignant neoplasm
unique.PR	FGR	DASATINIB	2	Completed	TRUE	metastatic melanoma	Cancer
unique.PR	PDGFRB	DASATINIB	2	Recruiting	TRUE	metastatic prostate cancer
unique.PR	FGR	DASATINIB	2	Completed	TRUE	multiple myeloma	Cancer
unique.PR	FGR	DASATINIB	2	Recruiting	TRUE	neuroblastoma
unique.PR	FGR	DASATINIB	2	Completed	TRUE	non-small cell lung carcinoma	Cancer
unique.PR	FGR	DASATINIB	2	Completed	TRUE	pancreatic adenocarcinoma
unique.PR	FGR	DASATINIB	2	Completed	TRUE	pancreatic carcinoma	Cancer
unique.PR	FGR	DASATINIB	2	Completed	TRUE	Pineoblastoma
unique.PR	FGR	DASATINIB	2	Active, not recruiting	TRUE	prostate cancer
unique.PR	FGR	DASATINIB	2	Completed	TRUE	rectum cancer
unique.PR	FGR	DASATINIB	2	Completed	TRUE	salivary gland adenoid cystic carcinoma
unique.PR	FGR	DASATINIB	2	Completed	TRUE	small cell lung carcinoma
unique.PR	FGR	DASATINIB	2	Recruiting	TRUE	squamous cell carcinoma	Cancer
unique.PR	FGR	DASATINIB	2	Completed	TRUE	therapy related acute myeloid leukemia and myelodysplastic syndrome
unique.PR	IL2RA	DENILEUKIN DIFTITOX	2	Completed	TRUE	chronic lymphocytic leukemia
unique.PR	IL2RA	DENILEUKIN DIFTITOX	2	Completed	TRUE	Fallopian Tube Carcinoma
unique.PR	IL2RA	DENILEUKIN DIFTITOX	2	Completed	TRUE	graft versus host disease
unique.PR	IL2RA	DENILEUKIN DIFTITOX	2	Completed	TRUE	leukemia	Cancer
unique.PR	IL2RA	DENILEUKIN DIFTITOX	2	Completed	TRUE	melanoma	Cancer
unique.PR	IL2RA	DENILEUKIN DIFTITOX	2	Completed	TRUE	non-Hodgkins lymphoma
unique.PR	IL2RA	DENILEUKIN DIFTITOX	2	Completed	TRUE	ovarian cancer	Cancer
unique.PR	IL2RA	DENILEUKIN DIFTITOX	2	Completed	TRUE	peritoneum cancer
unique.PR	IL2RA	DENILEUKIN DIFTITOX	2	Completed	TRUE	toxicity
unique.PR	IL2RA	DENILEUKIN DIFTITOX	2	Completed	TRUE	unspecified peripheral T-cell lymphoma
unique.PR	EGFR	DEPATUXIZUMAB	2	Completed	FALSE	adenocarcinoma
unique.PR	EGFR	DEPATUXIZUMAB MAFODOTIN	2	Completed	FALSE	glioblastoma multiforme	Cancer
unique.PR	FGFR2	DERAZANTINIB	2	Recruiting	FALSE	intrahepatic cholangiocarcinoma
unique.PR	CA2	DORZOLAMIDE	2	Active, not recruiting	TRUE	diabetic macular edema	Metabolic
unique.PR	CA2	DORZOLAMIDE	2	Completed	TRUE	wet macular degeneration	Visual system
unique.PR	PDGFRA	DOVITINIB	2	Completed	FALSE	adenoid cystic carcinoma
unique.PR	PDGFRA	DOVITINIB	2	Completed	FALSE	adrenal cortex carcinoma
unique.PR	PDGFRA	DOVITINIB	2	Completed	FALSE	breast cancer	Cancer
unique.PR	PDGFRA	DOVITINIB	2	Completed	FALSE	endometrial cancer	Cancer
unique.PR	PDGFRB	DOVITINIB	2	Completed	FALSE	gastric cancer	Cancer
unique.PR	PDGFRA	DOVITINIB	2	Completed	FALSE	gastrointestinal stromal tumor	Cancer
unique.PR	PDGFRA	DOVITINIB	2	Completed	FALSE	gliosarcoma
unique.PR	PDGFRA	DOVITINIB	2	Completed	FALSE	hepatocellular carcinoma	Cancer
unique.PR	PDGFRA	DOVITINIB	2	Completed	FALSE	multiple myeloma	Cancer
unique.PR	PDGFRA	DOVITINIB	2	Completed	FALSE	neoplasm	Cancer
unique.PR	PDGFRA	DOVITINIB	2	Completed	FALSE	prostate cancer
unique.PR	PDGFRA	DOVITINIB	2	Completed	FALSE	thyroid cancer	Cancer
unique.PR	PDGFRA	DOVITINIB	2	Completed	FALSE	urogenital neoplasm
unique.PR	MMP13	DOXYCYCLINE	2	Completed	TRUE	Abdominal Aortic Aneurysm
unique.PR	MMP13	DOXYCYCLINE	2	Active, not recruiting	TRUE	AL amyloidosis
unique.PR	MMP13	DOXYCYCLINE	2	Completed	TRUE	amyloidosis
unique.PR	MMP13	DOXYCYCLINE	2	Completed	TRUE	aneurysm
unique.PR	MMP13	DOXYCYCLINE	2	Completed	TRUE	atopic eczema	Immune system and Inflammation
unique.PR	MMP13	DOXYCYCLINE	2	Completed	TRUE	atrophic macular degeneration
unique.PR	MMP7	DOXYCYCLINE	2	Completed	TRUE	cancer	Cancer
unique.PR	MMP13	DOXYCYCLINE	2	Completed	TRUE	colorectal adenocarcinoma	Cancer
unique.PR	MMP13	DOXYCYCLINE	2	Completed	TRUE	Crohn's disease
unique.PR	MMP13	DOXYCYCLINE	2	Completed	TRUE	dermatological toxicity
unique.PR	MMP13	DOXYCYCLINE	2	Completed	TRUE	diabetic foot	Cardiovascular
unique.PR	MMP7	DOXYCYCLINE	2	Completed	TRUE	diabetic retinopathy	Metabolic
unique.PR	MMP13	DOXYCYCLINE	2	Completed	TRUE	dry eye syndrome
unique.PR	MMP7	DOXYCYCLINE	2	Recruiting	TRUE	Eczema	Immune system and Inflammation
unique.PR	MMP13	DOXYCYCLINE	2	Recruiting	TRUE	emphysema
unique.PR	MMP13	DOXYCYCLINE	2	Completed	TRUE	Familial transthyretin-related amyloidosis
unique.PR	MMP7	DOXYCYCLINE	2	Recruiting	TRUE	injury
unique.PR	MMP13	DOXYCYCLINE	2	Completed	TRUE	ischemia reperfusion injury
unique.PR	MMP13	DOXYCYCLINE	2	Completed	TRUE	mansonelliasis
unique.PR	MMP13	DOXYCYCLINE	2	Completed	TRUE	myocardial infarction	Cardiovascular
unique.PR	MMP7	DOXYCYCLINE	2	Active, not recruiting	TRUE	neoplasm of mature B-cells
unique.PR	MMP7	DOXYCYCLINE	2	Completed	TRUE	non-Hodgkins lymphoma
unique.PR	MMP13	DOXYCYCLINE	2	Completed	TRUE	non-small cell lung carcinoma	Cancer
unique.PR	MMP13	DOXYCYCLINE	2	Completed	TRUE	oral lichen planus
unique.PR	MMP13	DOXYCYCLINE	2	Active, not recruiting	TRUE	oral squamous cell carcinoma
unique.PR	MMP7	DOXYCYCLINE	2	Completed	TRUE	pain	Other disease/trait
unique.PR	MMP7	DOXYCYCLINE	2	Completed	TRUE	pancreatic carcinoma	Cancer
unique.PR	MMP7	DOXYCYCLINE	2	Recruiting	TRUE	Parkinson disease
unique.PR	MMP13	DOXYCYCLINE	2	Completed	TRUE	Pelvic Inflammatory Disease
unique.PR	MMP13	DOXYCYCLINE	2	Completed	TRUE	periodontal disorder
unique.PR	MMP13	DOXYCYCLINE	2	Completed	TRUE	primary systemic amyloidosis
unique.PR	MMP13	DOXYCYCLINE ANHYDROUS	2	Completed	TRUE	Abdominal Aortic Aneurysm
unique.PR	MMP13	DOXYCYCLINE ANHYDROUS	2	Recruiting	TRUE	age-related macular degeneration	Visual system
unique.PR	MMP7	DOXYCYCLINE ANHYDROUS	2	Active, not recruiting	TRUE	AL amyloidosis
unique.PR	MMP13	DOXYCYCLINE ANHYDROUS	2	Completed	TRUE	amyloidosis
unique.PR	MMP13	DOXYCYCLINE ANHYDROUS	2	Completed	TRUE	aneurysm
unique.PR	MMP13	DOXYCYCLINE ANHYDROUS	2	Completed	TRUE	atopic eczema	Immune system and Inflammation
unique.PR	MMP7	DOXYCYCLINE ANHYDROUS	2	Completed	TRUE	atrophic macular degeneration
unique.PR	MMP7	DOXYCYCLINE ANHYDROUS	2	Completed	TRUE	cancer	Cancer
unique.PR	MMP7	DOXYCYCLINE ANHYDROUS	2	Completed	TRUE	colorectal adenocarcinoma	Cancer
unique.PR	MMP13	DOXYCYCLINE ANHYDROUS	2	Completed	TRUE	Crohn's disease
unique.PR	MMP7	DOXYCYCLINE ANHYDROUS	2	Completed	TRUE	dermatological toxicity
unique.PR	MMP13	DOXYCYCLINE ANHYDROUS	2	Completed	TRUE	diabetic foot	Cardiovascular
unique.PR	MMP7	DOXYCYCLINE ANHYDROUS	2	Completed	TRUE	diabetic retinopathy	Metabolic
unique.PR	MMP13	DOXYCYCLINE ANHYDROUS	2	Completed	TRUE	dry eye syndrome
unique.PR	MMP7	DOXYCYCLINE ANHYDROUS	2	Recruiting	TRUE	Eczema	Immune system and Inflammation
unique.PR	MMP13	DOXYCYCLINE ANHYDROUS	2	Recruiting	TRUE	emphysema
unique.PR	MMP13	DOXYCYCLINE ANHYDROUS	2	Completed	TRUE	Familial transthyretin-related amyloidosis
unique.PR	MMP13	DOXYCYCLINE ANHYDROUS	2	Recruiting	TRUE	Graves ophthalmopathy
unique.PR	MMP13	DOXYCYCLINE ANHYDROUS	2	Active, not recruiting	TRUE	hereditary hemorrhagic telangiectasia
unique.PR	MMP13	DOXYCYCLINE ANHYDROUS	2	Recruiting	TRUE	injury
unique.PR	MMP13	DOXYCYCLINE ANHYDROUS	2	Completed	TRUE	ischemia reperfusion injury
unique.PR	MMP7	DOXYCYCLINE ANHYDROUS	2	Completed	TRUE	mansonelliasis
unique.PR	MMP13	DOXYCYCLINE ANHYDROUS	2	Completed	TRUE	myocardial infarction	Cardiovascular
unique.PR	MMP13	DOXYCYCLINE ANHYDROUS	2	Active, not recruiting	TRUE	neoplasm of mature B-cells
unique.PR	MMP13	DOXYCYCLINE ANHYDROUS	2	Completed	TRUE	non-Hodgkins lymphoma
unique.PR	MMP13	DOXYCYCLINE ANHYDROUS	2	Completed	TRUE	non-small cell lung carcinoma	Cancer
unique.PR	MMP13	DOXYCYCLINE ANHYDROUS	2	Completed	TRUE	oral lichen planus
unique.PR	MMP7	DOXYCYCLINE ANHYDROUS	2	Active, not recruiting	TRUE	oral squamous cell carcinoma
unique.PR	MMP13	DOXYCYCLINE ANHYDROUS	2	Completed	TRUE	pain	Other disease/trait
unique.PR	MMP13	DOXYCYCLINE ANHYDROUS	2	Completed	TRUE	pancreatic carcinoma	Cancer
unique.PR	MMP13	DOXYCYCLINE ANHYDROUS	2	Recruiting	TRUE	Parkinson disease
unique.PR	MMP13	DOXYCYCLINE ANHYDROUS	2	Completed	TRUE	Pelvic Inflammatory Disease
unique.PR	MMP7	DOXYCYCLINE ANHYDROUS	2	Completed	TRUE	periodontal disorder
unique.PR	MMP13	DOXYCYCLINE ANHYDROUS	2	Completed	TRUE	primary systemic amyloidosis
unique.PR	MMP13	DOXYCYCLINE HYCLATE	2	Recruiting	TRUE	age-related macular degeneration	Visual system
unique.PR	MMP7	DOXYCYCLINE HYCLATE	2	Recruiting	TRUE	Graves ophthalmopathy
unique.PR	MMP13	DOXYCYCLINE HYCLATE	2	Active, not recruiting	TRUE	hereditary hemorrhagic telangiectasia
unique.PR	MMP13	DOXYCYCLINE HYCLATE	2	Completed	TRUE	Pelvic Inflammatory Disease
unique.PR	TNFRSF10B	DROZITUMAB	2	Completed	FALSE	non-Hodgkins lymphoma
unique.PR	TNFRSF10B	DROZITUMAB	2	Completed	FALSE	non-small cell lung carcinoma	Cancer
unique.PR	TNFRSF10B	DULANERMIN	2	Completed	FALSE	non-small cell lung carcinoma	Cancer
unique.PR	EGFR	DULIGOTUZUMAB	2	Completed	FALSE	colorectal carcinoma	Cancer
unique.PR	EGFR	DULIGOTUZUMAB	2	Completed	FALSE	head and neck malignant neoplasia	Cancer
unique.PR	IL4R	DUPILUMAB	2	Active, not recruiting	TRUE	allergic bronchopulmonary aspergillosis
unique.PR	IL4R	DUPILUMAB	2	Recruiting	TRUE	allergic conjunctivitis
unique.PR	IL4R	DUPILUMAB	2	Completed	TRUE	allergic rhinitis
unique.PR	IL4R	DUPILUMAB	2	Completed	TRUE	alopecia areata
unique.PR	IL4R	DUPILUMAB	2	Completed	TRUE	angioedema
unique.PR	IL4R	DUPILUMAB	2	Recruiting	TRUE	atopic asthma
unique.PR	IL4R	DUPILUMAB	2	Recruiting	TRUE	bullous pemphigoid
unique.PR	IL4R	DUPILUMAB	2	Active, not recruiting	TRUE	chronic rhinosinusitis without nasal polyps
unique.PR	IL4R	DUPILUMAB	2	Completed	TRUE	COVID-19	Infectious
unique.PR	IL4R	DUPILUMAB	2	Recruiting	TRUE	localised scleroderma
unique.PR	IL4R	DUPILUMAB	2	Completed	TRUE	Nasal Cavity Polyp
unique.PR	IL4R	DUPILUMAB	2	Recruiting	TRUE	Netherton syndrome
unique.PR	IL4R	DUPILUMAB	2	Completed	TRUE	peanut allergic reaction
unique.PR	IL4R	DUPILUMAB	2	Completed	TRUE	respiratory system disease
unique.PR	IL4R	DUPILUMAB	2	Recruiting	TRUE	ulcerative colitis	Immune system and Inflammation
unique.PR	FGFR2	E-7090	2	Active, not recruiting	FALSE	cholangiocarcinoma	Cancer
unique.PR	FGFR2	E-7090	2	Recruiting	FALSE	neoplasm	Cancer
unique.PR	CASP3	EMRICASAN	2	Completed	FALSE	chronic hepatitis C virus infection
unique.PR	CASP3	EMRICASAN	2	Completed	FALSE	cirrhosis of liver	Metabolic
unique.PR	CASP3	EMRICASAN	2	Completed	FALSE	non-alcoholic steatohepatitis
unique.PR	FGR	ENMD-981693	2	Completed	FALSE	breast cancer	Cancer
unique.PR	FGFR2	ENMD-981693	2	Completed	FALSE	colorectal carcinoma	Cancer
unique.PR	FGR	ENMD-981693	2	Completed	FALSE	pancreatic carcinoma	Cancer
unique.PR	CD276	ENOBLITUZUMAB	2	Active, not recruiting	FALSE	prostate cancer
unique.PR	FGFR2	ERDAFITINIB	2	Recruiting	TRUE	bladder transitional cell carcinoma
unique.PR	FGFR2	ERDAFITINIB	2	Recruiting	TRUE	bladder tumor
unique.PR	FGFR2	ERDAFITINIB	2	Recruiting	TRUE	cancer	Cancer
unique.PR	FGFR2	ERDAFITINIB	2	Not yet recruiting	TRUE	glioblastoma multiforme	Cancer
unique.PR	FGFR2	ERDAFITINIB	2	Recruiting	TRUE	metastatic prostate cancer
unique.PR	FGFR2	ERDAFITINIB	2	Recruiting	TRUE	prostate adenocarcinoma
unique.PR	FGFR2	ERDAFITINIB	2	Recruiting	TRUE	renal pelvis/ureter urothelial carcinoma
unique.PR	FGFR2	ERDAFITINIB	2	Recruiting	TRUE	urinary bladder cancer
unique.PR	EGFR	ERLOTINIB	2	Recruiting	TRUE	acute myeloid leukemia	Cancer
unique.PR	EGFR	ERLOTINIB	2	Completed	TRUE	adenosquamous lung carcinoma
unique.PR	EGFR	ERLOTINIB	2	Completed	TRUE	bladder transitional cell carcinoma
unique.PR	EGFR	ERLOTINIB	2	Completed	TRUE	breast cancer	Cancer
unique.PR	EGFR	ERLOTINIB	2	Completed	TRUE	breast carcinoma	Cancer
unique.PR	EGFR	ERLOTINIB	2	Completed	TRUE	bronchoalveolar adenocarcinoma
unique.PR	EGFR	ERLOTINIB	2	Recruiting	TRUE	cancer	Cancer
unique.PR	EGFR	ERLOTINIB	2	Completed	TRUE	carcinoma
unique.PR	EGFR	ERLOTINIB	2	Completed	TRUE	Central Nervous System Neoplasm
unique.PR	EGFR	ERLOTINIB	2	Completed	TRUE	cervical squamous cell carcinoma
unique.PR	EGFR	ERLOTINIB	2	Not yet recruiting	TRUE	cirrhosis of liver	Metabolic
unique.PR	EGFR	ERLOTINIB	2	Completed	TRUE	colorectal adenocarcinoma	Cancer
unique.PR	EGFR	ERLOTINIB	2	Completed	TRUE	endometrial cancer	Cancer
unique.PR	EGFR	ERLOTINIB	2	Completed	TRUE	esophageal cancer
unique.PR	EGFR	ERLOTINIB	2	Completed	TRUE	Familial adenomatous polyposis
unique.PR	EGFR	ERLOTINIB	2	Completed	TRUE	gallbladder cancer
unique.PR	EGFR	ERLOTINIB	2	Completed	TRUE	gliosarcoma
unique.PR	EGFR	ERLOTINIB	2	Completed	TRUE	head and neck malignant neoplasia	Cancer
unique.PR	EGFR	ERLOTINIB	2	Active, not recruiting	TRUE	hereditary leiomyomatosis and renal cell cancer
unique.PR	EGFR	ERLOTINIB	2	Completed	TRUE	kidney cancer	Cancer
unique.PR	EGFR	ERLOTINIB	2	Completed	TRUE	leukemia	Cancer
unique.PR	EGFR	ERLOTINIB	2	Completed	TRUE	liver cancer	Cancer
unique.PR	EGFR	ERLOTINIB	2	Completed	TRUE	lung neoplasm
unique.PR	EGFR	ERLOTINIB	2	Completed	TRUE	malignant colon neoplasm
unique.PR	EGFR	ERLOTINIB	2	Completed	TRUE	malignant peritoneal mesothelioma
unique.PR	EGFR	ERLOTINIB	2	Completed	TRUE	melanoma	Cancer
unique.PR	EGFR	ERLOTINIB	2	Completed	TRUE	mesothelioma
unique.PR	EGFR	ERLOTINIB	2	Recruiting	TRUE	metastatic malignant neoplasm
unique.PR	EGFR	ERLOTINIB	2	Completed	TRUE	nasopharyngeal neoplasm
unique.PR	EGFR	ERLOTINIB	2	Completed	TRUE	ovarian neoplasm
unique.PR	EGFR	ERLOTINIB	2	Completed	TRUE	pancreatic adenocarcinoma
unique.PR	EGFR	ERLOTINIB	2	Completed	TRUE	pancreatic neoplasm
unique.PR	EGFR	ERLOTINIB	2	Completed	TRUE	papillary renal cell carcinoma
unique.PR	EGFR	ERLOTINIB	2	Completed	TRUE	prostate cancer
unique.PR	EGFR	ERLOTINIB	2	Completed	TRUE	rectum cancer
unique.PR	EGFR	ERLOTINIB	2	Completed	TRUE	renal cell carcinoma	Cancer
unique.PR	EGFR	ERLOTINIB	2	Completed	TRUE	sarcoma	Cancer
unique.PR	EGFR	ERLOTINIB	2	Completed	TRUE	skin squamous cell carcinoma
unique.PR	EGFR	ERLOTINIB	2	Completed	TRUE	squamous cell carcinoma	Cancer
unique.PR	EGFR	ERLOTINIB	2	Active, not recruiting	TRUE	squamous cell lung carcinoma	Cancer
unique.PR	EGFR	ERLOTINIB	2	Completed	TRUE	Thymoma
unique.PR	EGFR	ERLOTINIB	2	Completed	TRUE	triple-negative breast cancer
unique.PR	EGFR	ERLOTINIB	2	Completed	TRUE	urinary bladder cancer
unique.PR	EGFR	ERLOTINIB HYDROCHLORIDE	2	Completed	TRUE	adenosquamous lung carcinoma
unique.PR	EGFR	ERLOTINIB HYDROCHLORIDE	2	Completed	TRUE	bladder transitional cell carcinoma
unique.PR	EGFR	ERLOTINIB HYDROCHLORIDE	2	Completed	TRUE	bronchoalveolar adenocarcinoma
unique.PR	EGFR	ERLOTINIB HYDROCHLORIDE	2	Completed	TRUE	Central Nervous System Neoplasm
unique.PR	EGFR	ERLOTINIB HYDROCHLORIDE	2	Completed	TRUE	cervical squamous cell carcinoma
unique.PR	EGFR	ERLOTINIB HYDROCHLORIDE	2	Completed	TRUE	cholangiocarcinoma	Cancer
unique.PR	EGFR	ERLOTINIB HYDROCHLORIDE	2	Not yet recruiting	TRUE	cirrhosis of liver	Metabolic
unique.PR	EGFR	ERLOTINIB HYDROCHLORIDE	2	Completed	TRUE	colorectal adenocarcinoma	Cancer
unique.PR	EGFR	ERLOTINIB HYDROCHLORIDE	2	Completed	TRUE	endometrial cancer	Cancer
unique.PR	EGFR	ERLOTINIB HYDROCHLORIDE	2	Completed	TRUE	esophageal cancer
unique.PR	EGFR	ERLOTINIB HYDROCHLORIDE	2	Completed	TRUE	gallbladder cancer
unique.PR	EGFR	ERLOTINIB HYDROCHLORIDE	2	Completed	TRUE	glioblastoma multiforme	Cancer
unique.PR	EGFR	ERLOTINIB HYDROCHLORIDE	2	Active, not recruiting	TRUE	head and neck malignant neoplasia	Cancer
unique.PR	EGFR	ERLOTINIB HYDROCHLORIDE	2	Completed	TRUE	hepatocellular carcinoma	Cancer
unique.PR	EGFR	ERLOTINIB HYDROCHLORIDE	2	Completed	TRUE	kidney cancer	Cancer
unique.PR	EGFR	ERLOTINIB HYDROCHLORIDE	2	Completed	TRUE	large cell lung carcinoma
unique.PR	EGFR	ERLOTINIB HYDROCHLORIDE	2	Completed	TRUE	liver cancer	Cancer
unique.PR	EGFR	ERLOTINIB HYDROCHLORIDE	2	Completed	TRUE	malignant colon neoplasm
unique.PR	EGFR	ERLOTINIB HYDROCHLORIDE	2	Completed	TRUE	mesothelioma
unique.PR	EGFR	ERLOTINIB HYDROCHLORIDE	2	Completed	TRUE	neoplasm	Cancer
unique.PR	EGFR	ERLOTINIB HYDROCHLORIDE	2	Completed	TRUE	pancreatic adenocarcinoma
unique.PR	EGFR	ERLOTINIB HYDROCHLORIDE	2	Completed	TRUE	papillary renal cell carcinoma
unique.PR	EGFR	ERLOTINIB HYDROCHLORIDE	2	Completed	TRUE	renal cell carcinoma	Cancer
unique.PR	EGFR	ERLOTINIB HYDROCHLORIDE	2	Completed	TRUE	sarcoma	Cancer
unique.PR	EGFR	ERLOTINIB HYDROCHLORIDE	2	Completed	TRUE	squamous cell lung carcinoma	Cancer
unique.PR	EGFR	ERLOTINIB HYDROCHLORIDE	2	Completed	TRUE	triple-negative breast cancer
unique.PR	IL33	ETOKIMAB	2	Completed	FALSE	asthma	Respiratory system
unique.PR	IL33	ETOKIMAB	2	Completed	FALSE	atopic eczema	Immune system and Inflammation
unique.PR	IL33	ETOKIMAB	2	Completed	FALSE	peanut allergic reaction
unique.PR	IL33	ETOKIMAB	2	Completed	FALSE	sinusitis	Respiratory system
unique.PR	PDGFRB	FAMITINIB	2	Active, not recruiting	FALSE	breast cancer	Cancer
unique.PR	PDGFRB	FAMITINIB	2	Completed	FALSE	breast neoplasm	Cancer
unique.PR	PDGFRA	FAMITINIB	2	Not yet recruiting	FALSE	esophageal squamous cell carcinoma
unique.PR	PDGFRA	FAMITINIB	2	Not yet recruiting	FALSE	lung cancer	Cancer
unique.PR	PDGFRB	FAMITINIB	2	Recruiting	FALSE	lung carcinoma
unique.PR	PDGFRA	FAMITINIB	2	Recruiting	FALSE	melanoma	Cancer
unique.PR	PDGFRB	FAMITINIB	2	Recruiting	FALSE	metastatic malignant neoplasm
unique.PR	PDGFRA	FAMITINIB	2	Completed	FALSE	nasopharyngeal neoplasm
unique.PR	PDGFRA	FAMITINIB	2	Enrolling by invitation	FALSE	neoplasm	Cancer
unique.PR	PDGFRB	FAMITINIB	2	Recruiting	FALSE	pancreatic carcinoma	Cancer
unique.PR	PDGFRA	FAMITINIB	2	Completed	FALSE	renal cell carcinoma	Cancer
unique.PR	FOLR1	FARLETUZUMAB	2	Completed	FALSE	fallopian tube cancer
unique.PR	FOLR1	FARLETUZUMAB	2	Completed	FALSE	lung adenocarcinoma	Cancer
unique.PR	FOLR1	FARLETUZUMAB	2	Completed	FALSE	ovarian cancer	Cancer
unique.PR	FOLR1	FARLETUZUMAB	2	Completed	FALSE	peritoneal neoplasm
unique.PR	PDGFRA	FORETINIB	2	Completed	FALSE	breast cancer	Cancer
unique.PR	PDGFRA	FORETINIB	2	Completed	FALSE	head and neck neoplasia
unique.PR	PDGFRA	FORETINIB	2	Completed	FALSE	neoplasm	Cancer
unique.PR	PDGFRA	FORETINIB	2	Completed	FALSE	renal cell carcinoma	Cancer
unique.PR	TGFB1	FRESOLIMUMAB	2	Completed	FALSE	brain neoplasm	Cancer
unique.PR	TGFB1	FRESOLIMUMAB	2	Completed	FALSE	breast cancer	Cancer
unique.PR	TGFB1	FRESOLIMUMAB	2	Completed	FALSE	focal segmental glomerulosclerosis
unique.PR	TGFB1	FRESOLIMUMAB	2	Completed	FALSE	malignant pleural mesothelioma
unique.PR	FGFR2	FUTIBATINIB	2	Active, not recruiting	TRUE	breast cancer	Cancer
unique.PR	FGFR2	FUTIBATINIB	2	Recruiting	TRUE	cancer	Cancer
unique.PR	FGFR2	FUTIBATINIB	2	Recruiting	TRUE	hepatocellular carcinoma	Cancer
unique.PR	EGFR	GC1118	2	Recruiting	FALSE	gastric adenocarcinoma
unique.PR	EGFR	GC1118	2	Completed	FALSE	glioblastoma multiforme	Cancer
unique.PR	EGFR	GEFITINIB	2	Completed	TRUE	acute myeloid leukemia	Cancer
unique.PR	EGFR	GEFITINIB	2	Completed	TRUE	breast neoplasm	Cancer
unique.PR	EGFR	GEFITINIB	2	Completed	TRUE	carcinoma
unique.PR	EGFR	GEFITINIB	2	Completed	TRUE	Central Nervous System Neoplasm
unique.PR	EGFR	GEFITINIB	2	Completed	TRUE	cervical cancer	Cancer
unique.PR	EGFR	GEFITINIB	2	Completed	TRUE	colorectal carcinoma	Cancer
unique.PR	EGFR	GEFITINIB	2	Completed	TRUE	fallopian tube cancer
unique.PR	EGFR	GEFITINIB	2	Completed	TRUE	Fallopian Tube Carcinoma
unique.PR	EGFR	GEFITINIB	2	Completed	TRUE	glioblastoma multiforme	Cancer
unique.PR	EGFR	GEFITINIB	2	Completed	TRUE	gliosarcoma
unique.PR	EGFR	GEFITINIB	2	Completed	TRUE	head and neck malignant neoplasia	Cancer
unique.PR	EGFR	GEFITINIB	2	Completed	TRUE	hepatocellular carcinoma	Cancer
unique.PR	EGFR	GEFITINIB	2	Completed	TRUE	lung carcinoma
unique.PR	EGFR	GEFITINIB	2	Completed	TRUE	lung neoplasm
unique.PR	EGFR	GEFITINIB	2	Completed	TRUE	male breast carcinoma
unique.PR	EGFR	GEFITINIB	2	Completed	TRUE	mesothelioma
unique.PR	EGFR	GEFITINIB	2	Completed	TRUE	metastatic malignant neoplasm
unique.PR	EGFR	GEFITINIB	2	Completed	TRUE	neuroblastoma
unique.PR	EGFR	GEFITINIB	2	Completed	TRUE	ovarian cancer	Cancer
unique.PR	EGFR	GEFITINIB	2	Completed	TRUE	peritoneal neoplasm
unique.PR	EGFR	GEFITINIB	2	Completed	TRUE	prostate cancer
unique.PR	EGFR	GEFITINIB	2	Completed	TRUE	renal pelvis/ureter urothelial carcinoma
unique.PR	EGFR	GEFITINIB	2	Completed	TRUE	sarcoma	Cancer
unique.PR	EGFR	GEFITINIB	2	Completed	TRUE	skin cancer
unique.PR	EGFR	GEFITINIB	2	Completed	TRUE	squamous cell carcinoma	Cancer
unique.PR	EGFR	GEFITINIB	2	Completed	TRUE	stomach neoplasm
unique.PR	EGFR	GEFITINIB	2	Completed	TRUE	urethra cancer
unique.PR	EGFR	GEFITINIB	2	Completed	TRUE	urinary bladder cancer
unique.PR	EGFR	GEFITINIB	2	Completed	TRUE	uterine neoplasm
unique.PR	FGFR2	HMPL-453	2	Not yet recruiting	FALSE	bile duct cancer
unique.PR	FGFR2	HMPL-453	2	Recruiting	FALSE	mesothelioma
unique.PR	TNFRSF13C	IANALUMAB	2	Active, not recruiting	FALSE	Autoimmune Hepatitis
unique.PR	IL18R1	IBOCTADEKIN	2	Completed	FALSE	melanoma	Cancer
unique.PR	EGFR	ICOTINIB	2	Recruiting	FALSE	adenosquamous lung carcinoma
unique.PR	EGFR	ICOTINIB	2	Recruiting	FALSE	bronchial neoplasm
unique.PR	EGFR	ICOTINIB	2	Completed	FALSE	esophageal squamous cell carcinoma
unique.PR	EGFR	ICOTINIB	2	Completed	FALSE	lung adenocarcinoma	Cancer
unique.PR	MIF	IGURATIMOD	2	Recruiting	FALSE	autoimmune thrombocytopenic purpura
unique.PR	MME	ILEPATRIL	2	Completed	FALSE	hypertension	Cardiovascular
unique.PR	PDGFRA	ILORASERTIB	2	Completed	FALSE	cancer	Cancer
unique.PR	PDGFRB	IMATINIB	2	Recruiting	TRUE	asthma	Respiratory system
unique.PR	PDGFRB	IMATINIB	2	Active, not recruiting	TRUE	cancer	Cancer
unique.PR	PDGFRB	IMATINIB	2	Completed	TRUE	carcinoma
unique.PR	PDGFRB	IMATINIB	2	Completed	TRUE	Central Nervous System Neoplasm
unique.PR	PDGFRB	IMATINIB	2	Completed	TRUE	chordoma
unique.PR	PDGFRB	IMATINIB	2	Completed	TRUE	fallopian tube cancer
unique.PR	PDGFRB	IMATINIB	2	Completed	TRUE	gastric cancer	Cancer
unique.PR	PDGFRB	IMATINIB	2	Completed	TRUE	gliosarcoma
unique.PR	PDGFRB	IMATINIB	2	Completed	TRUE	head and neck malignant neoplasia	Cancer
unique.PR	PDGFRB	IMATINIB	2	Completed	TRUE	idiopathic pulmonary fibrosis	Respiratory system
unique.PR	PDGFRB	IMATINIB	2	Completed	TRUE	kidney cancer	Cancer
unique.PR	PDGFRB	IMATINIB	2	Completed	TRUE	male breast carcinoma
unique.PR	PDGFRB	IMATINIB	2	Completed	TRUE	malignant colon neoplasm
unique.PR	PDGFRB	IMATINIB	2	Recruiting	TRUE	melanoma	Cancer
unique.PR	PDGFRB	IMATINIB	2	Completed	TRUE	Merkel cell skin cancer
unique.PR	PDGFRB	IMATINIB	2	Completed	TRUE	metastatic malignant neoplasm
unique.PR	PDGFRB	IMATINIB	2	Active, not recruiting	TRUE	mucosal melanoma
unique.PR	PDGFRB	IMATINIB	2	Completed	TRUE	non-Hodgkins lymphoma
unique.PR	PDGFRB	IMATINIB	2	Completed	TRUE	non-small cell lung carcinoma	Cancer
unique.PR	PDGFRB	IMATINIB	2	Completed	TRUE	ovarian cancer	Cancer
unique.PR	PDGFRB	IMATINIB	2	Completed	TRUE	pancreatic carcinoma	Cancer
unique.PR	PDGFRB	IMATINIB	2	Completed	TRUE	polycythemia vera
unique.PR	PDGFRB	IMATINIB	2	Completed	TRUE	prostate cancer
unique.PR	PDGFRB	IMATINIB	2	Completed	TRUE	rectum cancer
unique.PR	PDGFRB	IMATINIB	2	Completed	TRUE	rheumatoid arthritis	Immune system and Inflammation
unique.PR	PDGFRB	IMATINIB	2	Completed	TRUE	skin neoplasm
unique.PR	PDGFRB	IMATINIB	2	Completed	TRUE	small cell lung carcinoma
unique.PR	PDGFRB	IMATINIB	2	Completed	TRUE	type 1 diabetes mellitus	Immune system and Inflammation
unique.PR	PDGFRB	IMATINIB	2	Completed	TRUE	undifferentiated high grade pleomorphic sarcoma of bone
unique.PR	PDGFRB	IMATINIB	2	Completed	TRUE	Uterine Carcinosarcoma
unique.PR	PDGFRB	IMATINIB	2	Completed	TRUE	uterine sarcoma
unique.PR	PDGFRB	IMATINIB MESYLATE	2	Completed	TRUE	acral lentiginous melanoma
unique.PR	PDGFRB	IMATINIB MESYLATE	2	Suspended	TRUE	acute lymphoblastic leukemia	Cancer
unique.PR	PDGFRB	IMATINIB MESYLATE	2	Recruiting	TRUE	asthma	Respiratory system
unique.PR	PDGFRB	IMATINIB MESYLATE	2	Completed	TRUE	carcinoma
unique.PR	PDGFRB	IMATINIB MESYLATE	2	Completed	TRUE	dermatofibrosarcoma protuberans
unique.PR	PDGFRB	IMATINIB MESYLATE	2	Completed	TRUE	fallopian tube cancer
unique.PR	PDGFRB	IMATINIB MESYLATE	2	Completed	TRUE	gliosarcoma
unique.PR	PDGFRB	IMATINIB MESYLATE	2	Completed	TRUE	localised scleroderma
unique.PR	PDGFRB	IMATINIB MESYLATE	2	Completed	TRUE	lymphoblastic lymphoma
unique.PR	PDGFRB	IMATINIB MESYLATE	2	Completed	TRUE	male breast carcinoma
unique.PR	PDGFRB	IMATINIB MESYLATE	2	Completed	TRUE	malignant colon neoplasm
unique.PR	PDGFRB	IMATINIB MESYLATE	2	Completed	TRUE	mesothelioma
unique.PR	PDGFRB	IMATINIB MESYLATE	2	Recruiting	TRUE	multiple sclerosis	Immune system and Inflammation
unique.PR	PDGFRB	IMATINIB MESYLATE	2	Completed	TRUE	non-Hodgkins lymphoma
unique.PR	PDGFRB	IMATINIB MESYLATE	2	Completed	TRUE	pancreatic carcinoma	Cancer
unique.PR	PDGFRB	IMATINIB MESYLATE	2	Completed	TRUE	polycythemia vera
unique.PR	PDGFRB	IMATINIB MESYLATE	2	Completed	TRUE	primary peritoneal carcinoma
unique.PR	PDGFRB	IMATINIB MESYLATE	2	Completed	TRUE	skin neoplasm
unique.PR	PDGFRB	IMATINIB MESYLATE	2	Completed	TRUE	small cell lung carcinoma
unique.PR	PDGFRB	IMATINIB MESYLATE	2	Completed	TRUE	systemic scleroderma	Immune system and Inflammation
unique.PR	PDGFRB	IMATINIB MESYLATE	2	Completed	TRUE	undifferentiated high grade pleomorphic sarcoma of bone
unique.PR	PDGFRB	IMATINIB MESYLATE	2	Completed	TRUE	Uterine Carcinosarcoma
unique.PR	EGFR	IMGATUZUMAB	2	Completed	FALSE	colorectal carcinoma	Cancer
unique.PR	EGFR	IMGATUZUMAB	2	Completed	FALSE	non-small cell lung carcinoma	Cancer
unique.PR	IL1RL2	IMSIDOLIMAB	2	Completed	FALSE	acne	Skin and connective tissue
unique.PR	IL1RL2	IMSIDOLIMAB	2	Completed	FALSE	hidradenitis suppurativa
unique.PR	IL1RL2	IMSIDOLIMAB	2	Completed	FALSE	pustulosis palmaris et plantaris
unique.PR	SELP	INCLACUMAB	2	Completed	FALSE	coronary artery disease	Cardiovascular
unique.PR	SELP	INCLACUMAB	2	Completed	FALSE	myocardial infarction	Cardiovascular
unique.PR	FGFR2	INFIGRATINIB	2	Recruiting	TRUE	Achondroplasia
unique.PR	FGFR2	INFIGRATINIB	2	Completed	TRUE	glioblastoma multiforme	Cancer
unique.PR	FGFR2	INFIGRATINIB	2	Not yet recruiting	TRUE	intrahepatic cholangiocarcinoma
unique.PR	FGFR2	INFIGRATINIB	2	Completed	TRUE	melanoma	Cancer
unique.PR	FGFR2	INFIGRATINIB PHOSPHATE	2	Not yet recruiting	TRUE	intrahepatic cholangiocarcinoma
unique.PR	AKT3	IPATASERTIB	2	Completed	FALSE	breast neoplasm	Cancer
unique.PR	AKT3	IPATASERTIB	2	Recruiting	FALSE	endometrial carcinoma
unique.PR	AKT3	IPATASERTIB	2	Recruiting	FALSE	Fallopian Tube Carcinoma
unique.PR	AKT3	IPATASERTIB	2	Recruiting	FALSE	gastric adenocarcinoma
unique.PR	AKT3	IPATASERTIB	2	Completed	FALSE	gastric cancer	Cancer
unique.PR	AKT3	IPATASERTIB	2	Recruiting	FALSE	neoplasm	Cancer
unique.PR	AKT3	IPATASERTIB	2	Recruiting	FALSE	non-small cell lung carcinoma	Cancer
unique.PR	AKT3	IPATASERTIB	2	Recruiting	FALSE	ovarian cancer	Cancer
unique.PR	AKT3	IPATASERTIB	2	Recruiting	FALSE	ovarian carcinoma
unique.PR	AKT3	IPATASERTIB	2	Recruiting	FALSE	primary peritoneal carcinoma
unique.PR	AKT3	IPATASERTIB	2	Recruiting	FALSE	prostate cancer
unique.PR	IL33	ITEPEKIMAB	2	Completed	FALSE	asthma	Respiratory system
unique.PR	ERBB2	KN-026	2	Recruiting	FALSE	gastric cancer	Cancer
unique.PR	ERBB2	KN-026	2	Recruiting	FALSE	gastroesophageal junction adenocarcinoma
unique.PR	ERBB2	KN-026	2	Active, not recruiting	FALSE	neoplasm	Cancer
unique.PR	ERBB2	LAPATINIB	2	Completed	TRUE	adenocarcinoma
unique.PR	ERBB2	LAPATINIB	2	Completed	TRUE	brain cancer
unique.PR	ERBB2	LAPATINIB	2	Completed	TRUE	cervical cancer	Cancer
unique.PR	ERBB2	LAPATINIB	2	Completed	TRUE	colorectal carcinoma	Cancer
unique.PR	ERBB2	LAPATINIB	2	Completed	TRUE	diffuse gastric adenocarcinoma
unique.PR	EGFR	LAPATINIB	2	Completed	TRUE	endometrial carcinoma
unique.PR	ERBB2	LAPATINIB	2	Completed	TRUE	gastric cancer	Cancer
unique.PR	ERBB2	LAPATINIB	2	Completed	TRUE	gastric intestinal type adenocarcinoma
unique.PR	EGFR	LAPATINIB	2	Active, not recruiting	TRUE	glioblastoma multiforme	Cancer
unique.PR	ERBB2	LAPATINIB	2	Completed	TRUE	glioma
unique.PR	ERBB2	LAPATINIB	2	Completed	TRUE	gliosarcoma
unique.PR	EGFR	LAPATINIB	2	Active, not recruiting	TRUE	head and neck malignant neoplasia	Cancer
unique.PR	EGFR	LAPATINIB	2	Completed	TRUE	head and neck squamous cell carcinoma	Cancer
unique.PR	ERBB2	LAPATINIB	2	Completed	TRUE	hypopharyngeal carcinoma
unique.PR	ERBB2	LAPATINIB	2	Completed	TRUE	laryngeal squamous cell carcinoma
unique.PR	ERBB2	LAPATINIB	2	Completed	TRUE	metastatic colorectal cancer	Cancer
unique.PR	ERBB2	LAPATINIB	2	Completed	TRUE	metastatic malignant neoplasm
unique.PR	EGFR	LAPATINIB	2	Completed	TRUE	nasal cavity and paranasal sinus squamous cell carcinoma
unique.PR	ERBB2	LAPATINIB	2	Completed	TRUE	oropharyngeal carcinoma
unique.PR	EGFR	LAPATINIB	2	Completed	TRUE	ovarian cancer	Cancer
unique.PR	ERBB2	LAPATINIB	2	Completed	TRUE	pancreatic carcinoma	Cancer
unique.PR	ERBB2	LAPATINIB	2	Completed	TRUE	peritoneum cancer
unique.PR	EGFR	LAPATINIB	2	Completed	TRUE	Pituitary Gland Adenoma
unique.PR	ERBB2	LAPATINIB	2	Completed	TRUE	prostate cancer
unique.PR	ERBB2	LAPATINIB	2	Completed	TRUE	salivary gland squamous cell carcinoma
unique.PR	ERBB2	LAPATINIB DITOSYLATE	2	Completed	TRUE	diffuse gastric adenocarcinoma
unique.PR	ERBB2	LAPATINIB DITOSYLATE	2	Completed	TRUE	endometrial carcinoma
unique.PR	ERBB2	LAPATINIB DITOSYLATE	2	Completed	TRUE	gastric intestinal type adenocarcinoma
unique.PR	ERBB2	LAPATINIB DITOSYLATE	2	Completed	TRUE	gliosarcoma
unique.PR	ERBB2	LAPATINIB DITOSYLATE	2	Completed	TRUE	hypopharyngeal carcinoma
unique.PR	ERBB2	LAPATINIB DITOSYLATE	2	Completed	TRUE	laryngeal squamous cell carcinoma
unique.PR	EGFR	LAPATINIB DITOSYLATE	2	Completed	TRUE	metastatic malignant neoplasm
unique.PR	ERBB2	LAPATINIB DITOSYLATE	2	Completed	TRUE	nasal cavity and paranasal sinus squamous cell carcinoma
unique.PR	ERBB2	LAPATINIB DITOSYLATE	2	Completed	TRUE	oropharyngeal carcinoma
unique.PR	ERBB2	LAPATINIB DITOSYLATE	2	Completed	TRUE	pancreatic carcinoma	Cancer
unique.PR	ERBB2	LAPATINIB DITOSYLATE	2	Completed	TRUE	prostate cancer
unique.PR	ERBB2	LAPATINIB DITOSYLATE	2	Completed	TRUE	salivary gland squamous cell carcinoma
unique.PR	EGFR	LAZERTINIB	2	Not yet recruiting	FALSE	lung cancer	Cancer
unique.PR	EGFR	LAZERTINIB	2	Recruiting	FALSE	lung neoplasm
unique.PR	PDGFRB	LINIFANIB	2	Completed	FALSE	age-related macular degeneration	Visual system
unique.PR	PDGFRA	LINIFANIB	2	Completed	FALSE	breast cancer	Cancer
unique.PR	PDGFRA	LINIFANIB	2	Completed	FALSE	colorectal adenocarcinoma	Cancer
unique.PR	PDGFRA	LINIFANIB	2	Completed	FALSE	hepatocellular carcinoma	Cancer
unique.PR	PDGFRA	LINIFANIB	2	Completed	FALSE	non-small cell lung carcinoma	Cancer
unique.PR	PDGFRA	LINIFANIB	2	Completed	FALSE	rectum cancer
unique.PR	PDGFRB	LINIFANIB	2	Completed	FALSE	renal cell carcinoma	Cancer
unique.PR	IL2RA	LMB-2	2	Active, not recruiting	FALSE	hairy cell leukemia
unique.PR	IL2RA	LMB-2	2	Completed	FALSE	leukemia	Cancer
unique.PR	IL2RA	LMB-2	2	Completed	FALSE	lymphoma
unique.PR	FGFR2	LUCITANIB	2	Completed	FALSE	breast cancer	Cancer
unique.PR	TGFB1	LUSPATERCEPT	2	Not yet recruiting	TRUE	Aplastic anemia
unique.PR	TGFB1	LUSPATERCEPT	2	Recruiting	TRUE	Myelodysplastic/Myeloproliferative Neoplasm
unique.PR	TNFRSF10A	MAPATUMUMAB	2	Completed	FALSE	multiple myeloma	Cancer
unique.PR	TNFRSF10A	MAPATUMUMAB	2	Completed	FALSE	non-Hodgkins lymphoma
unique.PR	TNFRSF10A	MAPATUMUMAB	2	Completed	FALSE	non-small cell lung carcinoma	Cancer
unique.PR	PDGFRA	MASITINIB	2	Recruiting	TRUE	COVID-19	Infectious
unique.PR	PDGFRB	MASITINIB	2	Completed	TRUE	Mastocytosis	Cancer
unique.PR	PDGFRA	MASITINIB	2	Completed	TRUE	metastatic colorectal cancer	Cancer
unique.PR	PDGFRA	MASITINIB	2	Completed	TRUE	multiple myeloma	Cancer
unique.PR	PDGFRA	MASITINIB	2	Completed	TRUE	ovarian cancer	Cancer
unique.PR	PDGFRA	MASITINIB	2	Completed	TRUE	psoriasis	Immune system and Inflammation
unique.PR	PDGFRB	MASITINIB	2	Completed	TRUE	rheumatoid arthritis	Immune system and Inflammation
unique.PR	EGFR	MATUZUMAB	2	Completed	FALSE	non-small cell lung carcinoma	Cancer
unique.PR	PDGFRA	MIDOSTAURIN	2	Recruiting	TRUE	Blast Phase Chronic Myelogenous Leukemia, BCR-ABL1 Positive
unique.PR	PDGFRA	MIDOSTAURIN	2	Recruiting	TRUE	core binding factor acute myeloid leukemia
unique.PR	PDGFRA	MIDOSTAURIN	2	Completed	TRUE	leukemia	Cancer
unique.PR	PDGFRA	MIDOSTAURIN	2	Active, not recruiting	TRUE	myelodysplastic syndrome	Cancer
unique.PR	PDGFRA	MIDOSTAURIN	2	Recruiting	TRUE	therapy related acute myeloid leukemia and myelodysplastic syndrome
unique.PR	AKT3	MIRANSERTIB	2	Recruiting	FALSE	Proteus syndrome
unique.PR	FOLR1	MIRVETUXIMAB SORAVTANSINE	2	Recruiting	FALSE	endometrial cancer	Cancer
unique.PR	FOLR1	MIRVETUXIMAB SORAVTANSINE	2	Completed	FALSE	triple-negative breast cancer
unique.PR	AKT3	MK-2206	2	Completed	FALSE	adenosquamous lung carcinoma
unique.PR	AKT3	MK-2206	2	Completed	FALSE	breast carcinoma	Cancer
unique.PR	AKT3	MK-2206	2	Completed	FALSE	bronchoalveolar adenocarcinoma
unique.PR	AKT3	MK-2206	2	Completed	FALSE	diffuse large B-cell lymphoma
unique.PR	AKT3	MK-2206	2	Active, not recruiting	FALSE	endometrial cancer	Cancer
unique.PR	AKT3	MK-2206	2	Completed	FALSE	extrahepatic bile duct carcinoma
unique.PR	AKT3	MK-2206	2	Completed	FALSE	gallbladder cancer
unique.PR	AKT3	MK-2206	2	Completed	FALSE	head and neck squamous cell carcinoma	Cancer
unique.PR	AKT3	MK-2206	2	Completed	FALSE	hepatocellular carcinoma	Cancer
unique.PR	AKT3	MK-2206	2	Completed	FALSE	large cell lung carcinoma
unique.PR	AKT3	MK-2206	2	Completed	FALSE	lung cancer	Cancer
unique.PR	AKT3	MK-2206	2	Completed	FALSE	nasopharyngeal neoplasm
unique.PR	AKT3	MK-2206	2	Active, not recruiting	FALSE	prostate carcinoma
unique.PR	PDGFRB	MOTESANIB	2	Completed	FALSE	carcinoid tumor
unique.PR	PDGFRA	MOTESANIB	2	Completed	FALSE	Digestive System Carcinoma
unique.PR	PDGFRB	MOTESANIB	2	Completed	FALSE	gastrointestinal stromal tumor	Cancer
unique.PR	PDGFRA	MOTESANIB	2	Completed	FALSE	islet cell tumor
unique.PR	PDGFRA	MOTESANIB	2	Completed	FALSE	neoplastic syndrome
unique.PR	PDGFRA	MOTESANIB	2	Completed	FALSE	thyroid cancer	Cancer
unique.PR	FGF2	MUPARFOSTAT	2	Completed	FALSE	hepatocellular carcinoma	Cancer
unique.PR	FGF2	MUPARFOSTAT	2	Completed	FALSE	lung cancer	Cancer
unique.PR	FGF2	MUPARFOSTAT	2	Completed	FALSE	non-small cell lung carcinoma	Cancer
unique.PR	FGF2	MUPARFOSTAT	2	Completed	FALSE	prostate cancer
unique.PR	EGFR	NAZARTINIB	2	Active, not recruiting	FALSE	lung cancer	Cancer
unique.PR	EGFR	NAZARTINIB	2	Recruiting	FALSE	neoplasm	Cancer
unique.PR	EGFR	NECITUMUMAB	2	Completed	TRUE	metastatic colorectal cancer	Cancer
unique.PR	SELPLG	NEIHULIZUMAB	2	Completed	FALSE	psoriasis	Immune system and Inflammation
unique.PR	SELPLG	NEIHULIZUMAB	2	Completed	FALSE	psoriatic arthritis
unique.PR	SELPLG	NEIHULIZUMAB	2	Completed	FALSE	ulcerative colitis	Immune system and Inflammation
unique.PR	ERBB2	NERATINIB	2	Recruiting	TRUE	angiosarcoma
unique.PR	ERBB2	NERATINIB	2	Completed	TRUE	breast adenocarcinoma
unique.PR	ERBB2	NERATINIB	2	Completed	TRUE	breast neoplasm	Cancer
unique.PR	ERBB2	NERATINIB	2	Active, not recruiting	TRUE	glioblastoma multiforme	Cancer
unique.PR	EGFR	NERATINIB	2	Completed	TRUE	HER2 Positive Breast Carcinoma	Cancer
unique.PR	EGFR	NERATINIB	2	Not yet recruiting	TRUE	invasive lobular carcinoma
unique.PR	ERBB2	NERATINIB	2	Active, not recruiting	TRUE	metastatic colorectal cancer	Cancer
unique.PR	EGFR	NERATINIB	2	Completed	TRUE	non-small cell lung carcinoma	Cancer
unique.PR	ERBB2	NERATINIB	2	Recruiting	TRUE	triple-negative breast cancer
unique.PR	EGFR	NIMOTUZUMAB	2	Completed	FALSE	central nervous system cancer
unique.PR	EGFR	NIMOTUZUMAB	2	Recruiting	FALSE	cervical squamous cell carcinoma
unique.PR	EGFR	NIMOTUZUMAB	2	Recruiting	FALSE	esophageal cancer
unique.PR	EGFR	NIMOTUZUMAB	2	Not yet recruiting	FALSE	esophageal squamous cell carcinoma
unique.PR	EGFR	NIMOTUZUMAB	2	Completed	FALSE	head and neck squamous cell carcinoma	Cancer
unique.PR	EGFR	NIMOTUZUMAB	2	Recruiting	FALSE	non-small cell lung carcinoma	Cancer
unique.PR	EGFR	NIMOTUZUMAB	2	Recruiting	FALSE	oral squamous cell carcinoma
unique.PR	EGFR	NIMOTUZUMAB	2	Completed	FALSE	pancreatic carcinoma	Cancer
unique.PR	EGFR	NIMOTUZUMAB	2	Completed	FALSE	penile cancer
unique.PR	EGFR	NIMOTUZUMAB	2	Completed	FALSE	stomach neoplasm
unique.PR	FGFR2	NINTEDANIB	2	Completed	TRUE	acute myeloid leukemia	Cancer
unique.PR	PDGFRA	NINTEDANIB	2	Completed	TRUE	anaplastic astrocytoma
unique.PR	FGFR2	NINTEDANIB	2	Completed	TRUE	anaplastic oligoastrocytoma
unique.PR	FGFR2	NINTEDANIB	2	Completed	TRUE	anaplastic oligodendroglioma
unique.PR	PDGFRA	NINTEDANIB	2	Completed	TRUE	breast cancer	Cancer
unique.PR	FGFR2	NINTEDANIB	2	Recruiting	TRUE	bronchiolitis obliterans
unique.PR	PDGFRA	NINTEDANIB	2	Completed	TRUE	carcinoid tumor
unique.PR	FGFR2	NINTEDANIB	2	Active, not recruiting	TRUE	cervical adenocarcinoma
unique.PR	FGFR2	NINTEDANIB	2	Completed	TRUE	colorectal carcinoma	Cancer
unique.PR	PDGFRB	NINTEDANIB	2	Completed	TRUE	endometrial cancer	Cancer
unique.PR	PDGFRA	NINTEDANIB	2	Completed	TRUE	fallopian tube cancer
unique.PR	PDGFRB	NINTEDANIB	2	Completed	TRUE	gastric adenocarcinoma
unique.PR	FGFR2	NINTEDANIB	2	Completed	TRUE	glioblastoma multiforme	Cancer
unique.PR	FGFR2	NINTEDANIB	2	Completed	TRUE	gliosarcoma
unique.PR	FGFR2	NINTEDANIB	2	Completed	TRUE	hepatocellular carcinoma	Cancer
unique.PR	PDGFRA	NINTEDANIB	2	Recruiting	TRUE	hereditary hemorrhagic telangiectasia
unique.PR	PDGFRA	NINTEDANIB	2	Active, not recruiting	TRUE	lung cancer	Cancer
unique.PR	FGFR2	NINTEDANIB	2	Completed	TRUE	lung neoplasm
unique.PR	PDGFRA	NINTEDANIB	2	Completed	TRUE	lymphangioleiomyomatosis
unique.PR	FGFR2	NINTEDANIB	2	Completed	TRUE	malignant pleural mesothelioma
unique.PR	FGFR2	NINTEDANIB	2	Completed	TRUE	medullary thyroid gland carcinoma	Cancer
unique.PR	FGFR2	NINTEDANIB	2	Completed	TRUE	ovarian cancer	Cancer
unique.PR	FGFR2	NINTEDANIB	2	Completed	TRUE	ovarian neoplasm
unique.PR	FGFR2	NINTEDANIB	2	Completed	TRUE	peritoneum cancer
unique.PR	FGFR2	NINTEDANIB	2	Completed	TRUE	prostate adenocarcinoma
unique.PR	FGFR2	NINTEDANIB	2	Completed	TRUE	renal cell carcinoma	Cancer
unique.PR	PDGFRB	NINTEDANIB	2	Completed	TRUE	small cell lung carcinoma
unique.PR	PDGFRA	NINTEDANIB	2	Completed	TRUE	squamous cell lung carcinoma	Cancer
unique.PR	FGFR2	NINTEDANIB	2	Completed	TRUE	upper aerodigestive tract neoplasm	Cancer
unique.PR	COL18A1	OCRIPLASMIN	2	Completed	TRUE	diabetic macular edema	Metabolic
unique.PR	COL18A1	OCRIPLASMIN	2	Completed	TRUE	stroke	Cardiovascular
unique.PR	PDGFRA	OLARATUMAB	2	Completed	TRUE	glioblastoma multiforme	Cancer
unique.PR	PDGFRA	OLARATUMAB	2	Completed	TRUE	non-small cell lung carcinoma	Cancer
unique.PR	PDGFRA	OLARATUMAB	2	Completed	TRUE	ovarian neoplasm
unique.PR	PDGFRA	OLARATUMAB	2	Completed	TRUE	prostate cancer
unique.PR	EGFR	OLMUTINIB	2		FALSE	neoplasm	Cancer
unique.PR	EGFR	OLMUTINIB	2	Completed	FALSE	non-small cell lung carcinoma	Cancer
unique.PR	EGFR	OSIMERTINIB	2	Active, not recruiting	TRUE	adenocarcinoma
unique.PR	EGFR	OSIMERTINIB	2	Completed	TRUE	colorectal cancer	Cancer
unique.PR	EGFR	OSIMERTINIB	2	Recruiting	TRUE	lung adenocarcinoma	Cancer
unique.PR	EGFR	OSIMERTINIB	2	Completed	TRUE	lung neoplasm
unique.PR	EGFR	OSIMERTINIB	2	Recruiting	TRUE	metastatic malignant neoplasm
unique.PR	EGFR	OSIMERTINIB	2	Active, not recruiting	TRUE	squamous cell carcinoma	Cancer
unique.PR	FGFR2	PALIFERMIN	2	Completed	TRUE	acute myeloid leukemia	Cancer
unique.PR	FGFR2	PALIFERMIN	2	Completed	TRUE	asthma	Respiratory system
unique.PR	FGFR2	PALIFERMIN	2	Completed	TRUE	HIV infection	Infectious
unique.PR	FGFR2	PALIFERMIN	2	Completed	TRUE	malignant colon neoplasm
unique.PR	FGFR2	PALIFERMIN	2	Completed	TRUE	myelodysplastic syndrome	Cancer
unique.PR	EGFR	PANITUMUMAB	2	Completed	TRUE	breast cancer	Cancer
unique.PR	EGFR	PANITUMUMAB	2	Recruiting	TRUE	cancer	Cancer
unique.PR	EGFR	PANITUMUMAB	2	Completed	TRUE	carcinoma
unique.PR	EGFR	PANITUMUMAB	2	Recruiting	TRUE	endometrial carcinoma
unique.PR	EGFR	PANITUMUMAB	2	Completed	TRUE	esophageal cancer
unique.PR	EGFR	PANITUMUMAB	2	Completed	TRUE	head and neck squamous cell carcinoma	Cancer
unique.PR	EGFR	PANITUMUMAB	2	Completed	TRUE	lung cancer	Cancer
unique.PR	EGFR	PANITUMUMAB	2	Completed	TRUE	non-small cell lung carcinoma	Cancer
unique.PR	EGFR	PANITUMUMAB	2	Completed	TRUE	ovarian cancer	Cancer
unique.PR	EGFR	PANITUMUMAB	2	Recruiting	TRUE	ovarian carcinoma
unique.PR	EGFR	PANITUMUMAB	2	Completed	TRUE	pancreatic carcinoma	Cancer
unique.PR	EGFR	PANITUMUMAB	2	Recruiting	TRUE	primary peritoneal carcinoma
unique.PR	EGFR	PANITUMUMAB	2	Completed	TRUE	prostate cancer
unique.PR	EGFR	PANITUMUMAB	2	Completed	TRUE	rectum cancer
unique.PR	EGFR	PANITUMUMAB	2	Completed	TRUE	renal cell carcinoma	Cancer
unique.PR	EGFR	PANITUMUMAB	2	Completed	TRUE	squamous cell carcinoma	Cancer
unique.PR	PDGFRA	PAZOPANIB	2	Completed	TRUE	acute myeloid leukemia	Cancer
unique.PR	PDGFRB	PAZOPANIB	2	Completed	TRUE	bladder transitional cell carcinoma
unique.PR	PDGFRA	PAZOPANIB	2	Completed	TRUE	breast cancer	Cancer
unique.PR	PDGFRA	PAZOPANIB	2	Completed	TRUE	breast neoplasm	Cancer
unique.PR	PDGFRA	PAZOPANIB	2	Completed	TRUE	cervical cancer	Cancer
unique.PR	PDGFRA	PAZOPANIB	2	Completed	TRUE	chondrosarcoma
unique.PR	PDGFRB	PAZOPANIB	2	Active, not recruiting	TRUE	chromophobe renal cell carcinoma
unique.PR	PDGFRA	PAZOPANIB	2	Active, not recruiting	TRUE	collecting duct carcinoma
unique.PR	PDGFRB	PAZOPANIB	2	Completed	TRUE	cutaneous melanoma
unique.PR	PDGFRA	PAZOPANIB	2	Completed	TRUE	extraskeletal myxoid chondrosarcoma
unique.PR	PDGFRB	PAZOPANIB	2	Completed	TRUE	fallopian tube cancer
unique.PR	PDGFRB	PAZOPANIB	2	Completed	TRUE	gastric cancer	Cancer
unique.PR	PDGFRA	PAZOPANIB	2	Completed	TRUE	gastrointestinal stromal tumor	Cancer
unique.PR	PDGFRA	PAZOPANIB	2	Completed	TRUE	germ cell tumor
unique.PR	PDGFRA	PAZOPANIB	2	Completed	TRUE	glioma
unique.PR	PDGFRA	PAZOPANIB	2	Completed	TRUE	gliosarcoma
unique.PR	PDGFRA	PAZOPANIB	2	Completed	TRUE	kidney cancer	Cancer
unique.PR	PDGFRB	PAZOPANIB	2	Active, not recruiting	TRUE	Kidney Medullary Carcinoma
unique.PR	PDGFRA	PAZOPANIB	2	Active, not recruiting	TRUE	Kidney Oncocytoma
unique.PR	PDGFRA	PAZOPANIB	2	Completed	TRUE	leiomyosarcoma
unique.PR	PDGFRB	PAZOPANIB	2	Completed	TRUE	liposarcoma
unique.PR	PDGFRA	PAZOPANIB	2	Completed	TRUE	lung cancer	Cancer
unique.PR	PDGFRB	PAZOPANIB	2	Completed	TRUE	lymphedema
unique.PR	PDGFRB	PAZOPANIB	2	Completed	TRUE	macular degeneration	Visual system
unique.PR	PDGFRA	PAZOPANIB	2	Completed	TRUE	medullary thyroid gland carcinoma	Cancer
unique.PR	PDGFRA	PAZOPANIB	2	Recruiting	TRUE	melanoma	Cancer
unique.PR	PDGFRA	PAZOPANIB	2	Completed	TRUE	mesothelioma
unique.PR	PDGFRA	PAZOPANIB	2	Completed	TRUE	neuroendocrine neoplasm	Cancer
unique.PR	PDGFRA	PAZOPANIB	2	Completed	TRUE	non-small cell lung carcinoma	Cancer
unique.PR	PDGFRA	PAZOPANIB	2	Completed	TRUE	ovarian neoplasm
unique.PR	PDGFRA	PAZOPANIB	2	Active, not recruiting	TRUE	papillary renal cell carcinoma
unique.PR	PDGFRB	PAZOPANIB	2	Completed	TRUE	peritoneum cancer
unique.PR	PDGFRB	PAZOPANIB	2	Completed	TRUE	prostate adenocarcinoma
unique.PR	PDGFRB	PAZOPANIB	2	Completed	TRUE	prostate cancer
unique.PR	PDGFRA	PAZOPANIB	2	Completed	TRUE	prostate carcinoma
unique.PR	PDGFRA	PAZOPANIB	2	Completed	TRUE	renal pelvis/ureter urothelial carcinoma
unique.PR	PDGFRA	PAZOPANIB	2	Completed	TRUE	salivary gland carcinoma
unique.PR	PDGFRA	PAZOPANIB	2	Completed	TRUE	small cell lung carcinoma
unique.PR	PDGFRB	PAZOPANIB	2	Completed	TRUE	solitary fibrous tumor
unique.PR	PDGFRA	PAZOPANIB	2	Completed	TRUE	thyroid carcinoma	Cancer
unique.PR	PDGFRA	PAZOPANIB	2	Completed	TRUE	urethra cancer
unique.PR	PDGFRA	PAZOPANIB	2	Completed	TRUE	urinary bladder cancer
unique.PR	PDGFRA	PAZOPANIB	2	Completed	TRUE	urinary bladder carcinoma
unique.PR	PDGFRA	PAZOPANIB	2	Completed	TRUE	Uterine Carcinosarcoma
unique.PR	PDGFRA	PAZOPANIB	2	Recruiting	TRUE	uterine leiomyosarcoma
unique.PR	PDGFRA	PAZOPANIB	2	Completed	TRUE	uterine sarcoma
unique.PR	PDGFRB	PAZOPANIB	2	Active, not recruiting	TRUE	von Hippel-Lindau disease
unique.PR	PDGFRA	PAZOPANIB HYDROCHLORIDE	2	Completed	TRUE	breast cancer	Cancer
unique.PR	PDGFRA	PAZOPANIB HYDROCHLORIDE	2	Active, not recruiting	TRUE	chromophobe renal cell carcinoma
unique.PR	PDGFRA	PAZOPANIB HYDROCHLORIDE	2	Completed	TRUE	clear cell renal carcinoma
unique.PR	PDGFRA	PAZOPANIB HYDROCHLORIDE	2	Active, not recruiting	TRUE	collecting duct carcinoma
unique.PR	PDGFRA	PAZOPANIB HYDROCHLORIDE	2	Completed	TRUE	cutaneous melanoma
unique.PR	PDGFRA	PAZOPANIB HYDROCHLORIDE	2	Completed	TRUE	gliosarcoma
unique.PR	PDGFRA	PAZOPANIB HYDROCHLORIDE	2	Active, not recruiting	TRUE	Kidney Medullary Carcinoma
unique.PR	PDGFRA	PAZOPANIB HYDROCHLORIDE	2	Active, not recruiting	TRUE	Kidney Oncocytoma
unique.PR	PDGFRA	PAZOPANIB HYDROCHLORIDE	2	Completed	TRUE	medullary thyroid gland carcinoma	Cancer
unique.PR	PDGFRA	PAZOPANIB HYDROCHLORIDE	2	Completed	TRUE	mesothelioma
unique.PR	PDGFRA	PAZOPANIB HYDROCHLORIDE	2	Active, not recruiting	TRUE	papillary renal cell carcinoma
unique.PR	PDGFRA	PAZOPANIB HYDROCHLORIDE	2	Completed	TRUE	prostate cancer
unique.PR	PDGFRA	PAZOPANIB HYDROCHLORIDE	2	Completed	TRUE	prostate carcinoma
unique.PR	PDGFRA	PAZOPANIB HYDROCHLORIDE	2	Completed	TRUE	renal pelvis/ureter urothelial carcinoma
unique.PR	PDGFRA	PAZOPANIB HYDROCHLORIDE	2	Completed	TRUE	urethra cancer
unique.PR	PDGFRA	PAZOPANIB HYDROCHLORIDE	2	Completed	TRUE	urinary bladder cancer
unique.PR	PDGFRB	PAZOPANIB HYDROCHLORIDE	2	Completed	TRUE	urinary bladder carcinoma
unique.PR	PDGFRA	PAZOPANIB HYDROCHLORIDE	2	Completed	TRUE	Uterine Carcinosarcoma
unique.PR	PDGFRB	PAZOPANIB HYDROCHLORIDE	2	Completed	TRUE	uterine sarcoma
unique.PR	PDGFRA	PAZOPANIB HYDROCHLORIDE	2	Active, not recruiting	TRUE	von Hippel-Lindau disease
unique.PR	EGFR	PELITINIB	2	Completed	FALSE	colonic neoplasm	Cancer
unique.PR	EGFR	PELITINIB	2	Completed	FALSE	non-small cell lung carcinoma	Cancer
unique.PR	EGFR	PELITINIB	2	Completed	FALSE	rectum cancer
unique.PR	FGFR2	PEMIGATINIB	2	Recruiting	TRUE	breast cancer	Cancer
unique.PR	FGFR2	PEMIGATINIB	2	Active, not recruiting	TRUE	cancer	Cancer
unique.PR	FGFR2	PEMIGATINIB	2	Recruiting	TRUE	colorectal carcinoma	Cancer
unique.PR	FGFR2	PEMIGATINIB	2	Recruiting	TRUE	Digestive System Carcinoma
unique.PR	FGFR2	PEMIGATINIB	2	Recruiting	TRUE	endometrial cancer	Cancer
unique.PR	FGFR2	PEMIGATINIB	2	Recruiting	TRUE	glioblastoma multiforme	Cancer
unique.PR	FGFR2	PEMIGATINIB	2	Recruiting	TRUE	intrahepatic cholangiocarcinoma
unique.PR	FGFR2	PEMIGATINIB	2	Active, not recruiting	TRUE	myeloproliferative disorder
unique.PR	FGFR2	PEMIGATINIB	2	Not yet recruiting	TRUE	non-small cell lung carcinoma	Cancer
unique.PR	FGFR2	PEMIGATINIB	2	Recruiting	TRUE	pancreatic carcinoma	Cancer
unique.PR	FGFR2	PEMIGATINIB	2	Recruiting	TRUE	urinary bladder cancer
unique.PR	FGFR2	PEMIGATINIB	2	Completed	TRUE	urogenital neoplasm
unique.PR	ERBB2	PERTUZUMAB	2	Recruiting	TRUE	angiosarcoma
unique.PR	ERBB2	PERTUZUMAB	2	Completed	TRUE	cancer	Cancer
unique.PR	ERBB2	PERTUZUMAB	2	Completed	TRUE	colorectal carcinoma	Cancer
unique.PR	ERBB2	PERTUZUMAB	2	Completed	TRUE	fallopian tube cancer
unique.PR	ERBB2	PERTUZUMAB	2	Active, not recruiting	TRUE	HER2 Positive Breast Carcinoma	Cancer
unique.PR	ERBB2	PERTUZUMAB	2	Recruiting	TRUE	Invasive Breast Carcinoma
unique.PR	ERBB2	PERTUZUMAB	2	Recruiting	TRUE	lymphoid neoplasm	Cancer
unique.PR	ERBB2	PERTUZUMAB	2	Recruiting	TRUE	metastasis
unique.PR	ERBB2	PERTUZUMAB	2	Completed	TRUE	neuroendocrine carcinoma
unique.PR	ERBB2	PERTUZUMAB	2	Active, not recruiting	TRUE	non-small cell lung carcinoma	Cancer
unique.PR	ERBB2	PERTUZUMAB	2	Completed	TRUE	peritoneum cancer
unique.PR	ERBB2	PERTUZUMAB	2	Completed	TRUE	prostate cancer
unique.PR	ERBB2	PERTUZUMAB	2	Not yet recruiting	TRUE	prostate carcinoma
unique.PR	ERBB2	PERTUZUMAB	2	Recruiting	TRUE	triple-negative breast cancer
unique.PR	CTSS	PETESICATIB	2	Completed	FALSE	Sjogren syndrome
unique.PR	EGFR	PIMURUTAMAB	2	Not yet recruiting	FALSE	colorectal carcinoma	Cancer
unique.PR	EGFR	PIMURUTAMAB	2	Not yet recruiting	FALSE	hepatocellular carcinoma	Cancer
unique.PR	EGFR	PIMURUTAMAB	2	Recruiting	FALSE	nasopharyngeal neoplasm
unique.PR	EGFR	PIMURUTAMAB	2	Recruiting	FALSE	non-small cell lung carcinoma	Cancer
unique.PR	CA1	POLMACOXIB	2	Completed	FALSE	osteoarthritis	Musculoskeletal system
unique.PR	ERBB2	POZIOTINIB	2	Completed	FALSE	breast cancer	Cancer
unique.PR	ERBB2	POZIOTINIB	2	Completed	FALSE	lung adenocarcinoma	Cancer
unique.PR	ERBB2	POZIOTINIB	2	Completed	FALSE	Refractory drug response
unique.PR	ERBB2	POZIOTINIB	2	Completed	FALSE	upper aerodigestive tract neoplasm	Cancer
unique.PR	ALCAM	PRALUZATAMAB RAVTANSINE	2	Active, not recruiting	FALSE	breast cancer	Cancer
unique.PR	ERBB2	PYROTINIB	2	Not yet recruiting	FALSE	breast neoplasm	Cancer
unique.PR	EGFR	PYROTINIB	2	Recruiting	FALSE	colorectal carcinoma	Cancer
unique.PR	ERBB2	PYROTINIB	2	Recruiting	FALSE	digestive system neoplasm
unique.PR	ERBB2	PYROTINIB	2	Recruiting	FALSE	gastric cancer	Cancer
unique.PR	ERBB2	PYROTINIB	2	Recruiting	FALSE	metastatic malignant neoplasm
unique.PR	ERBB2	PYROTINIB	2	Not yet recruiting	FALSE	neoplasm	Cancer
unique.PR	ERBB2	PYROTINIB	2	Active, not recruiting	FALSE	triple-negative breast cancer
unique.PR	CX3CL1	QUETMOLIMAB	2	Active, not recruiting	FALSE	Crohn's disease
unique.PR	CX3CL1	QUETMOLIMAB	2	Completed	FALSE	rheumatoid arthritis	Immune system and Inflammation
unique.PR	MMP13	REBIMASTAT	2	Completed	FALSE	lung cancer	Cancer
unique.PR	MMP13	REBIMASTAT	2	Completed	FALSE	prostate adenocarcinoma
unique.PR	FGFR2	REGORAFENIB	2	Active, not recruiting	TRUE	adenoid cystic carcinoma
unique.PR	FGFR2	REGORAFENIB	2	Completed	TRUE	angiosarcoma
unique.PR	PDGFRB	REGORAFENIB	2	Completed	TRUE	bile duct carcinoma
unique.PR	FGFR2	REGORAFENIB	2	Not yet recruiting	TRUE	biliary tract cancer
unique.PR	FGFR2	REGORAFENIB	2	Recruiting	TRUE	cancer	Cancer
unique.PR	FGFR2	REGORAFENIB	2	Completed	TRUE	colon adenocarcinoma
unique.PR	PDGFRA	REGORAFENIB	2	Recruiting	TRUE	gastric cancer	Cancer
unique.PR	FGFR2	REGORAFENIB	2	Completed	TRUE	glioblastoma multiforme	Cancer
unique.PR	PDGFRA	REGORAFENIB	2	Not yet recruiting	TRUE	intrahepatic cholangiocarcinoma
unique.PR	FGFR2	REGORAFENIB	2	Completed	TRUE	liposarcoma
unique.PR	PDGFRA	REGORAFENIB	2	Not yet recruiting	TRUE	malignant colon neoplasm
unique.PR	FGFR2	REGORAFENIB	2	Completed	TRUE	malignant renal pelvis neoplasm
unique.PR	PDGFRA	REGORAFENIB	2	Not yet recruiting	TRUE	melanoma	Cancer
unique.PR	FGFR2	REGORAFENIB	2	Active, not recruiting	TRUE	osteosarcoma	Cancer
unique.PR	PDGFRB	REGORAFENIB	2	Not yet recruiting	TRUE	ovarian cancer	Cancer
unique.PR	FGFR2	REGORAFENIB	2	Completed	TRUE	ovarian carcinoma
unique.PR	FGFR2	REGORAFENIB	2	Completed	TRUE	ovarian neoplasm
unique.PR	FGFR2	REGORAFENIB	2	Completed	TRUE	pancreatic carcinoma	Cancer
unique.PR	PDGFRB	REGORAFENIB	2	Completed	TRUE	rectum cancer
unique.PR	PDGFRB	REGORAFENIB	2	Completed	TRUE	renal cell carcinoma	Cancer
unique.PR	FGFR2	REGORAFENIB	2	Completed	TRUE	sarcoma	Cancer
unique.PR	FGFR2	REGORAFENIB	2	Suspended	TRUE	soft tissue sarcoma	Cancer
unique.PR	PDGFRA	REGORAFENIB	2	Recruiting	TRUE	thyroid cancer	Cancer
unique.PR	EGFR	RINDOPEPIMUT	2	Completed	FALSE	malignant glioma
unique.PR	HAVCR2	RO-7121661	2	Recruiting	FALSE	esophageal squamous cell carcinoma
unique.PR	FGFR2	ROGARATINIB	2	Completed	FALSE	bladder transitional cell carcinoma
unique.PR	FGFR2	ROGARATINIB	2	Completed	FALSE	cancer	Cancer
unique.PR	SOST	ROMOSOZUMAB	2	Completed	TRUE	bone fracture	Musculoskeletal system
unique.PR	HAVCR2	SABATOLIMAB	2	Active, not recruiting	FALSE	acute myeloid leukemia	Cancer
unique.PR	MME	SACUBITRIL	2	Recruiting	TRUE	aortic valve insufficiency
unique.PR	MME	SACUBITRIL	2	Recruiting	TRUE	essential hypertension	Cardiovascular
unique.PR	MME	SACUBITRIL	2	Recruiting	TRUE	hypertensive heart disease
unique.PR	MME	SACUBITRIL	2	Completed	TRUE	hypertrophic cardiomyopathy
unique.PR	ERBB2	SAPITINIB	2	Active, not recruiting	FALSE	breast cancer	Cancer
unique.PR	ERBB2	SAPITINIB	2	Completed	FALSE	colorectal adenocarcinoma	Cancer
unique.PR	EGFR	SAPITINIB	2	Completed	FALSE	metastatic colorectal cancer	Cancer
unique.PR	EGFR	SAPITINIB	2	Active, not recruiting	FALSE	non-small cell lung carcinoma	Cancer
unique.PR	PDGFRA	SERALUTINIB	2	Completed	FALSE	pulmonary arterial hypertension
unique.PR	SOST	SETRUSUMAB	2	Completed	FALSE	hypophosphatasia
unique.PR	SOST	SETRUSUMAB	2	Completed	FALSE	osteogenesis imperfecta type 3
unique.PR	SOST	SETRUSUMAB	2	Completed	FALSE	osteogenesis imperfecta type 4
unique.PR	P4HB	SLX-4090	2	Completed	FALSE	hyperlipidemia	Metabolic
unique.PR	P4HB	SLX-4090	2	Completed	FALSE	Hypertriglyceridemia
unique.PR	P4HB	SLX-4090	2	Completed	FALSE	type 2 diabetes mellitus	Metabolic
unique.PR	PDGFRB	SORAFENIB	2	Active, not recruiting	TRUE	acute myeloid leukemia	Cancer
unique.PR	PDGFRB	SORAFENIB	2	Completed	TRUE	adenocarcinoma
unique.PR	PDGFRB	SORAFENIB	2	Completed	TRUE	Central Nervous System Neoplasm
unique.PR	PDGFRB	SORAFENIB	2	Recruiting	TRUE	cervical carcinoma
unique.PR	PDGFRB	SORAFENIB	2	Completed	TRUE	chronic myelogenous leukemia	Cancer
unique.PR	PDGFRB	SORAFENIB	2	Completed	TRUE	diffuse large B-cell lymphoma
unique.PR	PDGFRB	SORAFENIB	2	Completed	TRUE	gastric cancer	Cancer
unique.PR	PDGFRB	SORAFENIB	2	Completed	TRUE	gastroesophageal junction adenocarcinoma
unique.PR	PDGFRB	SORAFENIB	2	Completed	TRUE	gastrointestinal stromal tumor	Cancer
unique.PR	PDGFRB	SORAFENIB	2	Active, not recruiting	TRUE	glioblastoma multiforme	Cancer
unique.PR	PDGFRB	SORAFENIB	2	Completed	TRUE	gliosarcoma
unique.PR	PDGFRB	SORAFENIB	2	Recruiting	TRUE	leukemia	Cancer
unique.PR	PDGFRB	SORAFENIB	2	Completed	TRUE	lung cancer	Cancer
unique.PR	PDGFRB	SORAFENIB	2	Completed	TRUE	malignant colon neoplasm
unique.PR	PDGFRB	SORAFENIB	2	Completed	TRUE	Mantle cell lymphoma
unique.PR	PDGFRB	SORAFENIB	2	Completed	TRUE	medullary thyroid gland carcinoma	Cancer
unique.PR	PDGFRB	SORAFENIB	2	Completed	TRUE	metastatic malignant neoplasm
unique.PR	PDGFRB	SORAFENIB	2	Completed	TRUE	multiple myeloma	Cancer
unique.PR	PDGFRB	SORAFENIB	2	Active, not recruiting	TRUE	myelodysplastic syndrome	Cancer
unique.PR	PDGFRB	SORAFENIB	2	Completed	TRUE	nasal cavity and paranasal sinus squamous cell carcinoma
unique.PR	PDGFRB	SORAFENIB	2	Recruiting	TRUE	neuroblastoma
unique.PR	PDGFRB	SORAFENIB	2	Completed	TRUE	ovarian neoplasm
unique.PR	PDGFRB	SORAFENIB	2	Not yet recruiting	TRUE	pancreatic carcinoma	Cancer
unique.PR	PDGFRB	SORAFENIB	2	Completed	TRUE	pleomorphic rhabdomyosarcoma
unique.PR	PDGFRB	SORAFENIB	2	Completed	TRUE	prostate adenocarcinoma
unique.PR	PDGFRB	SORAFENIB	2	Completed	TRUE	rectum cancer
unique.PR	PDGFRB	SORAFENIB	2	Active, not recruiting	TRUE	rhabdomyosarcoma
unique.PR	PDGFRB	SORAFENIB	2	Completed	TRUE	salivary gland squamous cell carcinoma
unique.PR	PDGFRB	SORAFENIB	2	Completed	TRUE	sarcoma	Cancer
unique.PR	PDGFRB	SORAFENIB	2	Active, not recruiting	TRUE	thyroid cancer	Cancer
unique.PR	PDGFRB	SORAFENIB	2	Completed	TRUE	tongue neoplasm
unique.PR	PDGFRB	SORAFENIB	2	Completed	TRUE	upper aerodigestive tract neoplasm	Cancer
unique.PR	PDGFRB	SORAFENIB	2	Completed	TRUE	urinary bladder cancer
unique.PR	PDGFRB	SORAFENIB	2	Completed	TRUE	urinary bladder carcinoma
unique.PR	PDGFRB	SORAFENIB	2	Completed	TRUE	Uterine Carcinosarcoma
unique.PR	PDGFRB	SORAFENIB	2	Completed	TRUE	uterine sarcoma
unique.PR	PDGFRB	SORAFENIB	2	Completed	TRUE	Uveal Melanoma
unique.PR	PDGFRB	SORAFENIB	2	Completed	TRUE	verrucous carcinoma
unique.PR	PDGFRB	SORAFENIB TOSYLATE	2	Completed	TRUE	acute promyelocytic leukemia
unique.PR	PDGFRB	SORAFENIB TOSYLATE	2	Completed	TRUE	anaplastic large cell lymphoma
unique.PR	PDGFRB	SORAFENIB TOSYLATE	2	Active, not recruiting	TRUE	brain neoplasm	Cancer
unique.PR	PDGFRB	SORAFENIB TOSYLATE	2	Completed	TRUE	Central Nervous System Neoplasm
unique.PR	PDGFRB	SORAFENIB TOSYLATE	2	Active, not recruiting	TRUE	gastrointestinal stromal tumor	Cancer
unique.PR	PDGFRB	SORAFENIB TOSYLATE	2	Completed	TRUE	gliosarcoma
unique.PR	PDGFRB	SORAFENIB TOSYLATE	2	Active, not recruiting	TRUE	grade III glioma
unique.PR	PDGFRB	SORAFENIB TOSYLATE	2	Completed	TRUE	laryngeal squamous cell carcinoma
unique.PR	PDGFRB	SORAFENIB TOSYLATE	2	Completed	TRUE	lung cancer	Cancer
unique.PR	PDGFRB	SORAFENIB TOSYLATE	2	Completed	TRUE	male breast carcinoma
unique.PR	PDGFRB	SORAFENIB TOSYLATE	2	Completed	TRUE	melanoma	Cancer
unique.PR	PDGFRB	SORAFENIB TOSYLATE	2	Completed	TRUE	mesothelioma
unique.PR	PDGFRB	SORAFENIB TOSYLATE	2	Completed	TRUE	metastatic malignant neoplasm
unique.PR	PDGFRB	SORAFENIB TOSYLATE	2	Recruiting	TRUE	mixed phenotype acute leukemia
unique.PR	PDGFRB	SORAFENIB TOSYLATE	2	Completed	TRUE	nasal cavity and paranasal sinus squamous cell carcinoma
unique.PR	PDGFRB	SORAFENIB TOSYLATE	2	Completed	TRUE	non-small cell lung carcinoma	Cancer
unique.PR	PDGFRB	SORAFENIB TOSYLATE	2	Completed	TRUE	oropharyngeal carcinoma
unique.PR	PDGFRB	SORAFENIB TOSYLATE	2	Completed	TRUE	osteosarcoma	Cancer
unique.PR	PDGFRB	SORAFENIB TOSYLATE	2	Completed	TRUE	pancreatic adenocarcinoma
unique.PR	PDGFRB	SORAFENIB TOSYLATE	2	Completed	TRUE	pancreatic carcinoma	Cancer
unique.PR	PDGFRB	SORAFENIB TOSYLATE	2	Completed	TRUE	prostate cancer
unique.PR	PDGFRB	SORAFENIB TOSYLATE	2	Completed	TRUE	rectum cancer
unique.PR	PDGFRB	SORAFENIB TOSYLATE	2	Completed	TRUE	renal pelvis/ureter urothelial carcinoma
unique.PR	PDGFRB	SORAFENIB TOSYLATE	2	Completed	TRUE	salivary gland squamous cell carcinoma
unique.PR	PDGFRB	SORAFENIB TOSYLATE	2	Completed	TRUE	soft tissue sarcoma	Cancer
unique.PR	PDGFRB	SORAFENIB TOSYLATE	2	Completed	TRUE	tongue neoplasm
unique.PR	PDGFRB	SORAFENIB TOSYLATE	2	Completed	TRUE	urinary bladder carcinoma
unique.PR	PDGFRB	SORAFENIB TOSYLATE	2	Completed	TRUE	Uterine Carcinosarcoma
unique.PR	PDGFRB	SORAFENIB TOSYLATE	2	Completed	TRUE	uterine sarcoma
unique.PR	PDGFRB	SORAFENIB TOSYLATE	2	Completed	TRUE	verrucous carcinoma
unique.PR	IL1RL2	SPESOLIMAB	2	Completed	TRUE	atopic eczema	Immune system and Inflammation
unique.PR	IL1RL2	SPESOLIMAB	2	Completed	TRUE	Crohn's disease
unique.PR	IL1RL2	SPESOLIMAB	2	Recruiting	TRUE	hidradenitis suppurativa
unique.PR	IL1RL2	SPESOLIMAB	2	Recruiting	TRUE	Netherton syndrome
unique.PR	IL1RL2	SPESOLIMAB	2	Completed	TRUE	ulcerative colitis	Immune system and Inflammation
unique.PR	REN	SPH-3127	2	Recruiting	FALSE	diabetic nephropathy
unique.PR	REN	SPH-3127	2	Completed	FALSE	hypertension	Cardiovascular
unique.PR	REN	SPH-3127	2	Recruiting	FALSE	ulcerative colitis	Immune system and Inflammation
unique.PR	PDGFRA	SU-014813	2	Completed	FALSE	breast neoplasm	Cancer
unique.PR	CA3	SULTHIAME	2	Recruiting	TRUE	obstructive sleep apnea	Nervous system
unique.PR	PDGFRA	SUNITINIB	2	Active, not recruiting	TRUE	acral lentiginous melanoma
unique.PR	PDGFRB	SUNITINIB	2	Completed	TRUE	adenocarcinoma
unique.PR	PDGFRA	SUNITINIB	2	Completed	TRUE	adrenal cortex carcinoma
unique.PR	PDGFRA	SUNITINIB	2	Completed	TRUE	adrenal gland pheochromocytoma
unique.PR	PDGFRA	SUNITINIB	2	Active, not recruiting	TRUE	alveolar soft part sarcoma
unique.PR	PDGFRA	SUNITINIB	2	Completed	TRUE	anaplastic astrocytoma
unique.PR	PDGFRA	SUNITINIB	2	Completed	TRUE	breast cancer	Cancer
unique.PR	PDGFRA	SUNITINIB	2	Recruiting	TRUE	cancer	Cancer
unique.PR	PDGFRA	SUNITINIB	2	Completed	TRUE	carcinoma
unique.PR	PDGFRA	SUNITINIB	2	Completed	TRUE	cholangiocarcinoma	Cancer
unique.PR	PDGFRB	SUNITINIB	2	Completed	TRUE	chronic lymphocytic leukemia
unique.PR	PDGFRA	SUNITINIB	2	Completed	TRUE	colorectal neoplasm	Cancer
unique.PR	PDGFRA	SUNITINIB	2	Completed	TRUE	diffuse large B-cell lymphoma
unique.PR	PDGFRA	SUNITINIB	2	Completed	TRUE	esophageal cancer
unique.PR	PDGFRA	SUNITINIB	2	Completed	TRUE	fallopian tube cancer
unique.PR	PDGFRA	SUNITINIB	2	Completed	TRUE	Fallopian Tube Carcinoma
unique.PR	PDGFRA	SUNITINIB	2	Completed	TRUE	follicular thyroid carcinoma
unique.PR	PDGFRA	SUNITINIB	2	Completed	TRUE	gastric cancer	Cancer
unique.PR	PDGFRA	SUNITINIB	2	Completed	TRUE	germ cell tumor
unique.PR	PDGFRA	SUNITINIB	2	Completed	TRUE	glioblastoma multiforme	Cancer
unique.PR	PDGFRA	SUNITINIB	2	Completed	TRUE	gliosarcoma
unique.PR	PDGFRA	SUNITINIB	2	Completed	TRUE	hepatocellular carcinoma	Cancer
unique.PR	PDGFRA	SUNITINIB	2	Completed	TRUE	hypopharyngeal carcinoma
unique.PR	PDGFRA	SUNITINIB	2	Completed	TRUE	inflammatory breast carcinoma
unique.PR	PDGFRA	SUNITINIB	2	Completed	TRUE	islet cell tumor
unique.PR	PDGFRA	SUNITINIB	2	Completed	TRUE	laryngeal squamous cell carcinoma
unique.PR	PDGFRA	SUNITINIB	2	Completed	TRUE	liver cancer	Cancer
unique.PR	PDGFRB	SUNITINIB	2	Completed	TRUE	lung cancer	Cancer
unique.PR	PDGFRA	SUNITINIB	2	Completed	TRUE	male breast carcinoma
unique.PR	PDGFRA	SUNITINIB	2	Completed	TRUE	malignant epithelial tumor of ovary
unique.PR	PDGFRA	SUNITINIB	2	Completed	TRUE	medullary thyroid gland carcinoma	Cancer
unique.PR	PDGFRA	SUNITINIB	2	Completed	TRUE	mesothelioma
unique.PR	PDGFRA	SUNITINIB	2	Completed	TRUE	metastatic malignant neoplasm
unique.PR	PDGFRA	SUNITINIB	2	Completed	TRUE	metastatic melanoma	Cancer
unique.PR	PDGFRA	SUNITINIB	2	Completed	TRUE	metastatic prostate cancer
unique.PR	PDGFRA	SUNITINIB	2	Completed	TRUE	mixed glioma
unique.PR	PDGFRA	SUNITINIB	2	Completed	TRUE	multiple myeloma	Cancer
unique.PR	PDGFRA	SUNITINIB	2	Completed	TRUE	nasal cavity and paranasal sinus squamous cell carcinoma
unique.PR	PDGFRA	SUNITINIB	2	Completed	TRUE	nasopharyngeal neoplasm
unique.PR	PDGFRB	SUNITINIB	2	Completed	TRUE	oligodendroglioma
unique.PR	PDGFRB	SUNITINIB	2	Completed	TRUE	oropharyngeal carcinoma
unique.PR	PDGFRA	SUNITINIB	2	Completed	TRUE	ovarian cancer	Cancer
unique.PR	PDGFRB	SUNITINIB	2	Completed	TRUE	ovarian clear cell adenocarcinoma
unique.PR	PDGFRA	SUNITINIB	2	Completed	TRUE	pancreatic carcinoma	Cancer
unique.PR	PDGFRA	SUNITINIB	2	Recruiting	TRUE	pancreatic endocrine carcinoma
unique.PR	PDGFRA	SUNITINIB	2	Completed	TRUE	papillary thyroid carcinoma
unique.PR	PDGFRA	SUNITINIB	2	Completed	TRUE	peritoneum cancer
unique.PR	PDGFRA	SUNITINIB	2	Completed	TRUE	prostate adenocarcinoma
unique.PR	PDGFRA	SUNITINIB	2	Completed	TRUE	prostate cancer
unique.PR	PDGFRA	SUNITINIB	2	Completed	TRUE	renal pelvis/ureter urothelial carcinoma
unique.PR	PDGFRA	SUNITINIB	2	Completed	TRUE	small cell lung carcinoma
unique.PR	PDGFRA	SUNITINIB	2	Completed	TRUE	stomach neoplasm
unique.PR	PDGFRA	SUNITINIB	2	Recruiting	TRUE	Thymic Carcinoma
unique.PR	PDGFRA	SUNITINIB	2	Active, not recruiting	TRUE	Thymoma
unique.PR	PDGFRB	SUNITINIB	2	Completed	TRUE	thyroid carcinoma	Cancer
unique.PR	PDGFRA	SUNITINIB	2	Completed	TRUE	urethra cancer
unique.PR	PDGFRB	SUNITINIB	2	Completed	TRUE	urinary bladder cancer
unique.PR	PDGFRA	SUNITINIB	2	Completed	TRUE	urothelial carcinoma	Cancer
unique.PR	PDGFRA	SUNITINIB	2	Completed	TRUE	uterine leiomyosarcoma
unique.PR	PDGFRA	SUNITINIB	2	Active, not recruiting	TRUE	Uveal Melanoma
unique.PR	PDGFRB	SUNITINIB	2	Completed	TRUE	von Hippel-Lindau disease
unique.PR	PDGFRB	SUNITINIB MALATE	2	Completed	TRUE	anaplastic astrocytoma
unique.PR	PDGFRA	SUNITINIB MALATE	2	Completed	TRUE	breast cancer	Cancer
unique.PR	PDGFRA	SUNITINIB MALATE	2	Completed	TRUE	chronic lymphocytic leukemia
unique.PR	PDGFRB	SUNITINIB MALATE	2	Completed	TRUE	diffuse large B-cell lymphoma
unique.PR	PDGFRB	SUNITINIB MALATE	2	Completed	TRUE	esophageal cancer
unique.PR	PDGFRB	SUNITINIB MALATE	2	Completed	TRUE	fallopian tube cancer
unique.PR	PDGFRA	SUNITINIB MALATE	2	Completed	TRUE	follicular thyroid carcinoma
unique.PR	PDGFRA	SUNITINIB MALATE	2	Completed	TRUE	glioblastoma multiforme	Cancer
unique.PR	PDGFRB	SUNITINIB MALATE	2	Completed	TRUE	gliosarcoma
unique.PR	PDGFRB	SUNITINIB MALATE	2	Completed	TRUE	hypopharyngeal carcinoma
unique.PR	PDGFRB	SUNITINIB MALATE	2	Completed	TRUE	inflammatory breast carcinoma
unique.PR	PDGFRA	SUNITINIB MALATE	2	Completed	TRUE	islet cell tumor
unique.PR	PDGFRA	SUNITINIB MALATE	2	Completed	TRUE	kidney cancer	Cancer
unique.PR	PDGFRA	SUNITINIB MALATE	2	Completed	TRUE	laryngeal squamous cell carcinoma
unique.PR	PDGFRA	SUNITINIB MALATE	2	Completed	TRUE	liver cancer	Cancer
unique.PR	PDGFRA	SUNITINIB MALATE	2	Completed	TRUE	male breast carcinoma
unique.PR	PDGFRA	SUNITINIB MALATE	2	Completed	TRUE	malignant epithelial tumor of ovary
unique.PR	PDGFRA	SUNITINIB MALATE	2	Completed	TRUE	medullary thyroid gland carcinoma	Cancer
unique.PR	PDGFRA	SUNITINIB MALATE	2	Completed	TRUE	mesothelioma
unique.PR	PDGFRA	SUNITINIB MALATE	2	Completed	TRUE	metastatic malignant neoplasm
unique.PR	PDGFRA	SUNITINIB MALATE	2	Completed	TRUE	mixed glioma
unique.PR	PDGFRA	SUNITINIB MALATE	2	Completed	TRUE	multiple myeloma	Cancer
unique.PR	PDGFRA	SUNITINIB MALATE	2	Completed	TRUE	nasal cavity and paranasal sinus squamous cell carcinoma
unique.PR	PDGFRA	SUNITINIB MALATE	2	Completed	TRUE	oligodendroglioma
unique.PR	PDGFRA	SUNITINIB MALATE	2	Completed	TRUE	oropharyngeal carcinoma
unique.PR	PDGFRA	SUNITINIB MALATE	2	Completed	TRUE	ovarian clear cell adenocarcinoma
unique.PR	PDGFRA	SUNITINIB MALATE	2	Active, not recruiting	TRUE	papillary renal cell carcinoma
unique.PR	PDGFRA	SUNITINIB MALATE	2	Completed	TRUE	papillary thyroid carcinoma
unique.PR	PDGFRB	SUNITINIB MALATE	2	Completed	TRUE	peritoneum cancer
unique.PR	PDGFRA	SUNITINIB MALATE	2	Completed	TRUE	prostate cancer
unique.PR	PDGFRA	SUNITINIB MALATE	2	Completed	TRUE	renal pelvis/ureter urothelial carcinoma
unique.PR	PDGFRA	SUNITINIB MALATE	2	Recruiting	TRUE	Thymic Carcinoma
unique.PR	PDGFRA	SUNITINIB MALATE	2	Completed	TRUE	urethra cancer
unique.PR	PDGFRB	SUNITINIB MALATE	2	Completed	TRUE	urinary bladder cancer
unique.PR	PDGFRA	SUNITINIB MALATE	2	Completed	TRUE	uterine leiomyosarcoma
unique.PR	PDGFRB	SUNITINIB MALATE	2	Active, not recruiting	TRUE	Uveal Melanoma
unique.PR	TNFSF13B	TABALUMAB	2	Completed	FALSE	chronic kidney disease	Urinary system
unique.PR	TNFSF13B	TABALUMAB	2	Completed	FALSE	multiple myeloma	Cancer
unique.PR	TNFSF13B	TABALUMAB	2	Completed	FALSE	relapsing-remitting multiple sclerosis
unique.PR	PDGFRB	TANDUTINIB	2	Completed	FALSE	anaplastic oligodendroglioma
unique.PR	PDGFRB	TANDUTINIB	2	Completed	FALSE	clear cell renal carcinoma
unique.PR	PDGFRB	TANDUTINIB	2	Completed	FALSE	gliosarcoma
unique.PR	PDGFRB	TANDUTINIB	2	Completed	FALSE	oligoastrocytoma
unique.PR	ERBB2	TARLOXOTINIB	2	Not yet recruiting	FALSE	non-small cell lung carcinoma	Cancer
unique.PR	AKT3	TAS-117	2	Active, not recruiting	FALSE	neoplasm	Cancer
unique.PR	PDGFRB	TELATINIB	2	Completed	FALSE	gastric cancer	Cancer
unique.PR	PTH1R	TERIPARATIDE	2	Completed	TRUE	neurogenic arthropathy
unique.PR	PTH1R	TERIPARATIDE	2	Completed	TRUE	osteoarthritis, knee
unique.PR	PTH1R	TERIPARATIDE	2	Completed	TRUE	radius fracture
unique.PR	PTH1R	TERIPARATIDE ACETATE	2	Completed	TRUE	postmenopausal osteoporosis	Musculoskeletal system
unique.PR	PTH1R	TERIPARATIDE ACETATE	2	Completed	TRUE	psoriasis vulgaris
unique.PR	ERBB2	TESEVATINIB	2	Completed	FALSE	Autosomal dominant polycystic kidney disease
unique.PR	EPHB4	TESEVATINIB	2	Completed	FALSE	brain neoplasm	Cancer
unique.PR	ERBB2	TESEVATINIB	2	Completed	FALSE	glioblastoma multiforme	Cancer
unique.PR	ERBB2	TESEVATINIB	2	Completed	FALSE	non-small cell lung carcinoma	Cancer
unique.PR	TNFRSF10B	TIGATUZUMAB	2	Completed	FALSE	hepatocellular carcinoma	Cancer
unique.PR	TNFRSF10B	TIGATUZUMAB	2	Completed	FALSE	non-small cell lung carcinoma	Cancer
unique.PR	TNFRSF10B	TIGATUZUMAB	2	Completed	FALSE	ovarian cancer	Cancer
unique.PR	TNFRSF10B	TIGATUZUMAB	2	Completed	FALSE	pancreatic carcinoma	Cancer
unique.PR	PDGFRB	TIVOZANIB	2	Completed	TRUE	glioblastoma multiforme	Cancer
unique.PR	PDGFRB	TIVOZANIB	2	Completed	TRUE	ovarian cancer	Cancer
unique.PR	PDGFRB	TIVOZANIB	2	Completed	TRUE	primary peritoneal carcinoma
unique.PR	PDGFRB	TIVOZANIB	2	Completed	TRUE	soft tissue sarcoma	Cancer
unique.PR	EGFR	TOMUZOTUXIMAB	2	Completed	FALSE	squamous cell carcinoma	Cancer
unique.PR	CA2	TOPIRAMATE	2	Completed	TRUE	brain ischemia
unique.PR	CA2	TOPIRAMATE	2	Completed	TRUE	cannabis dependence
unique.PR	CA2	TOPIRAMATE	2	Completed	TRUE	cocaine dependence
unique.PR	CA2	TOPIRAMATE	2	Recruiting	TRUE	deafness
unique.PR	CA2	TOPIRAMATE	2	Completed	TRUE	diabetes mellitus	Metabolic
unique.PR	CA2	TOPIRAMATE	2	Completed	TRUE	gambling behaviour
unique.PR	CA2	TOPIRAMATE	2	Completed	TRUE	methamphetamine dependence
unique.PR	CA2	TOPIRAMATE	2	Completed	TRUE	Sciatica
unique.PR	CA2	TOPIRAMATE	2	Recruiting	TRUE	sensorineural hearing loss
unique.PR	METAP2	TOSEDOSTAT	2	Completed	FALSE	acute myeloid leukemia	Cancer
unique.PR	METAP2	TOSEDOSTAT	2	Completed	FALSE	myelodysplastic syndrome	Cancer
unique.PR	PDGFRA	TOVETUMAB	2	Completed	FALSE	glioblastoma multiforme	Cancer
unique.PR	ERBB2	TRASTUZUMAB	2	Recruiting	TRUE	acute myeloid leukemia	Cancer
unique.PR	ERBB2	TRASTUZUMAB	2	Completed	TRUE	adenocarcinoma
unique.PR	ERBB2	TRASTUZUMAB	2	Recruiting	TRUE	angiosarcoma
unique.PR	ERBB2	TRASTUZUMAB	2	Recruiting	TRUE	biliary tract cancer
unique.PR	ERBB2	TRASTUZUMAB	2	Recruiting	TRUE	bladder transitional cell carcinoma
unique.PR	ERBB2	TRASTUZUMAB	2	Active, not recruiting	TRUE	cancer	Cancer
unique.PR	ERBB2	TRASTUZUMAB	2	Completed	TRUE	carcinoma
unique.PR	ERBB2	TRASTUZUMAB	2	Completed	TRUE	cholangiocarcinoma	Cancer
unique.PR	ERBB2	TRASTUZUMAB	2	Recruiting	TRUE	colorectal carcinoma	Cancer
unique.PR	ERBB2	TRASTUZUMAB	2	Recruiting	TRUE	digestive system neoplasm
unique.PR	ERBB2	TRASTUZUMAB	2	Completed	TRUE	endometrial cancer	Cancer
unique.PR	ERBB2	TRASTUZUMAB	2	Completed	TRUE	endometrium adenocarcinoma
unique.PR	ERBB2	TRASTUZUMAB	2	Recruiting	TRUE	esophageal squamous cell carcinoma
unique.PR	ERBB2	TRASTUZUMAB	2	Completed	TRUE	gastric adenocarcinoma
unique.PR	ERBB2	TRASTUZUMAB	2	Active, not recruiting	TRUE	gastroesophageal junction adenocarcinoma
unique.PR	ERBB2	TRASTUZUMAB	2	Completed	TRUE	head and neck malignant neoplasia	Cancer
unique.PR	ERBB2	TRASTUZUMAB	2	Recruiting	TRUE	Invasive Breast Carcinoma
[truncated: 652 more rows]
