# Supplementary material for: Periodic dietary restriction of animal products induces metabolic reprogramming in humans with effects on cardiometabolic health
Source: NPJ Metab Health Dis. 2025 Apr 9;3:14. doi: 10.1038/s44324-025-00057-2 (PMC11981922; doi:10.1038/s44324-025-00057-2)
Supplement: Supplementary file 5 — Supplementary Data4 [file 44324_2025_57_MOESM5_ESM.xlsx]

## Sheet: Supplementary Data 4
Supplementary Data 4. Phase 1-4 clinical trials for proteins displaying the greatest magnitude of animal product restriction-associated changes.
Protein	NCT Number	Study Title	Conditions	Phases	Study URL	Acronym	Study Status	Brief Summary	Study Results	Interventions	Primary Outcome Measures	Secondary Outcome Measures	Other Outcome Measures	Sponsor	Collaborators	Sex	Age	Enrollment	Funder Type	Study Type	Study Design	Other IDs	Start Date	Primary Completion Date	Completion Date	First Posted	Results First Posted	Last Update Posted	Locations	Study Documents
FGF21	NCT03091725	A Role for FGF21 in Postprandial Nutrient Homeostasis After RYGB	Obesity	NA	https://clinicaltrials.gov/study/NCT03091725	FGB	RECRUITING	Bariatric surgery markedly improves glycemic control in persons with Type 2 Diabetes (T2D). Roux-en-Y gastric bypass (RYGB), a procedure that bypasses the upper gastrointestinal (UGI) tract, results in greater rates of diabetes resolution compared to methods that leave the UGI tract intact. Studies suggest that mechanisms beyond weight-loss account for the superiority of RYGB compared to other su…	NO	PROCEDURE: Roux-en-Y gastric bypass surgery|BEHAVIORAL: Very low-calorie diet	Postprandial FGF21 plasma concentrations, Concentrations of FGF21 protein will be measured in plasma after consuming a high glucose meal or a high fat meal, before and after surgery or low calorie diet., 9 months			Washington University School of Medicine	National Center for Advancing Translational Sciences (NCATS)	ALL	ADULT, OLDER_ADULT	24	OTHER	INTERVENTIONAL	Allocation: NON_RANDOMIZED|Intervention Model: PARALLEL|Masking: NONE|Primary Purpose: BASIC_SCIENCE	201612107|UL1TR000448|KL2TR000450	2017-04-25	2023-12	2024-03	2017-03-27		2023-07-27	Beth Henk, Saint Louis, Missouri, 63110, United States
	NCT03486912	A Study of Experimental Medication BMS-986036 in Adults With Nonalcoholic Steatohepatitis (NASH) and Liver Cirrhosis	Hepatic Cirrhosis|Liver Fibrosis|Nonalcoholic Fatty Liver Disease (NAFLD)|Nonalcoholic Steatohepatitis	PHASE2	https://clinicaltrials.gov/study/NCT03486912	FALCON 2	COMPLETED	This is a study of experimental medication BMS-986036 given to adults with Nonalcoholic Steatohepatitis (NASH; the buildup of fat and inflammation in the liver that is not caused by alcohol) and liver cirrhosis (liver damage characterized by normal liver tissue being replaced by scar tissue).	YES	DRUG: BMS-986036|OTHER: Placebo	The Percentage of Participants Who Achieve a â‰¥ 1-Stage Improvement in Fibrosis Without Worsening of Nonalcoholic Steatohepatitis (NASH) at Week 48, An improvement in fibrosis is defined as a decrease of fibrosis by â‰¥1-stage in the NASH Clinical Research Network (CRN) Fibrosis Score at week 48 in liver biopsy. Worsening of NASH is defined as an increase of the nonalcoholic fatty liver disease …	The Percentage of Participants Who Achieve a â‰¥ 1-Stage Improvement in Ishak Fibrosis Score at Week 48, An improvement in Ishak fibrosis is defined as a decrease of fibrosis by â‰¥ 1-stage in the Ishak fibrosis score at week 48 in liver biopsy. ISHAKs uses a 0-6 scale: 1: centrilobular pericellular fibrosis, 2: centrilobular and periportal fibrosis, 3: bridging fibrosis (few bridges), 4: bridgin…		Bristol-Myers Squibb		ALL	ADULT, OLDER_ADULT	155	INDUSTRY	INTERVENTIONAL	Allocation: RANDOMIZED|Intervention Model: PARALLEL|Masking: QUADRUPLE (PARTICIPANT, CARE_PROVIDER, INVESTIGATOR, OUTCOMES_ASSESSOR)|Primary Purpose: TREATMENT	MB130-069	2018-06-12	2020-10-08	2021-09-14	2018-04-03	2022-08-22	2022-10-13	North Alabama Health Research, LLC, Madison, Alabama, 35758, United States|Local Institution - 0005, Chandler, Arizona, 85224, United States|Local Institution - 0088, Phoenix, Arizona, 85013, United States|Local Institution - 0006, Phoenix, Arizona, 85054, United States|Local Institution - 0090, Tucson, Arizona, 85712, United States|Local Institution - 0092, Coronado, California, 92118, United St…	Study Protocol|Statistical Analysis Plan
	NCT03486899	A Study of Experimental Medication BMS-986036 in Adults With Nonalcoholic Steatohepatitis (NASH) and Stage 3 Liver Fibrosis	Liver Fibrosis|Nonalcoholic Fatty Liver Disease (NAFLD)|Nonalcoholic Steatohepatitis	PHASE2	https://clinicaltrials.gov/study/NCT03486899	FALCON 1	COMPLETED	This is a study of experimental medication BMS-986036 given to adults with Nonalcoholic Steatohepatitis (NASH; the buildup of fat and inflammation in the liver that is not caused by alcohol) and stage 3 liver fibrosis (severe fibrosis).	YES	DRUG: BMS-986036|OTHER: Placebo	The Percentage of Participants With Improvement in Fibrosis or Nonalcoholic Steatohepatitis (NASH) at Week 24, The percentage of participants who achieved a â‰¥1-stage improvement in fibrosis without worsening of NASH or NASH improvement with no worsening of fibrosis at week 24 in liver biopsy. Improvement in fibrosis is defined by the NASH Clinical Research Network (CRN) Fibrosis Score. Improvem…	The Percentage of Participants Who Achieved an Improvement in Nonalcoholic Steatohepatitis Clinical Research Network (NASH CRN) Fibrosis Score at Week 24, An improvement in fibrosis is defined as a decrease of â‰¥ 1-stage in the NASH CRN Fibrosis Score at week 24 in liver biopsy. NASH CRN Fibrosis is staged on a 0-4 scale: 0 (none); 1 (perisinusoidal or periportal fibrosis); 2 (perisinusoidal and…		Bristol-Myers Squibb		ALL	ADULT, OLDER_ADULT	197	INDUSTRY	INTERVENTIONAL	Allocation: RANDOMIZED|Intervention Model: PARALLEL|Masking: QUADRUPLE (PARTICIPANT, CARE_PROVIDER, INVESTIGATOR, OUTCOMES_ASSESSOR)|Primary Purpose: TREATMENT	MB130-068	2018-06-19	2020-09-14	2021-08-17	2018-04-03	2022-08-16	2022-09-09	Local Institution - 0087, Madison, Alabama, 35758, United States|Local Institution - 0005, Chandler, Arizona, 85224, United States|Local Institution - 0088, Phoenix, Arizona, 85013, United States|Local Institution - 0001, Phoenix, Arizona, 85054, United States|The Institute for Liver Health - Tucson, Tucson, Arizona, 85712, United States|Local Institution - 0092, Coronado, California, 92118, Unit…	Study Protocol|Statistical Analysis Plan
	NCT05655221	A Trial to Evaluate the Safety Tolerability and Pharmacokinetics of B1344 by Subcutaneous Injection in Healthy Subjects	Nonalcoholic Steatohepatitis	PHASE1	https://clinicaltrials.gov/study/NCT05655221		RECRUITING	To evaluate the safety, tolerability, and immunogenicity of B1344 by single subcutaneous (s.c.) injection in healthy subjects	NO	DRUG: B1344|OTHER: Placebo	12-lead electrocardiogram (ECG), Changes of 12-lead ECG from baseline, From the screening period to 29 days after administration|Renal Ultrasonography, The examination of both kidneys using medical ultrasonography will be performed to detect any harmful abscesses, fluid collection, and infection within or around the kidneys., From the screening period to 29 days after administration|Physical exam…			Tasly Biopharmaceuticals Co., Ltd.		ALL	ADULT	56	INDUSTRY	INTERVENTIONAL	Allocation: RANDOMIZED|Intervention Model: PARALLEL|Masking: TRIPLE (PARTICIPANT, INVESTIGATOR, OUTCOMES_ASSESSOR)|Primary Purpose: TREATMENT	TSL-B1344-01	2022-08-30	2023-07-31	2024-01-30	2022-12-19		2022-12-19	California Clinical Trials Medical Group, Inc., Glendale, California, 91206, United States
	NCT04222101	Association of Insulin Resistance and FGF21 on Cardiac Function in Pediatric Dilated Cardiomyopathy	Cardiomyopathy, Dilated|Cardiomyopathy, Hypertrophic|Insulin Resistance	NA	https://clinicaltrials.gov/study/NCT04222101		TERMINATED	This study will investigate whether there is an association between insulin resistance and cardiac function in children with dilated or hypertrophic cardiomyopathy. This study will also investigate whether there is an association between FGF21 and cardiac function in children with dilated or hypertrophic cardiomyopathy and whether this is mediated through greater insulin resistance and/or through…	NO	DIAGNOSTIC_TEST: Oral glucose tolerance test	Whole body insulin sensitivity index, correlate whole body insulin sensitivity index with left ventricular ejection fraction, baseline	FGF21 level, correlate FGF21 levels with whole body sensitivity index and left ventricular ejection fraction, baseline		Le Bonheur Children's Hospital		ALL	CHILD, ADULT	9	OTHER	INTERVENTIONAL	Allocation: NA|Intervention Model: SINGLE_GROUP|Masking: NONE|Primary Purpose: SCREENING	19-06748-FB	2019-10-07	2021-06-30	2021-06-30	2020-01-09		2021-12-20	Le Bonheur Children's Hospital, Memphis, Tennessee, 38103, United States
	NCT05232695	Brown Fat Tissue Related Hormone Levels in Metabolically Healthy and Unhealthy Obese Individuals	Metabolically Healthy Obesity		https://clinicaltrials.gov/study/NCT05232695		COMPLETED	There are two types of adipose tissue in humans, white and brown adipose tissue. While the main task of white adipose tissue is energy storage, the main task of brown adipose tissue is energy expenditure. It was previously thought that only infants have brown adipose tissue, however today it is known that metabolically active brown adipose tissue exists in adult humans as well. Brown adipose tiss…	NO	DIAGNOSTIC_TEST: metabolically healthy obese	Specific batokine concentrations in metabolically healthy end unhealthy obese individuals., The participants' irisin, FGF-21 and NRG-4 levels will be measured to compare their concentrations in metabolically healthy and unhealthy obese individuals., 1 year			Istanbul Medeniyet University		ALL	ADULT	104	OTHER	OBSERVATIONAL	Observational Model: |Time Perspective: p	Batokines-09	2021-04-01	2022-12-01	2023-02-01	2022-02-10		2023-05-19	Istanbul Medeniyet University Goztepe Prof Dr Suleyman YalcÄ±n City Hospital, Istanbul, Turkey
	NCT01512368	Changes in Serum Fibroblast Growth Factor 21 (FGF21) Levels Correlated With Exercise	Sedentary Lifestyle	NA	https://clinicaltrials.gov/study/NCT01512368		COMPLETED	We evaluated the effect of two weeks of intensive supervised physical activity in serum fibroblast growth factor 21 (FGF21) levels.	YES	OTHER: Supervised Exercising	Change From Baseline Fibroblast Growth Factor 21 (FGF21) Acutely and at Two Weeks, Serum measurement of FGF21 using human ELISA kit was done at baseline, 1hr and 4 hr after a bout of exercise, and repeated after two weeks of daily supervised exercise., Baseline, 1hr and 4 hr after a bout of exercise, and repeated after two weeks of daily supervised exercise	Change From Baseline Free Fatty Acids (FFAs) Acutely and at Two Weeks, Serum measurement of free fatty acids (FFAs) was done at baseline, 1hr and 4 hr after a bout of exercise, and repeated after two weeks of daily supervised exercise., Baseline, 1hr and 4 hr after a bout of exercise, and repeated after two weeks of daily supervised exercise|Change From Baseline Epinephrine Acutely and at Two Wee…		Instituto Nacional de Ciencias Medicas y Nutricion Salvador Zubiran		FEMALE	ADULT	82	OTHER	INTERVENTIONAL	Allocation: NA|Intervention Model: SINGLE_GROUP|Masking: NONE|Primary Purpose:	REF173|48024	2010-03	2011-08	2011-11	2012-01-19	2012-01-20	2013-01-14	INCMNSZ, Mexico City, Tlalpan, 14000, Mexico
	NCT03611101	Companion Protocol for Â¹Â³C-Methacetin Breath Tests in BMS: NCT03486899, NCT03486912 Referenced Trials	NASH - Nonalcoholic Steatohepatitis		https://clinicaltrials.gov/study/NCT03611101		COMPLETED	This is a companion study assessing the Â¹Â³C-Methacetin Breath Test (MBT) in subjects participating in the Bristol Myers-Squibb (BMS) NCT03486899 and NCT03486912 referenced studies using study drug BMS-986036.	YES	COMBINATION_PRODUCT: Â¹Â³C-Methacetin Breath Test|DRUG: BMS-986036|DEVICE: BreathID MCS device	Percent Change in MBT From Day 1 to Week 48, Identification of subjects that experience a change in metabolic capacity in each of the treatment arms versus placebo arm after 48 weeks compared to baseline as determined independently by the Methacetin Breath Test (MBT) PDR peak output parameter under a responder analysis. No actual cut-off values or specific values of percent change criteria were p…	Number of Subjects That Experience Deterioration Events, Binary diagnosis of subjects that experience deterioration event as determined by the MBT compared to the placebo treatment arm, 48 weeks|Correlation, Correlation of MBT PDR Peak to biopsy proven changes in fibrosis and/or NAS (NAFLD Activity Score) from Day 1 to Week 48. Total NAS score represents the sum of scores for steatosis (0-3), lob…		Meridian Bioscience, Inc.	Bristol-Myers Squibb	ALL	ADULT, OLDER_ADULT	124	INDUSTRY	INTERVENTIONAL	Allocation: RANDOMIZED|Intervention Model: PARALLEL|Masking: QUADRUPLE (PARTICIPANT, CARE_PROVIDER, INVESTIGATOR, OUTCOMES_ASSESSOR)|Primary Purpose: DIAGNOSTIC	BMS-EX-0118	2018-05-04	2020-08-18	2021-11-10	2018-08-02	2022-02-28	2022-12-20	Spring Gastroenterology, Humble, Texas, 77338-4125, United States	Study Protocol|Statistical Analysis Plan
	NCT06105476	Effect of Protein and Retinol on Alcohol-induced FGF21	Healthy	NA	https://clinicaltrials.gov/study/NCT06105476	FGF21-APA	NOT_YET_RECRUITING	The aims of this study are two-fold. First to investigate the influence of protein on the FGF21 response induced by alcohol, and second to investigate the influence of retinol on FGF21 concentrations and the FGF21 response induced by alcohol. Exploratory, and in order to investigate mechanisms behind the potential influence on alcohol-induced FGF21 response from protein or retinol intake, plasma …	NO	OTHER: Alcohol|OTHER: Alcohol+protein|OTHER: Alcohol+retinol|OTHER: Retinol	Plasma FGF21 response after consumption of alcohol+protein vs alcohol, Time\*drink interaction and iAUC, Outcomes are measured at time 0, 30, 60, 120, 180, and 240 minutes after test drinks.|Plasma FGF21 response after consumption of alcohol+retinol vs alcohol vs retinol, Time\*drink interaction and iAUC, Outcomes are measured at time 0, 30, 60, 120, 180, and 240 minutes after test drinks.	Plasma glucose, insulin, glucagon, ethanol, acetaldehyde, acetate, retinol, and retinoic acid after consumption of alcohol+protein vs alcohol+retinol vs alcohol vs retinol., Time\*drink interaction and iAUC, Outcomes are measured at time 0, 30, 60, 120, 180, and 240 minutes after test drinks.|Subjective appetite ratings after consumption of alcohol+protein vs alcohol+retinol vs alcohol vs retinol…		University of Copenhagen		ALL	ADULT	30	OTHER	INTERVENTIONAL	Allocation: RANDOMIZED|Intervention Model: CROSSOVER|Masking: TRIPLE (PARTICIPANT, INVESTIGATOR, OUTCOMES_ASSESSOR)|Primary Purpose: BASIC_SCIENCE	FGF21-APA	2023-11-20	2024-03-31	2024-03-31	2023-10-27		2023-10-27
	NCT02243852	Effects of Growth Hormone (GH) Deficiency and Growth Hormone Replacement on Serum Fibroblast Growth Factor 21 (FGF21)	Growth Hormone Deficiency		https://clinicaltrials.gov/study/NCT02243852		UNKNOWN	This study will recruit healthy controls (who have normal GH production and growth hormone levels) and patients identified as having GHD, who are deemed eligible for GH replacement therapy according to NICE guidelines. The patients recruited will have been identified as starting on GH by their referring clinicians and a decision made on their replacement therapy prior to their potential enrollmen…	NO	DRUG: Growth Hormone Replacement Therapy	FGF21, The primary outcome measure involves differences in serum FGF21 concentration between healthy controls and GHD patients, and changes in FGF21 concentration with GH replacement in patients with GHD, 6-months	Visceral and subcutaneous fat, Differences in visceral and subcutaneous fat volume between healthy controls and GHD patients. Changes in visceral and subcutaneous fat volume after 6 months of GH., 6-months		University of Liverpool	Pfizer	ALL	ADULT, OLDER_ADULT	48	OTHER	OBSERVATIONAL	Observational Model: |Time Perspective: p	13/NW/0075	2014-09	2015-08		2014-09-18		2014-09-19	MARIARC, Liverpool, Merseyside, L69 3GE, United Kingdom|University Hospital Aintree, Liverpool, Merseyside, L9 7AL, United Kingdom
	NCT01627067	Exemestane-RAD001-Metformin	Breast Cancer	PHASE2	https://clinicaltrials.gov/study/NCT01627067		TERMINATED	The goal of this clinical research study is to learn if exemestane and everolimus combined with metformin can help to control breast cancer in patients who are obese or overweight and post-menopausal with hormone-receptor-positive breast cancer that has spread to other parts of the body. Exemestane is designed to decrease the ability of estrogen to help cancer cells grow. This could cause the can…	YES	DRUG: Everolimus|DRUG: Exemestane|DRUG: Metformin	Progression-Free Survival (PFS), The primary end point of this study was progression-free survival (PFS), defined as the time from study enrollment to disease progression or death from any cause, whichever occurred first. Data for PFS were censored at the time of a patient's removal from study. All other analyses were post-hoc and should be regarded as such., From the registration until disease p…			M.D. Anderson Cancer Center	Susan G. Komen Breast Cancer Foundation	FEMALE	ADULT, OLDER_ADULT	23	OTHER	INTERVENTIONAL	Allocation: NA|Intervention Model: SINGLE_GROUP|Masking: NONE|Primary Purpose: TREATMENT	2011-1239|NCI-2012-01164	2012-09	2019-02-01	2019-02-01	2012-06-25	2020-01-23	2020-06-19	University of Texas MD Anderson Cancer Center, Houston, Texas, 77030, United States	Study Protocol and Statistical Analysis Plan
	NCT02667964	FGF-21 and Exercise in Relation to Insulin Secretion	Physical Activity	NA	https://clinicaltrials.gov/study/NCT02667964		UNKNOWN	FGF-21 and insulin are key hormones in the regulation of glucose metabolism. Furthermore, both hormones are influenced by physical activity. The following hypothesis will be tested: FGF-21 is regulated insulin-dependent during exercise.	NO	OTHER: spiroergometry	FGF-21 change after physical activity, FGF-21 before and 1 h after spiroergometry			Charite University, Berlin, Germany		ALL	ADULT, OLDER_ADULT	60	OTHER	INTERVENTIONAL	Allocation: RANDOMIZED|Intervention Model: PARALLEL|Masking: NONE|Primary Purpose: BASIC_SCIENCE	FGF-Exercise	2015-11	2016-11	2017-06	2016-01-29		2016-01-29	CharitÃ©, Berlin, 10117, Germany
	NCT02884791	FGF21 and Fructose Challenge in Humans	Fasting	NA	https://clinicaltrials.gov/study/NCT02884791		COMPLETED	The primary aim of this study is to examine the effect of acute ingestion of fructose on serum FGF21 levels. Subjects in this study will be lean volunteers and individuals with metabolic syndrome.	NO	DIETARY_SUPPLEMENT: oral carbohydrate challenge	Change in Fibroblast Growth Factor 21 levels in human serum, 5 hours			Beth Israel Deaconess Medical Center		ALL	ADULT	50	OTHER	INTERVENTIONAL	Allocation: NON_RANDOMIZED|Intervention Model: PARALLEL|Masking: NONE|Primary Purpose: OTHER	2015P000381	2016-02	2023-05-30	2023-05-30	2016-08-31		2023-08-14	Beth Israel Deaconess Medical Center, Boston, Massachusetts, 02215, United States
	NCT03892369	FGF21 and Its Role in Alcohol Dependence	Alcohol Abuse or Dependence	NA	https://clinicaltrials.gov/study/NCT03892369	AlcoDep	COMPLETED	Plasma fibroblast growthfactor-21 (FGF21) responses to acute alcohol exposure will be evaluated in three groups: A: 15 individuals diagnosed with alcohol dependence (ICD10 code F10.2) and no alcoholic liver diseases, B: 15 healthy individuals with one or two parents with alcohol dependence, and C: 15 healthy matched controls without history of or disposition to alcohol dependence. The experimenta…	NO	OTHER: Ethanol	Fibroblast growthfactor-21, Plasma FGF21 concentrations, a member of the endocrine FGF-family, One year	Ethanol, Plasma ethanol concentration, One year|Glucose, Plasma glucose concentrations, One year|Insulin and C-peptide, Serum insulin and C-peptide concentrations, One year|Glucagon, Plasma glucagon concentration, One year|Tumor Necrosis Factor-alpha (TNF), Plasma TNF-alpha concentrations, One year|Lipopolysaccharide Binding Protein (LBP), Plasma LBP concentrations, One year|Interferon-gamma (INF…		University Hospital, Gentofte, Copenhagen		MALE	ADULT, OLDER_ADULT	45	OTHER	INTERVENTIONAL	Allocation: NA|Intervention Model: SINGLE_GROUP|Masking: NONE|Primary Purpose: DIAGNOSTIC	H-18063495	2019-09-01	2021-06-01	2021-09-01	2019-03-27		2021-12-02	Center for Clinical Metabolic Research, Gentofte Hospital, Hellerup, 2900, Denmark
	NCT02704468	FGF21 Can Help Predicting Arterial Stiffness Measured by Cardio-ankle Vascular Index in Renal Transplant Patients	Vascular Stiffness		https://clinicaltrials.gov/study/NCT02704468	CAVIFGF21	COMPLETED	Chronic kidney disease(CKD) patients have high incidence of coronary artery problems event after renal transplantation. And remain a major cause of mortality. The major risk marker is arterial stiffness. The cardio-ankle vascular index (CAVI) is a new index of overall stiffness and can estimated the risk of atherosclerosis. Fibroblast growth factor 21 (FGF-21) is a metabolic regulator that plays …	NO	OTHER: CAVI and FGF-21	association between CAVI and FGF-21 with arterial stiffness in renal transplant patients, cross sectional study, 1 month	association between Hs-CRP,Homocystein with CAVI, cross sectional study, 1 month		Bangkok Metropolitan Administration Medical College and Vajira Hospital		ALL	ADULT, OLDER_ADULT	100	OTHER_GOV	OBSERVATIONAL	Observational Model: |Time Perspective: p	085/58	2016-01	2016-07	2016-07	2016-03-10		2016-07-19	Bangkok metropolitan administraiton of vajira hospital, Bangkok, 10170, Thailand
	NCT02725879	FGF-21 Levels and RMR in Children and Adolescents With Hashimoto's Thyroiditis (THYROMETABOL)	Thyroiditis Hashimoto		https://clinicaltrials.gov/study/NCT02725879	THYROMETABOL	UNKNOWN	Thyroid hormone (TH) and fibroblast growth factor 21 (FGF-21) are reported to share common metabolic pathways and underlying mechanisms in terms of energy balance, thus affecting both thermogenesis and resting metabolic rate (RMR). Although FGF-21 levels has been studied in children and adolescents regarding obesity, body composition and insulin resistance, data in children and adolescents diagno…	NO	OTHER	Measurement of FGF-21 serum levels in children and adolescents with Hashimoto's clinical hypothyroidism., Measurement of FGF-21 serum levels before and after 6 month period with levothyroxine treatment in children and adolescents with Hashimoto's clinical hypothyroidism., 1year	Measurement of RMR in children and adolescents with Hashimoto's clinical hypothyroidism., Measurement of RMR before and after 6 month period with levothyroxine treatment in children and adolescents with Hashimoto's clinical hypothyroidism., 1 year	Comparisons between initial and after 6 months levothyroxine treatment of FGF-21 serum levels and RMR., Comparison between the patient's group initial FGF-21 serum levels and RMR before and after levothyroxine treatment. Similar comparison will be done in the control group. Furthermore, a final comparison between patients and controls will be held., 1 year	Aristotle University Of Thessaloniki		ALL	CHILD, ADULT	60	OTHER	OBSERVATIONAL	Observational Model: |Time Perspective: p	PEDIATRIC ENDOCRINOLOGY	2016-03	2020-09	2020-12	2016-04-01		2020-04-15	2nd Department of Paediatrics, School of Medicine Faculty of Health Sciences, Aristotle University of Thessaloniki, AHEPA Hospital Thessaloniki, Greece, Thessaloniki, 546 21, Greece
	NCT01858597	Fibroblast Growth Factors 19 and 21 in Gestational Diabetes Mellitus	Gestational Diabetes Mellitus	NA	https://clinicaltrials.gov/study/NCT01858597		COMPLETED	Gestational diabetes mellitus (GDM) is the most common complication in pregnancy. Both mother and offspring have a significantly increased future risk for metabolic and cardiovascular disease as a consequence of GDM. Pathological insulin resistance and the pancreatic Î²-cell dysfunction may contribute to the development and adverse outcomes of GDM. Recently, fibroblast growth factor 19 (FGF19) an…	YES	DIAGNOSTIC_TEST: biachemical detection	The Concentration of Serum FGF19, in fasting state during 24-28 gestational weeks	Expression of FGF19 in Term Placenta, term delivery (when participants come back to hospital to give birth during 37-41 gestational weeks)		First Affiliated Hospital, Sun Yat-Sen University		FEMALE	ADULT	90	OTHER	INTERVENTIONAL	Allocation: NON_RANDOMIZED|Intervention Model: CROSSOVER|Masking: SINGLE (PARTICIPANT)|Primary Purpose: DIAGNOSTIC	5010dong	2013-03	2015-03	2016-03	2013-05-21	2019-02-23	2023-05-30	Obstetrics and Gynechology Department of the 1st affiliated hospital of Sun Yat-sen University, Guangzhou, Guangdong, 510080, China
	NCT03949361	Glucocorticoid Long-term Administration: Effect on Cold Induced Energy Expenditure and Resting Metabolic Rate	Thermoregulation Impairment		https://clinicaltrials.gov/study/NCT03949361	GLACIER	COMPLETED	The aim of the study is to investigate whether treatment with glucocorticoids leads to a change in heat production of the human body at mild cold conditions.	NO	DIAGNOSTIC_TEST: Indirect calorimetry|DIAGNOSTIC_TEST: Skin Temperature|DIAGNOSTIC_TEST: Dual energy X-ray Absorptiometry (DXA)|DIAGNOSTIC_TEST: Blood Sampling|DIAGNOSTIC_TEST: FDG-PET|DIAGNOSTIC_TEST: Capillary glucose|DIAGNOSTIC_TEST: Biopsy of supraclavicular adipose tissue (optional)	Cold-induced thermogenesis (CIT) under glucocorticoids, Comparison of CIT change off-glucocorticoids with warm ischemia time (WIT) on-glucocorticoids by using indirect calorimetry. Comparing two Groups (Observation group A and B) we will address the CIT change from glucocorticoid start to 4-8 weeks into treatment (group A) and the CIT change from glucocorticoid therapy to weaning off upon more th…	Resting metabolic rate (RMR), Comparison of RMR of patients starting GCs or patients stopping GCs, measured by indirect calorimetry, Baseline and +4 to 8 weeks into treatment/ +3 months after weaning off GCs (resp.)|Body composition, Comparison of body composition concerning muscle mass and fat mass, determined by DXA, Baseline and +4 to 8 weeks into treatment/ +3 months after weaning off GCs (re…		University Hospital, Basel, Switzerland	ETH Zurich	ALL	ADULT, OLDER_ADULT	7	OTHER	OBSERVATIONAL	Observational Model: |Time Perspective: p	EKNZ 2017-01742	2019-06-01	2021-12-01	2021-12-01	2019-05-14		2022-01-25	University Hospital Basel, Department of Endocrinology, Basel, BS, 4031, Switzerland
	NCT00981500	Glucose Homeostasis Pre and Post Bariatric Surgery	Morbid Obesity		https://clinicaltrials.gov/study/NCT00981500	RB	COMPLETED	The investigators wish to study the effects of three forms of bariatric surgery: Roux-en-Y gastric bypass, Sleeve Gastrectomy, and Gastric Banding. The surgery is not part of the clinical trial. If your insurance does not cover the procedure, then you are responsible for payment of the surgical process. We are doing pre and post surgery testing to provide a better understanding of the effect of b…	NO	PROCEDURE: gastric bypass|PROCEDURE: gastric banding|PROCEDURE: sleeve gastrectomy	The effect of bariatric surgery-induced weight loss (Roux-en-Y gastric bypass, sleeve gastrectomy, and laparoscopic adjustable banding) on insulin action, at 20% weight loss post surgery	The effect of bariatric surgery-induced weight loss Roux-en-Y gastric bypass, sleeve gastrectomy, and laparoscopic adjustable gastric banding) on pancreatic beta cell response, at 20% weight loss post surgery|Determine the effect of bariatric surgery induced weight loss (Roux-en-Y gastric bypass, sleeve gastrectomy, and laparoscopic adjustable gastric banding) on gut microbiota., at 20% weight lo…		Washington University School of Medicine	Ethicon Endo-Surgery	ALL	ADULT, OLDER_ADULT	60	OTHER	OBSERVATIONAL	Observational Model: |Time Perspective: p	09-0175	2009-12	2014-06	2018-06	2009-09-22		2018-08-10	Washington University School of Medicine, Saint Louis, Missouri, 63110, United States
	NCT04127994	Glycemic Variability Comparing Two vs Six Meals in Type 2 Diabetes	Diabetes Mellitus Type 2|Overweight and Obesity|Meal Time	NA	https://clinicaltrials.gov/study/NCT04127994		RECRUITING	The frequency of meals is a very important aspect of nutrition, with profound effects on human health and in life expectancy. Excessive energy consumption is totally associated with a significant increase in the incidence of chronic diseases including diabetes. That is why nutritional therapy is recommended for all people with diabetes mellitus type 1 and 2 as an effective complement to your medi…	NO	OTHER: Comparing 3 versus 6 meals in type 2 diabetes patients	Impact of 3 stroke diet in glycemic variability compared to a 6 stroke diet, Patients from both groups (3 stroke and 6 stroke diet) will be monitored for 7 days using intensive capillar blood glucose measurements 4 times per day (Fasting, 2 hours post breakfast, 2 hours post meal and 2 hours post dinner). The basal intensive blood glucose meaasurement monitoring will start at week 1 (first visit)…	Impact of 3 stroke diet in glycosylated hemoglobin levels compared to a 6 stroke diet, Mean difference of glycosylated hemoglobin represented in %, 12 weeks|Impact of 3 stroke diet in fasting glucose levels compared to a 6 stroke diet, Mean difference of fasting glucose represented in mg/dL, 12 weeks|Impact of 3 stroke diet in triglycerides levels compared to a 6 stroke diet, Mean difference of t…		Instituto Nacional de Ciencias Medicas y Nutricion Salvador Zubiran		ALL	ADULT, OLDER_ADULT	50	OTHER	INTERVENTIONAL	Allocation: RANDOMIZED|Intervention Model: CROSSOVER|Masking: NONE|Primary Purpose: SUPPORTIVE_CARE	2100	2018-08-17	2023-10-11	2023-10-11	2019-10-16		2023-09-28	Instituto Nacional de Ciencias MÃ©dicas y NutriciÃ³n Salvador ZubirÃ¡n ''INCMNSZ'', Ciudad de mexico, 14080, Mexico	Study Protocol|Informed Consent Form
	NCT03369145	High-fat Overfeeding, Hepatokines and Appetite Regulation	Insulin Resistance|Type2 Diabetes Mellitus|Non-Alcoholic Fatty Liver Disease|Obesity	NA	https://clinicaltrials.gov/study/NCT03369145	OVEREAT	COMPLETED	The present study will investigate the effect of high-fat overfeeding on a group of liver-secreted proteins linked to worsened blood sugar control, as well as proteins involved in appetite control. Participants will consume both a high-fat diet, consisting of 50% extra calories above their daily required intake, and a control diet, consisting of their normal 'habitual' diet, with each diet lastin…	NO	DIETARY_SUPPLEMENT: High-fat diet	Leukocyte cell-derived chemotaxin 2 (LECT2), Time-course of LECT2 plasma concentrations across the 7-day dietary interventions, Baseline, 1 day, 3 days, 7 days	Fibroblast growth factor 21 (FGF21), Time-course of FGF21 plasma concentrations across the 7-day dietary interventions, Baseline, 1 day, 3 days, 7 days|Fetuin-A, Time-course of Fetuin-A plasma concentrations across the 7-day dietary interventions, Baseline, 1 day, 3 days, 7 days|Acylated ghrelin, Time-course of acylated ghrelin plasma concentrations across the 7-day dietary interventions, Baselin…		Loughborough University	Nottingham Trent University|Nottingham University Hospitals NHS Trust	MALE	ADULT	12	OTHER	INTERVENTIONAL	Allocation: RANDOMIZED|Intervention Model: CROSSOVER|Masking: NONE|Primary Purpose: BASIC_SCIENCE	R17-P144	2017-12-11	2018-07-31	2018-07-31	2017-12-11		2019-02-18	National Centre for Sport and Exercise Medicine, Loughborough University, Loughborough, Leicestershire, LE11 3TU, United Kingdom|Clifton Campus, Nottingham Trent University, Nottingham, Nottinghamshire, NG1 4FQ, United Kingdom	Study Protocol|Statistical Analysis Plan|Informed Consent Form
	NCT03494790	Markers of Inflammation and Metabolism in the ER	Acute Infection|Sepsis		https://clinicaltrials.gov/study/NCT03494790	MIMER	COMPLETED	Adult patients with suspected or confirmed infection and who will be sampled for blood culture will be recruited. Blood samples are collected for the analysis of matrix metalloproteinases (MMP) and their inhibitors. We also aim to analyse metabolic changes and use the samples for analysis of blood lactate, metabolomics, and fibroblast growth factor 21 (FGF-21) as well. The primary aim of the stud…	NO		Days alive without intensive care or high dependency unit treatment, Accounts for patients who survive and need no ICU or high dependency care for the primary infection., 2 weeks from study admission	30 day mortality, Number of patients who die within 30 days of admission, 30 days|90 day mortality, Number of patients who die within 90 days aof admission, 90 days		University of Helsinki		ALL	ADULT, OLDER_ADULT	955	OTHER	OBSERVATIONAL	Observational Model: |Time Perspective: p	HelsinkiU1423/2017	2017-12-15	2019-08-01	2019-08-01	2018-04-11		2020-02-12	Helsinki University Hospital, Helsinki, Finland
	NCT05632055	miRNA (microRNA) and FGF21 (Fibroblast Growth Factor-21) Profile in First Trimester and Gestational Diabetes Prediction	Gestational Diabetes		https://clinicaltrials.gov/study/NCT05632055		ACTIVE_NOT_RECRUITING	The goal of this observational study is to compare miRNA and FGF21 in pregnancy with and without GDM (Gestational Diabetes) The main question it aims to answer that miRNA and FGF21 are different between two groups. Participants will be retrieved blood sample during first trimester and undergone 100 gm OGTT (oral glucose challenge test) during 24-28 weeks of gestation.	NO	OTHER: blood draw	miRNA profile, miRNA profile in first trimester of pregnancy and efficacy for GDM prediction, within 1 month after blood drawn	FGF21 profile, FGF21 profile in first trimester of pregnancy and efficacy for GDM prediction, 6 months after blood drawn		ChaingMai University		FEMALE	CHILD, ADULT, OLDER_ADULT	160	OTHER	OBSERVATIONAL	Observational Model: |Time Perspective: p	OBG-2563-07494	2000-08-26	2022-11-21	2023-08-31	2022-11-30		2022-12-05	Maharaj Nakorn ChiangMai Hospital, ChiangMai, 50200, Thailand
	NCT02118142	Modulation of Insulin Sensitivity by Betaine Upregulation of FGF21	Insulin Sensitivity	NA	https://clinicaltrials.gov/study/NCT02118142		COMPLETED	People with poor insulin sensitivity do not respond normally to elevations in blood sugar. This may increase their risk of developing diabetes in the future. The purpose of this research study is to determine if the nutrient betaine, found in beets, spinach and wheat products, can enhance the production of fetal growth factor 21 (FGF21), a molecule that is believed to promote insulin sensitivity.	NO	DIETARY_SUPPLEMENT: Betaine|DIETARY_SUPPLEMENT: Dextrose	Plasma Fetal Growth Factor 21 (FGF21) concentration, 0, 0.5, 1, 2, 4, 8, and 24 hours post- betaine or placebo supplement|Plasma choline concentration, 0, 0.5, 1, 2, 4, 8, and 24 hours post- betaine or placebo supplement|Plasma betaine concentration, 0, 0.5, 1, 2, 4, 8, and 24 hours post- betaine or placebo supplement|Plasma glucose concentration, 0, 0.5, 1, 2, 4, 8, and 24 hours post- betaine or…	Typical dietary intake, Assessed via questionnaire, During day 2 of the first 3 day phase|Typical exercise habits, Assessed via questionnaire, During day 2 of the first 3 day phase		UNC Nutrition Research Institute		ALL	ADULT, OLDER_ADULT	23	OTHER	INTERVENTIONAL	Allocation: RANDOMIZED|Intervention Model: CROSSOVER|Masking: TRIPLE (PARTICIPANT, INVESTIGATOR, OUTCOMES_ASSESSOR)|Primary Purpose: BASIC_SCIENCE	13-2548	2014-03	2014-07	2014-07	2014-04-21		2014-08-12	UNC Nutrition Research Institute, Kannapolis, North Carolina, 28081, United States
	NCT03244449	New IR Biomarkers (Myokines) in Colombian People	Insulin Resistance|Diabetes Mellitus, Type 2		https://clinicaltrials.gov/study/NCT03244449		COMPLETED	Around the world, the prevalence of type 2 diabetes mellitus (T2DM) has been increasing since the last two decades, with approximately 347 million patients with diabetes by 2013 according to the World Health Organization (WHO). This pronounced increase is due to an increase in the prevalence of obesity, reduction in physical activity levels, accelerated urbanization and aging of the population. I…	NO	OTHER: No apply	Incremental area under the insulin curve (iAUCins), Area under the insulin curve in a 5-point oral glucose tolerance test, calculated with the trapezoid method, a reliable indicator of whole-body insulin resistance. Expressed in mg\*(dL\^-1)\*(h\^-1), Once in every participant (Cross-sectional). Participants assessed over 6-months|Whole-body glucose disposal, Glucose disposal when steady state is…	HOMA-IR (Homeostasis Model Assessment - Insulin Resistance), Product of the fasting glycemia in mmol/L and fasting insulinemia in microunits/mL, a surrogate measure of insulin resistance, especially in the fasting state., Once in every participant (Cross-sectional). Participants assessed over 6-months		University of Los Andes, Columbia	The Administrative Department of Science, Technology and Innovation, Colciencias|Universidad Militar Nueva Granada	ALL	ADULT, OLDER_ADULT	81	OTHER	OBSERVATIONAL	Observational Model: |Time Perspective: p	120465745008	2014-08-26	2016-10-30	2016-12-16	2017-08-09		2017-08-09
	NCT01553513	PET/CT for the Quantification of Atherosclerotic Plaque Inflammation	Coronary Artery Disease|Acute Coronary Syndrome		https://clinicaltrials.gov/study/NCT01553513	QAEK	UNKNOWN	This is a single-centre prospective trial with 140 patients employing \[18F\]-fluorodeoxyglucose positron emission computed tomography (FDG PET/CT) and advance motion correction and image fusion algorithms to create motion frozen displays and quantify FDG-uptake and thus inflammatory activity in atherosclerotic plaques in the coronary tree. Four groups of patients, two with stable coronary artery…	NO	OTHER: [18F]-FDG positron emission computed tomography|PROCEDURE: Invasive coronary angiography|PROCEDURE: Intravascular ultrasound and virtual histology|OTHER: Serum biomarkers	Association of FDG uptake and coronary plaque vulnerability, Increased FDG uptake is found in plaques that fulfill the criteria of plaque vulnerability as measured with IVUS/VH., within 72 hours after enrollment	Association of FDG-uptake and extent of the disease, The coronary FDG-uptake of patients with stable CAD is significantly lower than the coronary FDG-uptake of patients with acute coronary syndrome., within 72 hours after enrollment|Association of FDG-uptake and risk profile / serum markers, Coronary FDG-uptake shows a positive correlation with increasing risk profile(Framingham Score) and serum …		Ludwig-Maximilians - University of Munich		ALL	ADULT, OLDER_ADULT	140	OTHER	OBSERVATIONAL	Observational Model: |Time Perspective: p	LMU	2012-06	2014-06	2014-12	2012-03-14		2012-03-14	Department of Nuclear Medicine, Departmen of Cardiology, University of Munich, Munich, Bavaria, 81377, Germany
	NCT01752920	Phase 1/2 Study of Derazantinib (ARQ 087) in Adult Subjects With Advanced Solid Tumors With FGFR Genetic Alterations	Solid Tumor	PHASE1|PHASE2	https://clinicaltrials.gov/study/NCT01752920		COMPLETED	This was an open-label, Phase 1/2, dose escalation and signal finding study of derazantinib administered to patients with advanced solid tumors (Part 1; Dose Escalation/Food-effect Cohorts) or with advanced solid tumors with FGFR genetic aberrations, including iCCA with FGFR2 gene fusion (Part 2; Expanded Cohort, signal finding).	YES	DRUG: Derazantinib low dose range|DRUG: Derazantinib middle dose range|DRUG: Derazantinib high dose range|DRUG: Derazantinib at recommended phase 2 dose (RP2D)	Number of Patients With Drug-related Treatment-emergent Adverse Events (TEAEs), Adverse events were graded for severity according to the NCI Common Terminology Criteria for Adverse Events (CTCAE) version 4.03. CTCAE is classifying AEs and their associated severity from Grade 1 (Mild AE), Grade 2 (Moderate AE), Grade 3 (Severe or medically significant but not immediately life-threatening), Grade 4…	Proportion of Patients With an Objective Tumor Response Per RECIST 1.1, The number of patients with an objective tumor response, which included those with either a complete response (CR) or a partial response (PR) based on RECIST v1.1 guidelines which defines criteria for the radiological assessment in tumor response. The objective response rate (ORR) was defined as the proportion of patients wit…		Basilea Pharmaceutica	ArQule, Inc. (a wholly owned subsidiary of Merck Sharp and Dohme, a subsidiary of Merck & Co., Inc.)	ALL	ADULT, OLDER_ADULT	119	INDUSTRY	INTERVENTIONAL	Allocation: NON_RANDOMIZED|Intervention Model: SEQUENTIAL|Masking: NONE|Primary Purpose: TREATMENT	ARQ 087-101	2012-12-10	2018-08-28	2018-08-28	2012-12-19	2021-08-23	2023-06-05	Scottsdale Healthcare Research Institute, Scottsdale, Arizona, 85258, United States|Emory University, Winship Cancer Institute, Atlanta, Georgia, 30322, United States|Karmanos Cancer Institute, Detroit, Detroit, Michigan, 48201, United States|Comprehensive Cancer Centers of Nevada, Las Vegas, Nevada, 89169, United States|Montefiore-Einstein Center for Cancer Care, Bronx, New York, 10467, United S…	Study Protocol|Statistical Analysis Plan
	NCT04012983	Possible Role of Gingival Crevicular Fluid Levels of Chemerin and Fibroblast Growth Factor 21 as Biomarkers of Periodontal Disease in Diabetic and Non-diabetic Patients	Periodontal Disease (Diagnosis)|Diabetes Mellitus, Type 2		https://clinicaltrials.gov/study/NCT04012983		COMPLETED	The current study aims to spot the light on the possible role of gingival crevicular fluid (GCF) level of Chemerin and FGF21 to study their potential role as biomarkers of periodontal disease and to understand their role in the link between periodontitis and diabetes . The study will be conducted on three groups; group (A) include fifteen controlled T2 DM patients suffering from periodontitis, gr…	NO	DIAGNOSTIC_TEST: gingival crevicular fluid level	measurement of the level of FGF21 (pg/ml) in gingival crevicular fluid of diabetic patients with periodontitis, assessment of GCF FGF21 in diabetic patients with periodontitis, baseline|measurement of the level of FGF21 (pg/ml) in gingival crevicular fluid of periodontitis patients, assessment of GCF FGF21 in patients with periodontitis, baseline|measurement of the level of FGF21 (pg/ml) in gingi…	measurement of the level of chemerin (ng/ml) in gingival crevicular fluid of diabetic patients with periodontitis, assessment of GCF chemerin in diabetic patients with periodontitis, baseline|measurement of the level of chemerin (ng/ml) in gingival crevicular fluid of periodontitis patients, assessment of GCF chemerin in patients with periodontitis, baseline|measurement of the level of chemerin (…		Cairo University		ALL	ADULT	45	OTHER	OBSERVATIONAL	Observational Model: |Time Perspective: p	chemerin and FGF21	2018-03-01	2018-08-01	2018-09-01	2019-07-09		2019-07-16	Faculty of Dentistry, Cairo, 11431, Egypt
	NCT05528393	Prolactin and FGF21 in Gestational Diabetes Mellitus	Gestational Diabetes Mellitus in Pregnancy|Hyperprolactinemia Pregnancy		https://clinicaltrials.gov/study/NCT05528393		RECRUITING	Prolactin (PRL) and PRL receptor (PRLR) signaling has been validated to play an important role in the modulation of glucolipid metabolism. However, the role of serum PRL levels in gestational diabetes mellitus (GDM) remains unclear. The investigators aimed to explore the possible influence of serum PRL within or without normal range on the development of GDM.	NO	DIAGNOSTIC_TEST: Blood sampling	Gestational diabetes mellitus (GDM), GDM is defined as a glucose intolerance resulting in hyperglycaemia of variable severity with onset during pregnancy. It can be diagnosed by the criteria: a fasting plasma glucose (FPG) concentration of O126 mg/dl on two separate occasions or a random blood glucose concentration of O200 mg/dl on two separate occasions., 2019-2023|PRL, serum prolactin level, 20…	Insulin resistance (IR), It was considered to be IR if HOMA-IR \>2.5, 2019-2023|HOMA-IR, It was calculated as: fasting plasma glucose (FPG) x fasting insulin (FINS)/22.5, 2019-2023|OGTT, OGTT was performed after an overnight fasting in each patient and blood samples were taken at 0, 30, 60, 120, and 180 min to determine the concentrations of plasma glucose., 2019-2023		Shen Qu		FEMALE	ADULT	200	OTHER	OBSERVATIONAL	Observational Model: |Time Perspective: p	gestational diabetes mellitus	2017-01-01	2022-09-01	2022-12-01	2022-09-06		2022-09-06	Shanghai Tenth People's Hospital, Shanghai, 200072, China
	NCT00968747	Regulation of FGF21 by Nutritional Challenges	Fasting|Non-alcoholic Fatty Liver Disease (NAFLD)	NA	https://clinicaltrials.gov/study/NCT00968747		COMPLETED	The purpose of this study is to examine how acute nutritional challenges affect levels of several proteins involved in metabolism. These proteins will be measured in blood and fat tissue. This study will have several aims. One aim is to examine the effect of 72 hours of fasting on fibroblast growth factor-21 (FGF-21) levels. Participants will spend 3 days and nights in the Clinical Research Cente…	NO	BEHAVIORAL: Fasting|BEHAVIORAL: Fasting|BEHAVIORAL: Diet|DIETARY_SUPPLEMENT: oral carbohydrate challenge	Fibroblast Growth Factor 21 levels in serum and fat, Change in FGF21 levels following nutritional intervention., before and after dietary intervention	Polymerase 1 and Transcript Release Factor levels in fat, Prior to fasting and at the end of the 72-hour fast in healthy participants and participants with NAFLD|Urine and serum ketosis, Daily during the 72-hour fast for healthy participants and participants with NAFLD|Hepatic fat content, Before and after the 72-hour fast or hypocaloric diet in participants with NAFLD|change in serum triglycerid…		Beth Israel Deaconess Medical Center		ALL	ADULT	40	OTHER	INTERVENTIONAL	Allocation: NON_RANDOMIZED|Intervention Model: SINGLE_GROUP|Masking: NONE|Primary Purpose: OTHER	2009P-000073	2009-07	2023-07-31	2023-07-31	2009-08-31		2023-08-14	Beth Israel Deaconess Medical Center, Boston, Massachusetts, 02215, United States
	NCT05937737	Serum FGF21 Levels and Dietary Total Antioxidant Capacity in Type 2 Diabetes	Type 2 Diabetes	NA	https://clinicaltrials.gov/study/NCT05937737		COMPLETED	This study aimed to evaluate the phytochemicals and total antioxidant capacity in the diets of individuals with type 2 diabetes and assess their relationship with glycemic parameters, as well as certain biochemical parameters and Fibroblast growth factor 21 (FGF21), which is an inflammatory marker. The study was conducted on a total of 80 individuals, including 40 patients with overweight or obes…	NO	BEHAVIORAL: Type 2 Diabetes Diet Modification	Fibroblast growth factor 21 (FGF21), FGF21 levels in serum, 12 weeks|Body weight, Body weight measurements, 12 weeks|Body fat percentage, Body fat percentage measured with bioelectrical impedance analysis, 12 weeks|Phytochemical index, Dietary phytochemical index, 12 week|Ferric Reducing Ability of Plasma (FRAP), Dietary antioxidant capacity measured with FRAP method, 12 weeks|Oxygen Radical Abso…			Hacettepe University		ALL	ADULT	76	OTHER	INTERVENTIONAL	Allocation: NON_RANDOMIZED|Intervention Model: SINGLE_GROUP|Masking: NONE|Primary Purpose: SCREENING	GO 20/228	2020-04-20	2021-12-30	2022-04-15	2023-07-10		2023-07-11	Hacettepe University Internal Medicine Department, Ankara, 06100, Turkey|Hacettepe University Nutrition and Dietetics Department, Ankara, 06100, Turkey
	NCT05792982	Serum Fibroblast Growth Factor-21 Levels During Prolonged Fasting	Fibroblast Growth Factor-21|Fasting		https://clinicaltrials.gov/study/NCT05792982		COMPLETED	The investigators hypothesized that serum FGF21 levels would increase with prolongation of the fasting period. The investigators also hypothesized that food intake and body composition would change. The study was conducted with 12 healthy male adults. A questionnaire was administered at the beginning of the study. Anthropometric measurements, dietary intake and physical activities were recorded a…	NO	BEHAVIORAL: 12 hour fasting for 29 days	FGF-21 levels, Blood samples were collected and serum FGF21 levels were determined by ELISA method, 3 months|Body weight, Body weight was measured using a scale with 100g sensitivity., 3 months|Body fat ratio, Body fat ratio was measured by a bioelectrical impedance analysis device., 3 months|Body muscle composition, Body fat composition was measured by a bioelectrical impedance analysis device.,…			Hacettepe University		MALE	ADULT	12	OTHER	OBSERVATIONAL	Observational Model: |Time Perspective: p	GO 17/402	2017-05-01	2017-07-30	2018-01-30	2023-03-31		2023-03-31	Hacettepe University Nutrition and Dietetics Department, Ankara, 06100, Turkey
	NCT03701737	Study of Eating Behaviour and Sense of Taste Before and After Treatment With Nocturnal Continuous Positive Airway Pressure in Overweight Patients With Obstructive Sleep Apnea Syndrome.	Obesity|Obstructive Sleep Apnoea Syndrome		https://clinicaltrials.gov/study/NCT03701737	GOUSAS	COMPLETED	Obstructive sleep apnea (OSA) is characterized by a repeated partial or complete obstruction of the airway that results in a intermittent hypoxia and sleep disturbance. A complex and reciprocal link between obesity and OSA exists. On the one hand, obesity is one of the main risk factors for OSA. On the other hand, OSA seems to promote obesity. The changes in sleep patterns that characterize OSA a…	NO	OTHER: questionnaires|DEVICE: wrist actimeter|BIOLOGICAL: Blood samples	food wanting by Finlayson's standardized computerized test, Day 0 and 45			Centre Hospitalier Universitaire Dijon		ALL	ADULT, OLDER_ADULT	94	OTHER	OBSERVATIONAL	Observational Model: |Time Perspective: p	GEORGES APJ 2017	2019-02-25	2023-01-30	2023-01-30	2018-10-10		2023-09-29	Chu Dijon Bourogne, Dijon, 21000, France
	NCT04541186	Study to Explore the Efficacy and Safety of BIO89-100 in Subjects With Severe Hypertriglyceridemia	Severe Hypertriglyceridemia	PHASE2	https://clinicaltrials.gov/study/NCT04541186		COMPLETED	This study is designed to assess the efficacy, safety, and tolerability of different doses and dose regimens (QW or every 2 weeks \[Q2W\]), subcutaneous (SC) dosing of BIO89-100 compared to placebo in subjects with Severe Hypertriglyceridemia (SHTG).	NO	DRUG: BIO89-100|DRUG: Placebo	Serum TG, Percentage change in TG levels in subjects with SHTG (TG â‰¥500) mg/dL) from baseline, Week 8	Achieve TG <500 mg/dL, Proportion of subjects whose TG level is reduced to below 500 mg/dL levels, Week 8|Very low-density lipoprotein cholesterol (VLDL-C), Percentage change from baseline, Week 8|Low-density lipoprotein cholesterol (LDL-C), Percentage change from baseline, Week 8|Non-high-density lipoprotein cholesterol (non-HDL-C), Percentage change from baseline, Week 8|High-density lipoprotei…		89bio, Inc.		ALL	ADULT, OLDER_ADULT	85	INDUSTRY	INTERVENTIONAL	Allocation: RANDOMIZED|Intervention Model: CROSSOVER|Masking: DOUBLE (PARTICIPANT, INVESTIGATOR)|Primary Purpose: TREATMENT	BIO89-100-221	2020-09-01	2022-05-19	2022-05-31	2020-09-09		2022-07-27	89Bio Clinical Study Site, La Mesa, California, 91942, United States|89Bio Clinical Study Site, San Francisco, California, 94158, United States|89Bio Clinical Study Site, Clearwater, Florida, 33756, United States|89Bio Clinical Study Site, Greenacres City, Florida, 33467, United States|89Bio Clinical Study Site, Jacksonville, Florida, 32205, United States|89Bio Clinical Study Site, Miami Lakes, F…
	NCT05061485	The Effect of Macronutrients on Fibroblast Growth Factor 21 (FGF21) Secretion	Healthy	NA	https://clinicaltrials.gov/study/NCT05061485		COMPLETED	The aim of this randomized cross-over study is to investigate how consumption of protein and fat affects the FGF21 response triggered by sucrose. The hypothesis is that the consumption of protein, but not fat, will attenuate the FGF21 response triggered by sucrose. Exploratory, and in order to investigate mechanisms behind the potential attenuation in the sucrose-induced FGF21 response after prot…	NO	OTHER: Sucrose|OTHER: Sucrose + protein|OTHER: Sucrose + fat	Difference in FGF21 concentration after consumption of sucrose vs. sucrose+protein, Difference (pg/ml) in plasma FGF21 concentration after consumption of sucrose vs. sucrose+protein. Concentration of FGF21 is measured at time 0 and 60, 120, 180, and 240 min after consuming the test drinks., Difference in plasma concentration of FGF21 between two test days	Difference in FGF21 concentration after consumption of sucrose vs. sucrose+fat, Difference (pg/ml) in plasma FGF21 concentration after consumption of sucrose vs. sucrose+fat. FGF21 is measured at time 0 and 60, 120, 180, and 240 min after consuming the test drinks., Difference in plasma concentration of FGF21 between two test days|Difference in glucose concentration after consumption of sucrose v…		University of Copenhagen		ALL	ADULT	30	OTHER	INTERVENTIONAL	Allocation: RANDOMIZED|Intervention Model: CROSSOVER|Masking: DOUBLE (PARTICIPANT, OUTCOMES_ASSESSOR)|Primary Purpose: BASIC_SCIENCE	The FGF21-macro study	2021-09-28	2022-02-23	2022-02-23	2021-09-29		2022-03-31	Department of Nutrition, Exercise and Sports, University of Copenhagen, Frederiksberg, 1958, Denmark
	NCT06101433	The Effect of Soy Isoflavones on Non-alcoholic Fatty Liver Disease and the Level of FGF-21 and Fetuin A	NAFLD	NA	https://clinicaltrials.gov/study/NCT06101433		COMPLETED	In this research, the investigators tested the effect of 12-week supplementation with soy isoflavones on non alcoholic fatty liver disease (NAFLD) management and the level of fibroblast growth factor-21 (FGF-21) and fetuin A as markers of NAFLD progression.	NO	DIETARY_SUPPLEMENT: Soy isoflavone|OTHER: Placebo	Hepatic histological features by Fibroscan, The subject's hepatic histological features using Fibroscan (Echosense, France) assessed at study initiation and at week 12., 12 weeks|The Level of serum liver enzymes, The serum levels of alanine amino transferase (ALT), aspartate amino transferase (AST) and gamma glutamyl transferase (GGT) measured through enzymatic methods by Delta Darman Part test k…	fibroblast growth factor-21 (FGF-21), The serum level of FGF-21 measured via ELISA commercial kits (ZellBio GmbH Veltlinerweg 29, 89075, Ulm, Germany) at study initiation and at week 12., 12 weeks|Fetuin A, The serum level of fetuin A measured via ELISA commercial kits (ZellBio GmbH Veltlinerweg 29, 89075, Ulm, Germany) at study initiation and at week 12., 12 weeks		Ahvaz Jundishapur University of Medical Sciences		ALL	ADULT, OLDER_ADULT	46	OTHER	INTERVENTIONAL	Allocation: RANDOMIZED|Intervention Model: PARALLEL|Masking: DOUBLE (PARTICIPANT, INVESTIGATOR)|Primary Purpose: TREATMENT	ATehrani	2022-09-06	2023-03-12	2023-05-11	2023-10-26		2023-10-26	Asal Neshatbini Tehrani, Ahvaz, Khuzestan, 78531-67465, Iran, Islamic Republic of
	NCT03201549	The Effects of Increased Fructose Ingestion on FGF-21 Levels in Humans	Fasting	NA	https://clinicaltrials.gov/study/NCT03201549	E228	COMPLETED	The primary aim of this study is to examine the effect of fructose ingestion on serum FGF-21 levels in humans.	NO	DIETARY_SUPPLEMENT: oral fructose challenge	Change in serum FGF21 levels, 2 weeks			Beth Israel Deaconess Medical Center		ALL	ADULT	20	OTHER	INTERVENTIONAL	Allocation: NA|Intervention Model: SINGLE_GROUP|Masking: NONE|Primary Purpose: OTHER	2017P000053	2017-07-30	2023-06-30	2023-06-30	2017-06-28		2023-08-14	Beth Israel Deaconess Medical Center, Boston, Massachusetts, 02215, United States
	NCT04232033	The Physiological Effects of FGF21 on Alcohol Preference and Glucose Metabolism	Fibroblast Growth Factor 21|Tast Perference	NA	https://clinicaltrials.gov/study/NCT04232033	AlcoPref	ACTIVE_NOT_RECRUITING	The primary objective is to evaluate taste preferences for alcohol during an intravenous infusion of the naturally occurring hormone fibroblast growth factor-21 (FGF21) and placebo (i.e. saline), respectively, in 20 healthy subjects. Secondary endpoints are to evaluate the effects of exogenous FGF21 (compared to placebo) on resting energy expenditure, preference for salt, sour and bitter taste qu…	NO	OTHER: Fibroblast growth factor 21 infusion|OTHER: Placebo infusion (saline)	Alcohol preference (How much do you want to drink alcohol?), Evaluated by Visual analogue scale from "not at all" to "more than ever", 1 year	Plasma glucose concentration, Plasma glucose concentration, 1 year|Serum insulin concentration, Serum insulin concentration, 1 year|Plasma fibroblast growth factor-21 concentration, Plasma fibroblast growth factor-21 concentration, 1 year|Serum C-peptide concentration, Serum C-peptide concentration, 1 year|Plasma glucagon concentration, Serum C-peptide concentration, 1 year|Plasma lipid profile, …		University Hospital, Gentofte, Copenhagen	The Novo Nordisk Foundation Center for Basic Metabolic Research	MALE	ADULT	20	OTHER	INTERVENTIONAL	Allocation: RANDOMIZED|Intervention Model: CROSSOVER|Masking: DOUBLE (PARTICIPANT, INVESTIGATOR)|Primary Purpose: OTHER	H-19068397	2021-05-01	2022-06-14	2023-12-31	2020-01-18		2022-11-28	Amalie R Lanng, Hellerup, 2900, Denmark
	NCT03596554	X-linked Hypophosphatemia and FGF21	X-linked Hypophosphatemia		https://clinicaltrials.gov/study/NCT03596554	XLH 21	COMPLETED	Fibroblast Growth Factor 23 and Fibroblast Growth Factor 21 are two endocrine Fibroblast Growth Factors, requiring Klotho as a co-factor to promote their systemic actions. Fibroblast Growth Factor 21 is involved in the regulation of glucid and lipid metabolism. Fibroblast Growth Factor 21 Knock Out mice display obesity and hyperglycemia. In investigators experience, patients with X-linked hypopho…	NO	OTHER: Descriptive study	Circulating FGF21, Samples specific to the study will be collected during a sampling performed as part of the usual care and follow-up of the patient. An additional tube (5 ml maximum) will be collected, which will be sent to the Lyon Sud Hospital Center for analysis of circulating FGF21., 1 day			Hospices Civils de Lyon		ALL	CHILD, ADULT	39	OTHER	OBSERVATIONAL	Observational Model: |Time Perspective: p	69HCL18_0349|2018-A01304-51	2019-01-11	2020-02-27	2020-02-27	2018-07-24		2020-10-27	Centre de RÃ©fÃ©rence des Maladies RÃ©nales Rares - Centre de RÃ©fÃ©rence des Maladies Rares du Calcium et du Phosphate - Service de NÃ©phrologie, Rhumatologie et Dermatologie PÃ©diatriques - HÃ´pital Femme MÃ¨re Enfant, Bron, 69677, France|Centre de RÃ©fÃ©rence des Maladies Rares du Calcium et du Phosphore, Service d'Endocrinologie PÃ©diatrique - HÃ´pital du Kremlin BicÃªtre, Paris, 94270, Franc…
HAVCR1	NCT03376009	A Study of Novel Biomarkers of Kidney Dysfunction at Liver Transplant	Liver Transplantation|Liver Transplant; Complications|Kidney Dysfunction		https://clinicaltrials.gov/study/NCT03376009		UNKNOWN	Kidney dysfunction before and immediately after liver transplantation is common and leads to poorer outcomes, including prolonged need for post-operative intensive care, diminished graft survival, and greater risk of permanent kidney dysfunction and death. Blood creatinine level - the standard measure of kidney function - is suboptimal in people with advanced liver disease, overestimating kidney …	NO	DIAGNOSTIC_TEST: Blood sample for serum and plasma biomarkers:|DIAGNOSTIC_TEST: Urine sample for biomarkers|DIAGNOSTIC_TEST: Cardiac bio-impedance (Cardioscreen Medis)|DIAGNOSTIC_TEST: Aortic pulse wave velocity (APWV) (TensioMed and SphygmoCor)|DIAGNOSTIC_TEST: Optical Coherence Tomography (Spectralis OCT)|DIAGNOSTIC_TEST: Arterial Spin Labelling Magnetic Resonance Imaging	Relationship between pre-transplant kidney function using novel biomarkers and post-transplant morbidity and mortality., (KIM-1, NGAL, Cystatin C), 6 months	Relationship between pre-transplant kidney perfusion using non-contrast ASL-MRI and pre-transplant renal dysfunction defined by eGFR, non-contrast Arterial spin labelling Magnetic Resonance Imaging (ASL-MRI), 7 days|Relationship between pre-transplant kidney perfusion using non-contrast ASL-MRI and post-transplant renal dysfunction defined by eGFR, non-contrast Arterial spin labelling Magnetic Re…		University of Edinburgh	NHS Lothian	ALL	ADULT, OLDER_ADULT	100	OTHER	OBSERVATIONAL	Observational Model: |Time Perspective: p	AC1	2018-01	2018-04	2019-04	2017-12-18		2017-12-18	Royal Infirmary of Edinburgh, Edinburgh, Scotland, EH16 4SA, United Kingdom
	NCT01063998	A Urinary Tumor Marker (Kidney Injury Molecule-1) for the Detection of Renal Cell Carcinoma	Renal Cell Carcinoma		https://clinicaltrials.gov/study/NCT01063998		TERMINATED	The ultimate goal of this project is to develop a simple non-invasive method to screen patients for potential kidney tumors.	NO	OTHER: Urine Marker	To test the sensitivity and specificity of KIM-1 urine excretion in a group of patients with kidney cancer., 1 month			Jason Hafron	William Beaumont Hospitals	ALL	ADULT, OLDER_ADULT	23	OTHER	OBSERVATIONAL	Observational Model: |Time Perspective: p	2009-125	2009-09	2012-03	2012-03	2010-02-05		2013-11-08	Beaumont Hospitals, Royal Oak, Michigan, 48073, United States
	NCT04582747	Acute Kidney Injury - Biomarkers in Major Abdominal Surgery	Acute Kidney Injury		https://clinicaltrials.gov/study/NCT04582747	AKI-BioMAS	COMPLETED	To validate Urinary Biomarkers for the prediction of AKI in major abdominal surgery patients	NO	DIAGNOSTIC_TEST: Urinary Biomarkers (NGAL, DKK-3, IGFBP-7/TIMP-2, KIM-1)	The diagnostic performance (expressed as the 'Area under the receiver-operator curve') of Urinary Biomarkers for the rapid prediction of Acute Kidney Injury in Major Abdominal Surgery patients., Conventional renal function measurement - assessing blood creatinine - often does not identify Acute Kidney Injury until 48 hours has passed from the time of insult. It is hypothesised that the studied ur…			Royal Surrey County Hospital NHS Foundation Trust		ALL	ADULT, OLDER_ADULT	500	OTHER	OBSERVATIONAL	Observational Model: |Time Perspective: p	AKI-BioMAS	2018-07-03	2020-03-03	2020-03-03	2020-10-12		2020-10-12	Royal Surrey County Hospital, Guildford, Surrey, GU2 7XX, United Kingdom
	NCT05414669	Allopurinol Effect on MDA,NO,KIM-1 Urine Levels, RI and Renal Elastography in Kidney Stone Patients Post ESWL	Kidney Calculi	PHASE4	https://clinicaltrials.gov/study/NCT05414669		COMPLETED	Extracorporeal shock wave lithotripsy (ESWL) is accepted as the first treatment choice for most urinary stones. Still, it has adverse effects on the kidneys. The mechanism underlying the shock wave induced renal injury is not entirely understood, and oxidative stress has been speculated to be involved in this process. The Investigator evaluated the role of allopurinol, which works as a xanthine o…	NO	DRUG: Allopurinol Tablet 300 mg|DRUG: Control Group	Oxidative Stress, Level of Malondialdehyde (MDA), Nitric Oxide (NO), and Kidney Injury molecule-1 (KIM-1) in urine were determined by quantitative double antibody sandwich direct ELISA, Two hours post-ESWL|Oxidative Stress, Level of Malondialdehyde (MDA), Nitric Oxide (NO), and Kidney Injury molecule-1 (KIM-1) in urine were determined by quantitative double antibody sandwich direct ELISA, 24 hour…			Sanglah General Hospital		ALL	ADULT	35	OTHER	INTERVENTIONAL	Allocation: RANDOMIZED|Intervention Model: PARALLEL|Masking: QUADRUPLE (PARTICIPANT, CARE_PROVIDER, INVESTIGATOR, OUTCOMES_ASSESSOR)|Primary Purpose: TREATMENT	2020.03.1.0645	2020-08-06	2021-03-01	2021-04-20	2022-06-10		2022-06-10	Sanglah General Hospital, Denpasar, Bali, 80114, Indonesia	Study Protocol, Statistical Analysis Plan, and Informed Consent Form
	NCT01624324	Aminoglycoside Plasma Level Measurement in Neonates With Infection	Nephrotoxicity|Ototoxicity		https://clinicaltrials.gov/study/NCT01624324		UNKNOWN	The aim of this study is to determine whether the plasma concentration of aminoglycoside in Indonesia neonates with infection are within safe and effective range and its association with cochlear toxicity and nephrotoxicity.	NO					Indonesia University		ALL	CHILD	25	OTHER	OBSERVATIONAL	Observational Model: |Time Perspective: p	Aminoglycoside	2010-11			2012-06-20		2012-07-10	Perinatology Division, Pediatric Department, Cipto Mangunkusumo Hospital, Jakarta Pusat, DKI Jakarta, 10430, Indonesia
	NCT03253614	Auditive and Renal Long Term Outcomes - Risk After Aminoglycoside Therapy in Neonates (AURORA)	Hearing Loss|Gentamicin Adverse Reaction|Renal Tubular Disorder		https://clinicaltrials.gov/study/NCT03253614	AURORA	COMPLETED	Gentamicin, in combination with a beta-lactam antibiotic, is commonly used for treatment of neonatal sepsis. Neonates have a high volume of distribution. It is a paradox that most neonatal dosing schedules still recommend lower gentamicin doses (4-5 mg/kg) than in older children (â‰¥ 7 mg/kg). In the neonatal unit in TromsÃ¸ a simplified gentamicin high-dose (6 mg/kg) regimen has been in use sinc…	NO	DIAGNOSTIC_TEST: Audiometry|DIAGNOSTIC_TEST: Urine biomarkers for renal tubular function|DIAGNOSTIC_TEST: Blood pressure	Hearing threshold in the extended high-frequency range, kHz, Baseline	Urine biomarkers, Kidney injury molecule-1, Baseline|Blood pressure right arm, mm Hg, Baseline|Hearing threshold in the normal frequency range, kHz, Baseline		University Hospital of North Norway		ALL	CHILD	226	OTHER	OBSERVATIONAL	Observational Model: |Time Perspective: p	REK Nord 2016/1786	2017-09-15	2018-09-15	2018-09-15	2017-08-18		2019-03-07	University Hospital of North Norway, TromsÃ¸, N-9038, Norway
	NCT00621972	AV Fistula Salvage in Advanced CKD Using Sodium Bicarbonate Prophylaxis	Acute Renal Failure		https://clinicaltrials.gov/study/NCT00621972		WITHDRAWN	This is an observational study assessing the impact of conventional dose iodinated contrast on the renal function of advanced chronic kidney disease patients undergoing arteriovenous fistula evaluation using a standard sodium bicarbonate prophylaxis protocol. In addition, this model allows for pre and post procedure measurements of kidney function, providing a unique opportunity to assess the uti…	NO		Assess the impact of conventional dose iodinated contrast on the renal function of stage 4 and 5 chronic kidney disease patients undergoing arteriovenous fistula evaluation using a standard sodium bicarbonate prophylaxis protocol., 48 hours	Assess the impact of conventional dose iodinated contrast on urinary kidney injury marker-1 (KIM-1) levels., 3 hours and 48 hours|Assess the impact of different patient characteristics on the development of contrast-induced kidney injury, such as diabetes, coronary artery disease, hypertension, and angiotensin converting enzyme inhibitor therapy., Baseline patient charcteristics.		MaineHealth		ALL	ADULT, OLDER_ADULT	0	OTHER	OBSERVATIONAL	Observational Model: |Time Perspective: p	MMC3230|0200.178070	2008-01	2009-11	2009-11	2008-02-22		2018-09-20	Maine Medical Center - Brighton Campus, Portland, Maine, 04101, United States
	NCT03947346	Biomarkers of Renal Dysfunction in Neuroblastoma Survivors	Neuroblastoma Survivors		https://clinicaltrials.gov/study/NCT03947346		ACTIVE_NOT_RECRUITING	The main purpose of this study is to learn more about biomarkers of kidney function in the blood and urine of neuroblastoma survivors. A biomarker is a biological molecule found in blood, urine, other body fluids, or tissues that is a sign of a normal or abnormal process, or of a condition or disease. A biomarker may be used to see how well the body responds to a treatment for a disease or condit…	NO	OTHER: Urine sample	indicators of renal injury, urine collected from the first morning void will be used to assess urine creatinine, 2 years			Memorial Sloan Kettering Cancer Center		ALL	CHILD, ADULT	28	OTHER	OBSERVATIONAL	Observational Model: |Time Perspective: p	19-160	2019-05-09	2024-05	2024-05	2019-05-13		2023-03-20	Memorial Sloan Kettering Cancer Center, New York, New York, 10065, United States
	NCT05699265	Cardiovasculorenal Phenotyping in Fabry Disease Through Noninvasive Testing	Fabry Disease		https://clinicaltrials.gov/study/NCT05699265	VDFP	RECRUITING	A longitudinal pilot study will be conducted to determine if there are additional testing modalities that are effective in broadly phenotyping subclinical dysfunction in patients with Fabry disease. Individual patients will undergo serial testing over a two-year period to evaluate for changes in their cardiovasculaorenal function during this period. Novel modalities evaluated will include measure…	NO	DIAGNOSTIC_TEST: Measures of arterial stiffness and endothelial function|DIAGNOSTIC_TEST: Ambulatory blood pressure monitoring|DIAGNOSTIC_TEST: Cardiopulmonary exercise testing (CPET)|DIAGNOSTIC_TEST: Serum and urine biomarkers	Peak systolic blood pressure, The mean peak systolic blood pressure for Fabry disease patients is assumed to be 160 mmHg, through study completion, approximately 22 months			Children's Hospital Medical Center, Cincinnati	Sanofi	ALL	CHILD, ADULT, OLDER_ADULT	20	OTHER	OBSERVATIONAL	Observational Model: |Time Perspective: p	2021-0779 VDFP	2023-02-01	2024-10	2025-04	2023-01-26		2023-05-06	Cincinnati Children's Hospital, Cincinnati, Ohio, 45229, United States
	NCT05963334	Comparison of Weekly Versus Every Three Weeks of Carboplatin Plus Paclitaxel in Patients With Advanced Epithelial Ovarian Cancer	Advanced Epithelial Ovarian Cancer	PHASE1|PHASE2	https://clinicaltrials.gov/study/NCT05963334		COMPLETED	The aim of the current study is to compare weekly versus three-week collective of carboplatin/paclitaxel in advanced epithelial ovarian cancer. The author's hypothesis was to study and correlate routine laboratory tests, clinical biomarkers and quality of life questionnaires between weekly and three-week standard carboplatin regimens in order to reveal any possible superiority for the weekly stud…	NO	DRUG: Carboplatin/paclitaxel	Routine blood work and tumor markers, Quantitative continuous parameter assay of blood samples to measure hemoglobin gram/deciliter, total leukocyte count, platelets, neutrophils all in (number/unit liter), serum creatinine, blood urea nitrogen, uric acid, serum calcium in (milligram/deciliter), alanine aminotransferase, aspartate aminotransferase in (unit liter), albumin (gram liter), carcinoemb…			Cairo University	Misr International University	FEMALE	ADULT, OLDER_ADULT	49	OTHER	INTERVENTIONAL	Allocation: NON_RANDOMIZED|Intervention Model: PARALLEL|Masking: NONE|Primary Purpose: TREATMENT	PT 1491	2015-01-01	2019-11-30	2023-06-06	2023-07-27		2023-07-27	Pharmacology and toxicology department, Faculty of Pharmacy, Cairo University., Cairo, 12613, Egypt
	NCT04225013	Early Diagnosis as Strategy in Reducing the Incidence of Contrast-induced Nephropathy	Kidney Injury|Contrast-induced Nephropathy		https://clinicaltrials.gov/study/NCT04225013		COMPLETED	Renal damage due to contrast media (CM) administration is one of the main complications of cardiac intervention and is called contrast-induced nephropathy (CIN). Patients suffering from CIN have a high probability of developing acute renal failure. Today there is no treatment capable of reversing kidney damage, so the best strategy is prevention, by early diagnosis. In this regard, a line of rese…	NO	DIAGNOSTIC_TEST: Early kidney damage biomarkers|DIAGNOSTIC_TEST: Predisposition to kidney injury biomarkers	Urinary N-acetyl-beta-D-glucosaminidase, It is an enzyme whose urinary excretion is elevated in case of kidney damage. It is capable of detecting damage before the classic plasma creatinine and urea markers. There are no reference values for humans, so the means of patients who do not develop contrast-induced nephropathy (Control group) should be compared with those who develop the damage (Case g…	Contrast-induced nephropathy (CIN) development, To stratify the patients in each group it is necessary to know whether or not they have developed CIN. The definition of this pathology implies the elevation of the plasma creatinine in 0.5 mg / dl (absolute value) or 20% of the individual baseline value in the 5 days after the contrast media administration. Therefore, plasma creatinine will be eval…		R. Laura Vicente Vicente	Instituto de InvestigaciÃ³n BiomÃ©dica de Salamanca|Salamanca University Hospital|University of Salamanca	ALL	ADULT, OLDER_ADULT	150	OTHER	OBSERVATIONAL	Observational Model: |Time Perspective: p	DIAGNO-CIN	2015-06-01	2018-06-01	2018-06-01	2020-01-13		2020-01-28	Servicio de CardiologÃ­a del CAUSA, Salamanca, 37009, Spain
	NCT03850756	Early Diagnosis of Kidney Damage Associated With Tobacco Use	Kidney Injury|Kidney Disease, Chronic|Tobacco Toxicity		https://clinicaltrials.gov/study/NCT03850756		COMPLETED	Tobacco consumption is associated with the appearance of several pathologies, the best known are Chronic Obstructive Pulmonary Disease, several types of cancer and cardiovascular diseases. However, the association between tobacco and kidney damage is not well defined. Some studies suggest that smoking favors progression to chronic kidney disease (CKD). CKD does not have pharmacological treatment …	NO	DIAGNOSTIC_TEST: Early kidney damage biomarkers|DIAGNOSTIC_TEST: Predisposition to kidney injury biomarkers|DIAGNOSTIC_TEST: Tobacco consumption	Change of urinary albumin, It is a biomarker of early kidney damage. It is able to detect kidney damage in the early stages, before the clinical markers creatinine and plasma urea. There are no reference values for humans, so the means of non-smoking patients without risk factors (group 1) should be compared with the rest of the groups. This biomarker will be measured at different times to evalua…	Percentage of patients with Risk factor's, The percentage of participants who suffer each of the following pathologies / conditions (risk factors), in each study group, will be consulted through the clinical history: diabetes mellitus, hypertension, frequent use of NSAIDs., These data will be collected once, at time 0 (moment of inclusion in the study)|Body weight, Body weight will be measured to…		FundaciÃ³n Instituto de Estudios de Ciencias de la Salud de Castilla y LeÃ³n	Instituto de InvestigaciÃ³n BiomÃ©dica de Salamanca|Grupo de InvestigaciÃ³n de AtenciÃ³n Primaria de Castilla y LeÃ³n|Salamanca University Hospital|Instituto de Salud Carlos III	ALL	ADULT, OLDER_ADULT	600	OTHER	OBSERVATIONAL	Observational Model: |Time Perspective: p	BIOTAB	2019-03-04	2022-04-01	2022-07-01	2019-02-22		2022-07-29	Centro de Salud La Alamedilla, Salamanca, Spain|Unidad de tabaquismo del CAUSA, Salamanca, Spain	Informed Consent Form
	NCT04554628	Early Prediction of Acute Kidney Injury Among Patients Admitted to Surgical ICU	Acute Kidney Injury|Biomarkers	NA	https://clinicaltrials.gov/study/NCT04554628		COMPLETED	Early prediction of AKI can help to improve patients' outcome through early institution of the appropriate intervention, thus the current study hypothesizes that urine analysis for certain markers may provide an early knowledge about the possibility of oncoming kidney affection secondary to organ and tissue trauma affecting patients admitted to surgical ICU. The current study tries to evaluate th…	NO	DIAGNOSTIC_TEST: ELISA test in urine	The ability of estimated urinary markers for prediction of patients susceptible to develop AKI., The ability of UNGAL and UKIM1 to early predict acute kidney injury before the serum creatinine rises., 180 days	The number of patients who developed rise of Serum Creatinine diagnostic of AKI and the extent of AKI severity, The incidence of postoperative renal injury incidence, 180days|The best detector of acute kidney injury, The results of statistical analyses for the best predictor for upcoming AKI, 180 days		Tanta University		ALL	ADULT, OLDER_ADULT	200	OTHER	INTERVENTIONAL	Allocation: NON_RANDOMIZED|Intervention Model: SEQUENTIAL|Masking: SINGLE (PARTICIPANT)|Primary Purpose: DIAGNOSTIC	Security forces hospital	2019-09-14	2020-09-03	2020-12-10	2020-09-18		2021-03-10	Security Forces Hospital, Riyadh, 00966, Saudi Arabia
	NCT05802472	Effect of an Polyphenolic Beverage in Healthy Volunteers	Healthy|Safety Issues	NA	https://clinicaltrials.gov/study/NCT05802472	PB	WITHDRAWN	Currently, there are different strategies to prevent the effect of beverages and foods on blood glucose levels after ingestion. In this sense, polyphenols are a promising field; these compounds are secondary metabolites produced by plants, vegetables, and fruits; of these compounds, gallic acid, quercetin, and kaempferol stand out for their antihyperglycemic characteristics through a) complex for…	NO	OTHER: Polyphenolic beverage from extract of Vachellia farnesiana|OTHER: Placebo	Polyphenolic beverage from Vachellia farnesiana extract, 250 ml of polyphenolic beverage with the dose according to the patient's weight and size., One time only by participant|Water as placebo, 250 ml of only water, One time only by participant|Blood glucose fasting, Venous blood sample, One time only by participant|Blood glucose at 20, 40, 60, 90 and 120 minutes, Venous blood sample, One time o…			Instituto Nacional de Ciencias Medicas y Nutricion Salvador Zubiran		ALL	ADULT	0	OTHER	INTERVENTIONAL	Allocation: RANDOMIZED|Intervention Model: PARALLEL|Masking: SINGLE (PARTICIPANT)|Primary Purpose: BASIC_SCIENCE	3910	2022-04-06	2022-12-31	2023-04-30	2023-04-06		2023-04-06
	NCT04450095	Effects of Endothelin Receptor Antagonist on Ischemic Kidney Injury During Nephron Sparing Surgery	Kidney Failure, Acute	PHASE2	https://clinicaltrials.gov/study/NCT04450095		UNKNOWN	Based on animal studies, it was found that administration of endothelial receptor antagonists before and after renal blood vessels clamp and release results in a significantly reduced renal function injury. On the basis of these results, we chose to divide the study population into 2 groups: control group that would be treated the standard accepted preventive treatment: intravenous injection of M…	NO	DRUG: Ambrisentan 10 MG	RENAL FUNCTION INJURY, quantified by serum CRE, KIM-1,NGAL and urine markers KIM-1 NGAL, 2 YEARS			Bnai Zion Medical Center	Rambam Health Care Campus	ALL	ADULT, OLDER_ADULT	30	OTHER_GOV	INTERVENTIONAL	Allocation: RANDOMIZED|Intervention Model: SEQUENTIAL|Masking: NONE|Primary Purpose: PREVENTION	0048-18-BNZ	2018-10-11	2020-02-01	2020-10-01	2020-06-29		2020-06-29	Bnai-Zion Medical Center, Haifa, 3339419, Israel|Department of Physiology, The Bruce and Ruth Rapapport Faculty of Medicine, Technion, Haifa, 3525408, Israel
	NCT04902846	Immune Checkpoint Inhibitors Nephrotoxicity	Kidney Injury|Antineoplastics Toxicity		https://clinicaltrials.gov/study/NCT04902846		RECRUITING	In recent years, immunotherapy has been postulated as one of the most effective strategy in the fight against cancer. The greatest success in this field has been achieved through the inhibition of molecules involved in the brake of the adaptive immune response. The compounds capable of blocking the action of these molecules constitute the "immune checkpoint inhibitors" (ICI). Despite its efficacy…	NO	DIAGNOSTIC_TEST: Early kidney damage biomarkers|DIAGNOSTIC_TEST: Predisposition to kidney injury biomarkers	Change of urinary albumin, It is a biomarker of early kidney damage. It is able to detect kidney damage in the early stages, before the clinical markers creatinine and plasma urea. There are no reference values for humans, so the means of non-smoking patients without risk factors (group 1) should be compared with the rest of the groups. This biomarker will be measured at different times to evalua…	Body weight, Body weight will be measured to each patient and expressed in kilograms, These data will be collected once, at time 0 (moment of enrollment in the study)|Height, The height will be measured to each patient and expressed in meters, These data will be collected once, at time 0 (moment of enrollment in the study)|Body mass index (BMI), Weight and height will be combined to report BMI in…		R. Laura Vicente Vicente	Instituto de InvestigaciÃ³n BiomÃ©dica de Salamanca|Hospital ClÃ­nico Universitario de Valladolid|University of Salamanca	ALL	ADULT, OLDER_ADULT	220	OTHER	OBSERVATIONAL	Observational Model: |Time Perspective: p	ICITOX	2021-05-19	2024-04-23	2025-12-30	2021-05-26		2023-10-24	Servicio de OncologÃ­a del CAUSA, Salamanca, Spain|Servicio de oncologÃ­a del Hospital Universitario de Valladolid, Valladolid, Spain	Informed Consent Form
	NCT02680600	Individualized Cefepime Dosing Study	Antimicrobial Treatment	NA	https://clinicaltrials.gov/study/NCT02680600	INCED	COMPLETED	Several population pharmacokinetic (PK) models for cefepime in critically ill patients have been described, all indicating that variability in renal clearance is the main determinant of observed variability in exposure. The main objective of this study was hence to determine which renal marker best predicts cefepime clearance.	NO	DRUG: Cefepime dosing|OTHER: Blood sampling|OTHER: Urine sampling|OTHER: Determination of renal markers|OTHER: Population pharmacokinetic modeling|OTHER: Covariate screening|OTHER: Monte Carlo simulations	Median absolute predictive error (MdAPE) of population PK model without covariates, Evaluation during a maximum follow-up period of 5 days|Median absolute predictive error (MdAPE) of population PK model with different renal markers incorporated, Evaluation during a maximum follow-up period of 5 days	The estimated probability of target attianment (%) for the different categories of the Sanford guide, Based on data from a maximum follow-up period of 5 days|The estimated probability of toxic levels (%) for the different categories of the Sanford guide, Based on data from a maximum follow-up period of 5 days		Onze Lieve Vrouw Hospital	University Ghent	ALL	ADULT, OLDER_ADULT	20	OTHER	INTERVENTIONAL	Allocation: NA|Intervention Model: SINGLE_GROUP|Masking: NONE|Primary Purpose: TREATMENT	B126201419859	2014-03	2015-07	2016-01	2016-02-11		2016-02-12
	NCT06032325	Neutrophil Gelatinase Associated Lipocalin and Kidney Injury Molecule-1 As Biomarkers of AKI in Children With DKA	Diabetes Mellitius		https://clinicaltrials.gov/study/NCT06032325	AKI	NOT_YET_RECRUITING	Type 1 diabetes mellitus (T1DM) is a common, chronic, metabolic disorder that has significant consequences for physical and emotional development . The incidence of TIDM is steadily increasing in nearly all parts of the world by about 2-5% per year . Diabetic ketoacidosis (DKA) is the most serious complication of TIDM and results from metabolic abnormalities due to a severe deficiency of insulin …	NO	DIAGNOSTIC_TEST: Neutrophil Gelatinase and Kidney Injury Molecule-1	biomarkers, To assess Neutrophil Gelatinase associated Lipocalin and Kidney Injury Molecule-1 as biomarkers of acute kidney injury in children with Diabetic Ketoacidosis, 1 years			Assiut University		ALL	CHILD, ADULT	48	OTHER	OBSERVATIONAL	Observational Model: |Time Perspective: p	1010	2024-01-01	2024-12-01	2024-12-01	2023-09-13		2023-09-13
	NCT03989505	Proenkephalin for Prediction of Contrast-Associated Kidney Events	Contrast-induced Nephropathy|Acute Kidney Injury|Coronary Artery Disease		https://clinicaltrials.gov/study/NCT03989505	PANCAKE	COMPLETED	Currently, contrast-induced kidney injury cannot be diagnosed on the day of cardiac catheterization. Recently, proenkephalin (penKid) was introduced as a new glomerular filtration marker. The aim of this study is to investigate whether the change in penKid level allows for early detection of affected patients.	NO	DIAGNOSTIC_TEST: blood-draw for biomarker analyses	Sustained kidney injury, defined as an increase above 20% in serum creatinine, Time period between the two time-points: immediately before catherization and 4-8 weeks after discharge			Dr. med. Mahir Karakas		ALL	ADULT, OLDER_ADULT	220	OTHER	OBSERVATIONAL	Observational Model: |Time Perspective: p	PANCAKE	2018-07-01	2018-12-01	2021-12-31	2019-06-18		2022-05-18	University Heart Center Hamburg, Hamburg, 20246, Germany
	NCT06064487	Renal Cell Arrest and Damage Biomarkers in Progression and Outcome of Septic AKI	AKI - Acute Kidney Injury	NA	https://clinicaltrials.gov/study/NCT06064487		NOT_YET_RECRUITING	The aim of the current study is to assess the predictive value of renal cell arrest biomarkers (urinary TIMP2 and IGFBP7), renal damage biomarkers (urinary KIM-1) and microscopic examination of urinary sediment in progression and outcome of sepsis associated AKI.	NO	DIAGNOSTIC_TEST: renal cell arrest and damage biomarkers assessment	Urinary TIMP2 and IGFBP7 estimation, both will be measured by the ELISA technique, 90 days|Urinary KIM-1 estimation, will be measured by the ELISA technique, 90 days|Examination of urine sediment, by calculating Perazella score, 7 days|progression of AKI, by assessing change in eGFR, 90 days|Examination of urine sediment, by calculating Chawla score, 7 days	need for renal replacement therapy, need of any dialysis modality, 90 days|mortality, death, 90 days|length of ICU and hospital stay, duration of stay, 90 days		Alexandria University		ALL	ADULT, OLDER_ADULT	80	OTHER	INTERVENTIONAL	Allocation: NA|Intervention Model: SINGLE_GROUP|Masking: NONE|Primary Purpose: DIAGNOSTIC	markers of septic AKI	2023-10-01	2024-02-01	2024-03-01	2023-10-03		2023-10-03	Faculty of Medicine, Aexandria University, Alexandria, 21526, Egypt
	NCT03219398	The Effect of Lower Intraabdominal Pressure on Syndecan-1, sVEGF-R2, Occludin, KIM-1, and IL-6 on Living Donor Laparoscopic Nephrectomy	Healthy	NA	https://clinicaltrials.gov/study/NCT03219398		COMPLETED	This study aimed to evaluate the increase of intraabdominal pressure 12- 14 mmHg caused by pneumoperitoneum resulted from carbon dioxide (CO2) insufflation induce glycocalyx endothelial injury that cause kidney tubular injury on live donor patient that undergo laparoscopic nephrectomy surgery, and decreasing the intraabdominal pressure to 8-10 mmHg during surgery is expected to reduce the injury.	NO	PROCEDURE: Pneumoperitoneum pressure	Changes in Syndecan-1 level from baseline, Measurement of plasma Syndecan-1 level after patient is sedated at baseline, 2 hours insufflation, and 2 hours after desufflation, 24 hours|Changes in sVGEFR-2 level from baseline, Measurement of plasma soluble VGEF-R2 level after patient is sedated at baseline, 2 hours insufflation, and 2 hours after desufflation, 24 hours|Changes in KIM-1 level from ba…	Changes in Renal Resistive Index from baseline, Measurement of Renal artery resistive index using ultrasound after patient is sedated at baseline, 2 hours insufflation, and 2 hours after desufflation, 24 hours|Renal biopsy tissue Syndecan-1, Histopathology and immunostaining Syndecan-1 of renal biopsy after donor kidney has been removed from patient and stored in ice, 24 hours|Intraoperative fent…		Indonesia University		ALL	ADULT	44	OTHER	INTERVENTIONAL	Allocation: RANDOMIZED|Intervention Model: PARALLEL|Masking: QUADRUPLE (PARTICIPANT, CARE_PROVIDER, INVESTIGATOR, OUTCOMES_ASSESSOR)|Primary Purpose: SUPPORTIVE_CARE	IndonesiaUAnes020	2017-08-01	2018-03-01	2018-12-01	2017-07-17		2019-03-14	Cipto Mangunkusumo Central National Hospital, Jakarta, DKI Jakarta, 10430, Indonesia
	NCT05298163	The Effects of Calcitriol on Biomarkers in Diabetic Kidney Disease Patients	Diabetic Kidney Disease	NA	https://clinicaltrials.gov/study/NCT05298163		NOT_YET_RECRUITING	Diabetic Kidney Disease (DKD) is a complication that occurs due to poor glycemic control over a long period. The decrease or loss of podocytes is an important index in determining the degree of glomerular damage. Previous studies in patients with DKD reported that vitamin D administration can improve their renal function through several mechanisms. However, there is still little evidence availabl…	NO	DRUG: Calcitriol capsules|DRUG: Placebo	Urinary podocin, Marker of podocyte injury, will be measured before, during, and after treatment, 6 months|Urinary nephrin, Marker of podocyte injury, will be measured before, during, and after treatment, 6 months|Urinary KIM-1, Marker of tubular injury, will be measured before, during, and after treatment, 6 months|Urinary IL-6, Marker of kidney inflammation, will be measured before, during, and…	Calcium level, Will be measured monthly, 6 months		Indonesia University		ALL	ADULT, OLDER_ADULT	120	OTHER	INTERVENTIONAL	Allocation: RANDOMIZED|Intervention Model: PARALLEL|Masking: QUADRUPLE (PARTICIPANT, CARE_PROVIDER, INVESTIGATOR, OUTCOMES_ASSESSOR)|Primary Purpose: TREATMENT	KET-176/UN2.F1/ETIK/2022	2022-04	2022-10	2022-12	2022-03-28		2022-04-06	Dr. Cipto Mangunkusumo Hospital, Jakarta Pusat, DKI Jakarta, 10430, Indonesia
	NCT00805571	Urinary Kidney Injury Molecule-1 (KIM-1) Excretion As Biomarker for Injury in Kidney Transplant Recipients	Kidney Transplant Dysfunction		https://clinicaltrials.gov/study/NCT00805571		COMPLETED	The purpose of this study is to determine if measuring the level of a protein called Kidney Injury Molecule-1 (KIM-1) in the urine will help healthcare providers detect any problems with the transplanted kidney before the laboratory investigations that are used on a routine basis do. This approach may allow the doctor to intervene at an earlier point of a rejection episode and may thereby prolong…	NO					Northwell Health	Astellas Pharma US, Inc.	ALL	CHILD, ADULT	120	OTHER	OBSERVATIONAL	Observational Model: |Time Perspective: p	08-196	2008-10	2010-02		2008-12-09		2010-03-12	Schneider Children's Hospital, New Hyde Park, New York, 11040, United States
	NCT02067390	Urinary KIM-1 After Vancomycin or Linezolid Administration	Acute Kidney Injury		https://clinicaltrials.gov/study/NCT02067390		TERMINATED	Acute renal injury is a common complication of critical illness. Drug induced renal insult compounds the degree of injury in many patients, and a great deal of research has focused on prevention of this complication. Traditional biomarkers of renal injury like serum creatinine and blood urea nitrogen content fail to consistently predict harm among patients at risk. Kidney Injury Molecule 1 (KIM-1…	NO		Urinary KIM-1 concentrations, Urinary KIM-1 concentrations will be compared between patients receiving vancomycin and linezolid, Urinary levels from day -1 to day +5, clinical outcomes and variables followed for duration of hospitalization			Midwestern University		ALL	ADULT, OLDER_ADULT	5	OTHER	OBSERVATIONAL	Observational Model: |Time Perspective: p	STU00075251	2013-09	2019-05	2019-05	2014-02-20		2020-02-20	Northwestern Medicine, Chicago, Illinois, 60611, United States
PLA2G1B	NCT00743860	A Healthy Volunteer Pharmacokinetic Study of Single and Repeat Doses of SB-480848	Atherosclerosis	PHASE1	https://clinicaltrials.gov/study/NCT00743860		COMPLETED	This study is designed to assess the pharmacokinetics of darapladib and its metabolites following single and 28 days of repeat dosing of darapladib.	NO	DRUG: darapladib	The primary PK endpoints will include AUC and Cmax of darapladib and its metabolites (M10, M3 and M4) following single and repeat oral doses. Metabolite to parent AUC and Cmax ratio for each metabolite will be calculated as data permit., following single and 28 day repeat dose|Clinical safety data (spontaneous AE reporting, vital signs, nursing/physician observation, and clinical laboratory tests…	Secondary PK endpoints will include Tmax and TÂ½ of darapladib and its metabolites (M10, M3 and M4) as data permit., following single and 28 day repeat dose|Plasma Lp-PLA2 activity, expressed in terms of percent inhibition relative to baseline, as data permit., following single and repeat dose		GlaxoSmithKline		ALL	ADULT, OLDER_ADULT	20	INDUSTRY	INTERVENTIONAL	Allocation: NON_RANDOMIZED|Intervention Model: SINGLE_GROUP|Masking: NONE|Primary Purpose: TREATMENT	LPL112498	2008-09	2008-12	2008-12	2008-08-29		2016-11-16	GSK Investigational Site, Tacoma, Washington, 98418, United States
	NCT01506895	A Phase 2 Clinical Study to Investigate Effects of Darapladib in Subjects With Diabetic Macular Edema	Retinopathy, Diabetic	PHASE2	https://clinicaltrials.gov/study/NCT01506895		COMPLETED	The purpose of this study is to characterize the systemic and ocular safety and tolerability, pharmacokinetics, exploratory efficacy and pharmacodynamics of 3 months of repeat administration of oral darapladib in diabetic macular edema patients with centre involvement.	NO	DRUG: darapladib|DRUG: placebo	Change from baseline in Visual Acuity as measured by ETDRS BCVA, Mean change from baseline in ETDRS Best Corrected Visual Acuity (BCVA) after 3 months of treatment, 3 months|Change from baseline in Spectral Domain Optical Coherance Tomography, Mean change from baseline in SD-OCT after 3 months of treatment, 3 months	Changes in Retinal Anatomy, Changes in retinal anatomy as assessed by fluorescein angiography and fundus photography and SD-OCT in the study eye, 3 months|Safety and Tolerability as assessed by change from baseline in outcome measures, Safety and tolerability as assesed by: change from baseline in blood pressure and heart rate; assessed by change from baseline in complete ophthalmic exam and visu…		GlaxoSmithKline		ALL	ADULT, OLDER_ADULT	54	INDUSTRY	INTERVENTIONAL	Allocation: RANDOMIZED|Intervention Model: PARALLEL|Masking: TRIPLE (PARTICIPANT, CARE_PROVIDER, INVESTIGATOR)|Primary Purpose: TREATMENT	115403	2012-02	2013-02	2013-02	2012-01-10		2016-11-21	GSK Investigational Site, Parramatta, New South Wales, 2150, Australia|GSK Investigational Site, Sydney, New South Wales, 2000, Australia|GSK Investigational Site, East Melbourne, Victoria, 3002, Australia|GSK Investigational Site, Nedlands, Western Australia, 6009, Australia|GSK Investigational Site, Glostrup, Denmark|GSK Investigational Site, Freiburg, Baden-Wuerttemberg, 79106, Germany|GSK Inv…
	NCT00734032	A Phase II Clinical Study of SB-480848 in Dyslipidemic Patients	Atherosclerosis	PHASE2	https://clinicaltrials.gov/study/NCT00734032		COMPLETED	The primary objective of this study is to examine the effects of SB-480848 on plasma lipoprotein associated phospholipase A2 (Lp-PLA2) activity in dyslipidemic patients during a 4-week treatment with SB-480848.	YES	DRUG: SB480848 40mg EC Tablet|DRUG: SB480848 80mg EC Tablet|DRUG: SB480848 160mg EC Tablet|DRUG: SB480848 Placebo Tablet	Change From Baseline to Week 4 in Plasma Lipoprotein-associated Phospholipase A2 (Lp-PLA2) Activity, Blood sample for Lp-PLA2 activity was collected before administration of study medication on the sampling day. Participants were instructed to visit without meal and study medication in the morning. The study medication was administered with food following test. Baseline value was defined as the a…	Percent Inhibition of Lp-PLA2 Activity in Plasma Over Time, Blood sample for Lp-PLA2 activity was collected before administration of study medication on the sampling day. Participants were instructed to visit without meal and study medication in the morning. The study medication was administered with food following test. Baseline value was defined as the assessment done on Week 0 (Visit 2). Perce…		GlaxoSmithKline		ALL	ADULT, OLDER_ADULT	107	INDUSTRY	INTERVENTIONAL	Allocation: RANDOMIZED|Intervention Model: PARALLEL|Masking: DOUBLE (PARTICIPANT, INVESTIGATOR)|Primary Purpose: TREATMENT	LPL110118	2008-08-26	2009-01-16	2009-01-16	2008-08-13	2017-07-18	2018-01-12	GSK Investigational Site, Fukuoka, 812-0025, Japan|GSK Investigational Site, Fukuoka, 818-0036, Japan|GSK Investigational Site, Fukuoka, 819-1102, Japan|GSK Investigational Site, Tokyo, 105-0004, Japan|GSK Investigational Site, Tokyo, 154-0024, Japan|GSK Investigational Site, Tokyo, 160-0017, Japan|GSK Investigational Site, Tokyo, 174-0051, Japan
	NCT00001371	A Pilot Study of Topical Antiflammin-2 for Psoriasis	Psoriasis		https://clinicaltrials.gov/study/NCT00001371		COMPLETED	This study is a pilot trial designed to evaluate topical antiflammin-2, a phospholipase A2 (PLA2) inhibitor, in the treatment of chronic plaque psoriasis. Antiflammin-2 in an ointment base, or the vehicle alone will each be applied four times per day to a single plaque in a randomized, double-blinded fashion.	NO					National Cancer Institute (NCI)		ALL	CHILD, ADULT, OLDER_ADULT	24	NIH	OBSERVATIONAL	Observational Model: |Time Perspective: p	940048|94-C-0048	1993-12		2000-12	2002-12-10		2008-03-04	National Cancer Institute (NCI), Bethesda, Maryland, 20892, United States
	NCT04629248	A Study Evaluating the Efficacy and Safety of Obinutuzumab in Participants With Primary Membranous Nephropathy	Primary Membranous Nephropathy	PHASE3	https://clinicaltrials.gov/study/NCT04629248	MAJESTY	RECRUITING	This study will evaluate the efficacy, safety, pharmacodynamics, and pharmacokinetics (PK) of obinutuzumab compared with tacrolimus in participants with primary membranous nephropathy (pMN).	NO	DRUG: Obinutuzumab|DRUG: Tacrolimus|DRUG: Methylprednisolone|DRUG: Acetaminophen|DRUG: Diphenhydramine	Percentage of Participants who Achieve a Complete Remission (CR) at Week 104, Week 104	Percentage of Participants who Achieve an Overall Remission at Week 104, Week 104|Percentage of Participants who Achieve CR at Week 76, Week 76|Time to Treatment Failure, Meeting Escape Criteria, or Relapse after Complete or Partial Remission, Up to 8 years|Time to a Sustained Reduction of Estimated Glomerular Filtration Rate (eGFR) >= 30% from Baseline, Up to 8 years|Mean Change in T-score from …		Hoffmann-La Roche		ALL	ADULT, OLDER_ADULT	140	INDUSTRY	INTERVENTIONAL	Allocation: RANDOMIZED|Intervention Model: PARALLEL|Masking: NONE|Primary Purpose: TREATMENT	WA41937|2020-003233-38|2023-506525-11-00	2021-06-25	2025-01-09	2027-05-01	2020-11-16		2023-10-13	Aventiv Research Inc, Mesa, Arizona, 85206, United States|AKDHC Medical Research Services, LLC, Phoenix, Arizona, 85012, United States|Keck School of Medicine - University of Southern California, Los Angeles, California, 90033, United States|Kaiser Permanente - San Francisco Medical Center, San Francisco, California, 94118, United States|University of Colorado in Denver-Anschutz Medical Campus, A…
	NCT00551317	A Study Investigating the Concentrations of Darapladib in Blood and the Safety of This Compound in Healthy Japanese Men	Atherosclerosis	PHASE1	https://clinicaltrials.gov/study/NCT00551317		COMPLETED	This study is being conducted to provide initial safety, tolerability, PK and PD data that will allow further studies with darapladib in Japanese patients	NO	DRUG: Darapladib (SB480848)	- Safety/tolerability of single oral doses of darapladib, 4, 24 and 96h post-dose|- Primary Pharmacokinetic parameters of single oral doses of darapladib, pre-dose, 0,5, 1, 2, 3, 4, 6, 9 12, 16, 24, 48, 72h post-dose	#NAME?		GlaxoSmithKline		MALE	ADULT	18	INDUSTRY	INTERVENTIONAL	Allocation: RANDOMIZED|Intervention Model: CROSSOVER|Masking: DOUBLE|Primary Purpose: TREATMENT	LPL110077	2007-07	2007-09	2007-09	2007-10-30		2016-12-05	GSK Investigational Site, Honolulu, Hawaii, 96813, United States
	NCT01359579	A Study of the Pharmacokinetics and Safety of Varespladib in Subjects With Normal or Impaired Renal Function	Renal Impairment	PHASE1	https://clinicaltrials.gov/study/NCT01359579		TERMINATED	The purpose of this study is to compare and evaluate the pharmacokinetic characteristics and the safety of varespladib methyl in mild or moderate renal impairment patients and healthy volunteers.	NO	DRUG: varespladib methyl	Measure of blood and urine levels of varespladib in subjects with renal impairment in comparison to subjects with normal renal function, PK samples will be collected predose and 0.5, 1, 1.5, 2, 3, 4, 6, 9, 12, 24, 48, and 72 hours postdose	Safety measures to include adverse events and changes in clinical laboratory results, From admistration of study drug through follow-up on Day 8		Anthera Pharmaceuticals		ALL	ADULT, OLDER_ADULT	28	INDUSTRY	INTERVENTIONAL	Allocation: NON_RANDOMIZED|Intervention Model: PARALLEL|Masking: NONE|Primary Purpose: BASIC_SCIENCE	AN-CVD2213	2011-06	2012-04	2012-06	2011-05-25		2012-03-20	Investigator Site 101, Orlando, Florida, 32809, United States|Investigator Site 102, Minneapolis, Minnesota, 55404, United States|Investigator Site 103, Knoxville, Tennessee, 37920, United States
	NCT01522196	A Study of Varespladib Infusion in Subjects With Sickle Cell Disease.	Sickle Cell Disease|Vaso-occlusive Crisis	PHASE2	https://clinicaltrials.gov/study/NCT01522196	IMPACTS-2	TERMINATED	The purpose of this study is to determine the effectiveness of A 001 infusion in preventing acute chest syndrome in sickle cell disease (SCD) subjects with vaso-occlusive crisis, fever, and elevated serum C-reactive protein (CRP).	NO	DRUG: Varespladib|OTHER: Placebo (Normal Saline)	Efficacy of A 001 infusion in preventing acute chest syndrome in sickle cell disease (SCD) subjects with the combination of vaso-occlusive crisis, fever, and elevated serum C-reactive protein (CRP)., Various time points up to Day 30	Safety and tolerability of A 001 therapy when administered as a 48-hour continuous infusion to SCD subjects at-risk for acute chest syndrome., Various time points up to Day 30|Impact of A-001 treatment on sPLA2 levels and CRP., Various time points up to Day 30|Impact of A-001 treatment on the signs and symptoms of vaso-occlusive crisis., Various time points up to Day 30|Impact of A-001 treatment …		Anthera Pharmaceuticals		ALL	CHILD, ADULT, OLDER_ADULT	2	INDUSTRY	INTERVENTIONAL	Allocation: RANDOMIZED|Intervention Model: PARALLEL|Masking: TRIPLE (PARTICIPANT, CARE_PROVIDER, INVESTIGATOR)|Primary Purpose: PREVENTION	AN-SCD1122	2012-02	2012-03	2012-03	2012-01-31		2014-03-04	Investigator Site 101, Atlanta, Georgia, 30342, United States
	NCT01711723	A Study to Assess the Pharmacokinetics, Safety and Tolerability of Repeat Oral Doses of Darapladib (SB-480848) in Subjects With Severe Renal Impairment	Atherosclerosis	PHASE1	https://clinicaltrials.gov/study/NCT01711723		COMPLETED	In accordance with the recently revised FDA draft renal impairment guidance (March 2010) which advises the conduct of renal impairment study in drugs that are not predominately eliminated through the renal route, the proposed study will be conducted to formally assess the pharmacokinetics (PK) of darapladib in severely renally impaired subjects. In this is an open-label, non-randomized study eigh…	NO	DRUG: Darapladib 160 mg	AUC (0-Ï„) for darapladib and as data permit for metabolites M4, M3, and M10, The PK parameter area under the concentration-time curve over the dosing interval (AUC (0-Ï„)) will be derived from the plasma concentration-time data., On scheduled intervals on Day 10|Cmax for darapladib and as data permit for metabolite s M4, M3, and M10, The PK parameter maximum observed concentration (Cmax) will be…	Spontaneous AE reporting, Adverse events (AEs) will be collected from the start of Investigation Product and until the follow-up visit., 45days|Clinical laboratory test measurements, Clinical laboratory tests will include hematology, clinical chemistry and urinalysis., Day-1, Day 11 and post treatment|Vital signs measurements, Vital sign measurements will include systolic and diastolic blood pres…		GlaxoSmithKline		ALL	ADULT, OLDER_ADULT	16	INDUSTRY	INTERVENTIONAL	Allocation: NON_RANDOMIZED|Intervention Model: PARALLEL|Masking: NONE|Primary Purpose: TREATMENT	115676	2012-10-29	2013-03-25	2013-03-25	2012-10-22		2017-07-26	GSK Investigational Site, Orlando, Florida, 32809, United States|GSK Investigational Site, Minneapolis, Minnesota, 55404, United States
	NCT00368576	A Study To Determine The Effect Of SB-480848 On Asthma	Atherosclerosis	PHASE1	https://clinicaltrials.gov/study/NCT00368576		COMPLETED	The purpose of this study is to compare the effects of SB-480848 with placebo in subjects with asthma.	NO	DRUG: SB 480848, tablets	FEV1, 6 hours post-dose, Days 7, 14 and 21	Methacholine challenge Amounts of certain chemicals/proteins in blood Amount of drug in the blood, before dosing and after 21 days of dosing|Measurements of FEV1 following single doses of SB-480848 and placebo.|Measurements of PC20 on Day 21 +24hrs after dosing with SB-480848 and placebo., Day 21 +24hrs after dosing|Blood drug levels of SB-553253 [metabolite of SB-480848] may be assessed, as appr…		GlaxoSmithKline		ALL	ADULT, OLDER_ADULT	67	INDUSTRY	INTERVENTIONAL	Allocation: RANDOMIZED|Intervention Model: PARALLEL|Masking: DOUBLE|Primary Purpose: DIAGNOSTIC	LPL107629	2006-08	2007-10	2007-10	2006-08-24		2016-12-05	GSK Investigational Site, Cypress, California, 90630, United States|GSK Investigational Site, Normal, Illinois, 61761, United States|GSK Investigational Site, North Dartmouth, Massachusetts, 02747, United States|GSK Investigational Site, Spartanburg, South Carolina, 29303, United States|GSK Investigational Site, Neu-Ulm, Bayern, 89231, Germany|GSK Investigational Site, Grosshansdorf, Schleswig-Ho…
	NCT05729074	A Study to Evaluate the Safety, Tolerability and Pharmacokinetic Properties of IN-A002 Ointment in Healthy Adult Male Volunteers and Mild to Moderate Atopic Dermatitis Patients	Mild to Moderate Atopic Dermatitis	PHASE1	https://clinicaltrials.gov/study/NCT05729074		NOT_YET_RECRUITING	This study aims to evaluate the safety, tolerability and pharmacokinetic properties of IN-A002 Ointment in healthy adult male volunteers and mild to moderate atopic dermatitis patients	NO	DRUG: IN-A002 Ointment 0.3% or IN-A002 Placebo Ointment|DRUG: IN-A002 Ointment 0.5% or IN-A002 Placebo Ointment|DRUG: IN-A002 Ointment 1% or IN-A002 Placebo Ointment|DRUG: IN-A002 Ointment 3% or IN-A002 Placebo Ointment|DRUG: IN-A002 Ointment 5% or IN-A002 Placebo Ointment|DRUG: IN-A002 Ointment 1%|DRUG: IN-A002 Ointment 3%|DRUG: Elidel Cream 1% (pimecrolimus)	Adverse event, For all adverse events collected during the study, the investigator will evaluate serious adverse events, severity, or drug relationship., Up to post study visit (Day 40)|Physical examination, Physical examination results will be classified as normal, not clinically significant, or clinically significant upon a judgment of the investigator after single/multiple dosing of topical IN…			HK inno.N Corporation		MALE	ADULT, OLDER_ADULT	80	INDUSTRY	INTERVENTIONAL	Allocation: RANDOMIZED|Intervention Model: SEQUENTIAL|Masking: TRIPLE (PARTICIPANT, INVESTIGATOR, OUTCOMES_ASSESSOR)|Primary Purpose: TREATMENT	IN_JSI_105	2023-02-13	2023-02-25	2024-01-31	2023-02-15		2023-02-15
	NCT05019755	A Study to Investigate the Effect of Food on the Pharmacokinetics of IN-A002 Capsule in Healthy Male Subjects	Healthy	PHASE1	https://clinicaltrials.gov/study/NCT05019755		UNKNOWN	This study aims to investigate the effect of food on the pharmacokinetics of IN-A002 capsule in healthy male subjects	NO	DRUG: IN-A002(IN-115314) capsule|DRUG: IN-A002(IN-115314) capsule	Cmax of IN-A002(IN-115314), up to 72 hours|AUClast of IN-A002(IN-115314), up to 72 hours	AUCinf of IN-A002(IN-115314), up to 72 hours|Tmax of IN-A002(IN-115314), up to 72 hours|t1/2 of IN-A002(IN-115314), up to 72 hours|Î»z of IN-A002(IN-115314), up to 72 hours|CL/F of IN-A002(IN-115314), up to 72 hours|Vd/F of IN-A002(IN-115314), up to 72 hours|Cmax of IN-116118(primary metabolite of IN-A002(IN-115314)), up to 72 hours|AUClast of IN-116118(primary metabolite of IN-A002(IN-115314)), …		HK inno.N Corporation		MALE	ADULT	12	INDUSTRY	INTERVENTIONAL	Allocation: RANDOMIZED|Intervention Model: CROSSOVER|Masking: NONE|Primary Purpose: TREATMENT	IN_JSI_103	2021-08-13	2022-02-24	2022-02-24	2021-08-25		2021-08-25	Seoul National University Hospital, Dept. of Clinical Pharmacology, Seoul, Korea, Republic of
	NCT00704431	A Study With Darapladib to Collect Tolerability Information	Atherosclerosis	PHASE1	https://clinicaltrials.gov/study/NCT00704431		COMPLETED	Subjects will receive their first dose of darapladib in the clinical research unit (CRU), and the remaining 9 days of dosing will occur at home. Subjects will record any adverse events throughout the dosing period in a paper diary. Subjects will return to the CRU 10-14 days after the last dose of darapladib for a follow-up visit. The total study duration for each subject including the screening, …	NO	DRUG: SB-480848 (darapladib)	Adverse events as reported by subjects., From dosing through to follow-up visit.			GlaxoSmithKline		ALL	ADULT, OLDER_ADULT	2	INDUSTRY	INTERVENTIONAL	Allocation: NON_RANDOMIZED|Intervention Model: SINGLE_GROUP|Masking: NONE|Primary Purpose: TREATMENT	LPL111814	2008-05	2008-10	2008-10	2008-06-24		2016-11-04	GSK Investigational Site, King of Prussia, Pennsylvania, 19406, United States
	NCT01581632	Assessment of Coronary Plaque Composition	Coronary Atherosclerosis|Endothelial Dysfunction|Coronary Small Vessel Disease	PHASE1	https://clinicaltrials.gov/study/NCT01581632		COMPLETED	The investigators' hypothesis is that local activation of the endogenous Lipoprotein-associated phospholipase A2 (Lp-PLA2) plays an integral role in early atherosclerosis, and contributes to the mechanism of coronary endothelial dysfunction and to the structural and mechanical properties that characterize plaque vulnerability. Thus, this study will characterize prospectively the correlation betwe…	NO	DEVICE: LipiScan/LipiScan IVUS	Change from baseline of lipid plaque content measurement in the coronary artery, Following recruitment of the total study population and 6-months therapy with the Lp-PLA2 inhibitor, we will evaluate whether: 1. Plaque lipid content correlates with Lp-PLA2 levels and endothelial function 2. Lp-PLA2 inhibition reduced coronary plaque lipid content, baseline and 6 month evaluation			Mayo Clinic		ALL	ADULT, OLDER_ADULT	39	OTHER	INTERVENTIONAL	Allocation: NA|Intervention Model: SINGLE_GROUP|Masking: NONE|Primary Purpose: BASIC_SCIENCE	09-007004	2010-01	2015-05	2015-05	2012-04-20		2019-03-05	Mayo Clinic, Rochester, Minnesota, 55905, United States
	NCT01642173	Assessment of Coronary Plaque Composition Using Optical Coherence Tomography	Coronary Atherosclerosis|Endothelial Dysfunction|Coronary Small Vessel Disease	PHASE1	https://clinicaltrials.gov/study/NCT01642173		COMPLETED	The investigator's hypothesis is that local activation of the endogenous Lp-PLA2 plays an integral role in early atherosclerosis, and contributes to the mechanism of coronary endothelial dysfunction and to the structural and mechanical properties that characterize plaque vulnerability. Thus, the investigators study will characterize prospectively the correlation between the functional and structu…	NO	DEVICE: Optical Coherence Tomography (C7 XR Dragonfly )	Quantification of plaque vulnerability., Following recruitment of the total study population and 6-months therapy with the Lp-PLA2 inhibitor or placebo, using Optical Coherence Tomography (OCT) we will quantify alternate features of plaque vulnerability including superficial microcalcification, fibrous cap thickness, and plaque macrophage content comparing baseline and 6 months studies., change f…			Mayo Clinic	GlaxoSmithKline	ALL	ADULT, OLDER_ADULT	41	OTHER	INTERVENTIONAL	Allocation: NON_RANDOMIZED|Intervention Model: SINGLE_GROUP|Masking: NONE|Primary Purpose: BASIC_SCIENCE	10-005460	2010-10	2015-06	2015-06	2012-07-17		2016-10-03	Mayo Clinic, Rochester, Minnesota, 55905, United States
	NCT05717062	Broad-spectrum Rapid Antidote: Varespladib IV to Oral Trial for Snakebite (BRAVIO)	Snakebite|Envenoming, Snake	PHASE2	https://clinicaltrials.gov/study/NCT05717062	BRAVIO	RECRUITING	This is a multicenter,randomized,double-blind, placebo-controlled, phase 2 study designed to evaluate the safety, tolerability and efficacy of a continuous rate infusion (CRI) of IV varespladib followed by transition to the oral dosage form, varespladib-methyl, concurrently with SOC, in participants bitten by venomous snakes. Note: Funding Source - FDA-OOPD	NO	DRUG: Varespladib intravenous form|DRUG: varespladib-methyl- oral form|DRUG: Placebo intravenous form|DRUG: Placebo - oral form	Area under the curve of the composite outcome of the pulmonary, cardiovascular, local wound, hematologic, renal and nervous system sections of the snakebite severity score (SSS) from Baseline (pre-dosing) to Day 7., The Snakebite Severity Scale is a tool used to measure the severity of envenoming based on 7 body categories: local wound, pulmonary, cardiovascular, gastrointestinal (graded at level…	Area under the curve of the composite outcome of pulmonary, cardiovascular, local wound, hematologic, renal, and nervous system sections of the SSS from Baseline to Day 7, among patients receiving study drug, 6 hours after bite or symptom onset, The SSS is a tool developed to measure the severity of snakebite envenoming. Each category is graded from 0 to 3 or 4 (depending on the body category) an…		Ophirex, Inc.		ALL	ADULT, OLDER_ADULT	140	INDUSTRY	INTERVENTIONAL	Allocation: RANDOMIZED|Intervention Model: PARALLEL|Masking: QUADRUPLE (PARTICIPANT, CARE_PROVIDER, INVESTIGATOR, OUTCOMES_ASSESSOR)|Primary Purpose: TREATMENT	OPX-PR-03|FD-R-7830	2023-05-30	2024-10	2024-11	2023-02-08		2023-09-29	Banner University Medical Center - Phoenix, Phoenix, Arizona, 85006, United States|Arizona Poison & Drug Information Center, Tucson, Arizona, 85721, United States|Loma Linda University Medical Center, Loma Linda, California, 92354, United States|Desert Regional Medical Center, Palm Springs, California, 92262, United States|Antelope Valley Medical Center, Rosamond, California, 93560, United States…
	NCT04996264	Broad-spectrum Rapid Antidote: Varespladib Oral for Snakebite	Snakebites|Envenoming|Envenoming, Snake|Envenomation, Snake	PHASE2	https://clinicaltrials.gov/study/NCT04996264	BRAVO	COMPLETED	This is a multicenter, randomized, double-blind, placebo-controlled, phase 2 study designed to evaluate the safety, tolerability and efficacy of varespladib-methyl, concurrently with standard of care (SOC), in subjects bitten by venomous snakes.	NO	DRUG: Varespladib Methyl|DRUG: Placebo|DRUG: Standard of care (SOC)	Change in the combined pulmonary, cardiovascular, hematologic, and nervous system subscores of the snakebite severity score (SSS), Change from baseline (pre-dosing) to 6 and 9 hours after the first dose, in the combined pulmonary, cardiovascular, hematologic symptoms, and nervous system subscores of the SSS. The values from each of these 4 subscores will be totaled. The average of the 6- and 9-ho…	Area under the curve (AUC) of the pulmonary, cardiovascular, hematologic symptoms, renal, and nervous system sections of the SSS, Absolute values and change from baseline (pre-dosing) through Day 7 in the AUC of the pulmonary, cardiovascular, hematologic symptoms, and nervous system sections of the SSS. The SSS is a tool used to measure the severity of envenoming based on 6 body categories: local…	Snakebite severity score, Absolute values and change from baseline (pre-dosing) through Day 28 in the SSS at 4, 6, and 9 hours, and on Days 2, 3, 7, 14, and 28 after the first dose of varespladib-methyl. The SSS is a tool used to measure the severity of envenoming based on 6 body categories: local wound, pulmonary, cardiovascular, gastrointestinal (graded at levels from Grade 0 to Grade 3), hemat…	Ophirex, Inc.	Premier Research Group plc	ALL	CHILD, ADULT, OLDER_ADULT	96	INDUSTRY	INTERVENTIONAL	Allocation: RANDOMIZED|Intervention Model: PARALLEL|Masking: QUADRUPLE (PARTICIPANT, CARE_PROVIDER, INVESTIGATOR, OUTCOMES_ASSESSOR)|Primary Purpose: TREATMENT	OPX-PR-01	2021-08-15	2023-06-07	2023-06-08	2021-08-09		2023-06-22	University of Arizona, Tucson, Arizona, 85724, United States|Loma Linda University Medical Center, Loma Linda, California, 92354, United States|University of Florida Health, Jacksonville, Florida, 32209, United States|Agusta University Medical Center, Augusta, Georgia, 30912, United States|University of Kentucky Chandler Medical Center, Lexington, Kentucky, 40536, United States|LSU LA Poison Cont…
	NCT05353101	Cyclosporine 0.05% Eye Drops for Vernal Keratoconjunctivitis Trial	Vernal Keratoconjunctivitis|Cyclosporine 0.05% Eye Drops	PHASE1	https://clinicaltrials.gov/study/NCT05353101		COMPLETED	To observe and compare the clinical efficacy of cyclosporine 0.05% eye drops with Loteprednol Etabonate 0.5% and Tobramycin Eye Drops 0.3% in the treatment of Vernal Keratoconjunctivitis in developing regions of China.	NO	DRUG: Cyclosporine 0.05% eye drops|DRUG: Loteprednol Etabonate 0.5% and Tobramycin Eye Drops 0.3%	Changes of ocular signs, The eye signs of the patients were observed under a slit lamp, including Conjunctival Hyperemia, Tarsal papillary, Limbal hypertrophy, Horner-Trantas dots, and Keratitis in some patients.The observer gives the corresponding score.The higher the score, the more serious it is (0-4 points), Day 0#7#15#30 and 60d|Changes of self-conscious symptoms, The VAS scoring table was u…			Second Affiliated Hospital of Nanchang University		ALL	CHILD, ADULT	48	OTHER	INTERVENTIONAL	Allocation: NA|Intervention Model: SINGLE_GROUP|Masking: NONE|Primary Purpose: TREATMENT	[2020] No. (080)	2020-07-01	2021-06-01	2021-06-01	2022-04-29		2022-04-29	the Second Affiliated Hospital of Nanchang University, Nanchang, Jiangxi, 330000, China
	NCT02000804	Darapladib China PK	Atherosclerosis	PHASE1	https://clinicaltrials.gov/study/NCT02000804		COMPLETED	This study is to evaluate pharmacokinetics (PK), pharmacodynamics (PD) and safety of 160 mg enteric-coated micronised free base darapladib in healthy Chinese subjects.	NO	DRUG: darapladib 160mg	Adverse event, An AE is any untoward medical occurrence in a patient or clinical investigation Subject, temporally associated with the use of a medicinal product, whether or not considered related to the medicinal product., Up to 12 weeks|12-lead ECG, 12-lead ECGs will be obtained at designated timepoint during the study, using an ECG machine that automatically calculates the heart rate and measu…	Tmax for darapladib, Time of occurrence of Cmax for darapladib, Up to 12 weeks|T1/2 for darapladib, Terminal phase half-life for darapladib, Up to 12 weeks|AUC0-t for darapladib metabolite SB-553253 (as data permit)., Area under the concentration-time curve from time zero (pre-dose) to last time of quantifiable concentration for the pharmacologically active metabolite SB-553253, Up to 12 weeks|AU…		GlaxoSmithKline		ALL	ADULT	24	INDUSTRY	INTERVENTIONAL	Allocation: NA|Intervention Model: SINGLE_GROUP|Masking: NONE|Primary Purpose: TREATMENT	117326	2013-10-23	2014-01-04	2014-01-04	2013-12-04		2017-05-15	GSK Investigational Site, Shanghai, 200030, China
	NCT01895387	Dietary Effects on Circulating Lipoprotein-associated Phospholipase A2 (Lp-PLA2) Activity and Enzyme Activity in Peripheral Blood Mononuclear Cells (PBMCs) in Patients With Prediabetes or Newly Diagnosed Type 2 Diabetes	Impaired Fasting Glucose|Newly Diagnosed Type 2 Diabetes	NA	https://clinicaltrials.gov/study/NCT01895387		COMPLETED	We determined the effects of dietary intervention (replacement of refined rice with whole grains and legumes and a high intake of vegetables) on circulating Lp-PLA2 activity and enzyme activity in peripheral blood mononuclear cells (PBMCs) in patients with impaired fasting glucose (IFG), impaired glucose tolerance (IGT) or newly-diagnosed type 2 diabetes.	NO	DIETARY_SUPPLEMENT: Dietary intervention-whole grains and legumes|DIETARY_SUPPLEMENT: Dietary intervention-Refined rice	Plasma Lp-PLA2 activity, Change from baseline in Lp-PLA2 at 12 weeks	PBMC Lp-PLA2 activity, Change from baseline in PBMC Lp-PLA2 at 12 weeks	LDL particle size, Change from baseline in LDL particle size at 12 weeks	Yonsei University		ALL	ADULT, OLDER_ADULT	100	OTHER	INTERVENTIONAL	Allocation: RANDOMIZED|Intervention Model: PARALLEL|Masking: NONE|Primary Purpose: BASIC_SCIENCE	FN20130614	2012-01	2012-06	2012-10	2013-07-10		2013-07-10	Yonsei University, Seoul, Korea, Republic of
	NCT02058641	Effect of Darapladib on Cantharidin-Induced Inflammatory Blisters in Subjects With Type 2 Diabetes Mellitus (T2DM)	Atherosclerosis	PHASE1	https://clinicaltrials.gov/study/NCT02058641		COMPLETED	This will be an exploratory, open-label, single sequence, two part study (Part A and an optional Part B). The aim of this study will be to assess whether systemic inhibition of Lipoprotein associated phospholipase A2 (Lp-PLA2) in humans, effected by 11 days of once daily dosing to steady state with 160 milligrams (mg) of enteric coated (EC) darapladib, will specifically reduce the number of macro…	NO	DRUG: Darapladib	Macrophage cell count and surface expression of markers of M1 and M2 polarization in blister fluid, To assess the effect of an 11 day course of once daily darapladib EC 160 mg on the number and phenotype (M1/M2 polarization) of macrophages isolated from blisters on subjects with type 2 diabetes mellitus (blisters induced by exposure to cantharidin for 48 hours). Biomarkers may include, but not be…	Number of monocytes and surface expression of markers of M1 or M2 polarization in peripheral blood, To assess the effect of an 11 day course of once daily darapladib EC 160 mg on the number and phenotype of monocytes (M1/M2 ratio) isolated from peripheral blood of subjects with type 2 diabetes mellitus. Biomarkers may include, but not be limited to: CD11b, CD14, CD16, CD40, CD64, CD68, CD163, CD2…		GlaxoSmithKline		ALL	ADULT	9	INDUSTRY	INTERVENTIONAL	Allocation: NON_RANDOMIZED|Intervention Model: SINGLE_GROUP|Masking: NONE|Primary Purpose: BASIC_SCIENCE	200934	2014-02-26	2014-08-18	2014-08-18	2014-02-10		2017-05-15	GSK Investigational Site, Cambridge, CB2 0GG, United Kingdom
	NCT01762852	Efficacy and Safety Study of Intravenous Belimumab Versus Placebo in Subjects With Idiopathic Membranous Nephropathy	Glomerulonephritis, Membranous	PHASE2	https://clinicaltrials.gov/study/NCT01762852		WITHDRAWN	The main clinical study will be a randomized, double-blind, placebo-controlled, long term study involving a 100 week treatment period. The purpose of this study is to test for superiority of treatment with belimumab 10 mg/kg plus supportive therapy compared to placebo plus supportive therapy in idiopathic membranous nephropathy (IMN). The purpose of this study is also to investigate the effect of…	NO	DRUG: Belimumab 10 mg|DRUG: Placebo	Incidence of remission (complete [CR] or partial [PR]) at Week (WK) 104, CR: urine protein to creatinine ratio (uPCR) \<30 mg/mmol (proteinuria \<0.3 g/24 hr) with no worsening of renal function (\<15% estimated glomerular filtration rate \[eGFR\] reduction from baseline \[BL\]).PR: uPCR \<350 mg/mmol (proteinuria \<3.5g/24 hrs) but \>=30 mg/mmol (proteinuria \>=0.3g/24 hrs) AND a decrease of \>5…	Incidence of progression of IMN or failure to respond, Defined by at least one of the following:1.Persistent symptomatic nephrotic syndrome potentially necessitating rescue therapy 2.End Stage Renal Disease (eGFR \<15 mL/min/1.73m\^2,dialysis or transplantation).3.Clinical thromboembolic events. 4.Death, Upto Week 104|Time to complete remission, Complete Remission (CR) is defined as uPCR \<30 mg/…		GlaxoSmithKline		ALL	ADULT, OLDER_ADULT	0	INDUSTRY	INTERVENTIONAL	Allocation: RANDOMIZED|Intervention Model: PARALLEL|Masking: TRIPLE (PARTICIPANT, INVESTIGATOR, OUTCOMES_ASSESSOR)|Primary Purpose: TREATMENT	114674	2013-04	2014-01	2014-01	2013-01-08		2017-03-22	GSK Investigational Site, Saint Louis, Missouri, 63110, United States|GSK Investigational Site, Chapel Hill, North Carolina, 27599, United States|GSK Investigational Site, New Lambton, New South Wales, 2305, Australia|GSK Investigational Site, Edmonton, Alberta, T6G 2B7, Canada|GSK Investigational Site, London, Ontario, N6A 5A5, Canada|GSK Investigational Site, Praha 2, 128 08, Czech Republic|GSK…
	NCT00743925	FRANCIS-ACS Trial: A Study of the Safety and Efficacy of A 002 in Subjects With Acute Coronary Syndromes	Acute Coronary Syndrome	PHASE2	https://clinicaltrials.gov/study/NCT00743925	FRANCIS-ACS	COMPLETED	The objective of this study is to evaluate the safety and efficacy of A 002 when added to high dose atorvastatin in subjects with an acute coronary syndrome (ACS)	NO	DRUG: Varespladib Methyl (A-002)	Mean percent changes in LDL hs-CRP, sPLA2 and other biomarkers will be compared between the 2 treatment groups., 8 Weeks	The occurrence of MACEs will be examined for any treatment-related trends at study completion., End of Study		Anthera Pharmaceuticals		ALL	ADULT, OLDER_ADULT	625	INDUSTRY	INTERVENTIONAL	Allocation: RANDOMIZED|Intervention Model: PARALLEL|Masking: QUADRUPLE (PARTICIPANT, CARE_PROVIDER, INVESTIGATOR, OUTCOMES_ASSESSOR)|Primary Purpose: TREATMENT	AN-CVD2224	2008-07	2010-01	2010-04	2008-08-29		2014-03-04	Cardiological hospital of The Patriarchate of all Georgia, Tbilisi, 0102, Georgia|Tbilisi State Medical University, Al. Aladashvili University Clinic, Tbilisi, 0102, Georgia|Cardio Reanimation Centre, Tbilisi, 0141, Georgia|Cardiological Clinic "Guli", Tbilisi, 0144, Georgia|Tbilisi LTD Cardiology Clinic, Tbilisi, 0144, Georgia|Emergency Cardiology Center by acad. G. Chapidze, Tbilisi, 0159, Geor…
	NCT02487615	Genetical, Anthropometrical and Biochemical Factors Influencing High Risk Subclinical Atherosclerosis	Primary Prevention		https://clinicaltrials.gov/study/NCT02487615		COMPLETED	Subclinical atherosclerosis is the atherosclerotic process identified before clinical symptoms and thus it can be a useful marker of future cardiovascular events. It can be evaluated by many methods. This study included the diagnosis of subclincal atherosclerosis by four different methods: coronary calcium score, carotid doppler ultrasound to quantify intima media thickness and carotid plaques, e…	NO		Carotid intima-media thickness (cIMT), Subclinical atherosclerosis evaluation by quantifying intima media thickness by Doppler, Four Weeks	Coronary artery calcium score, Subclinical atherosclerosis evaluation by Coronary Artery Calcium by CT, Four weeks|Brachial Ankle Index, Subclinical atherosclerosis evaluation by brachial ankle index (BAI) by blood pressure measurement, Four weeks|Ischemia induced by exercise stress test, Myocardial ischemia investigation by treadmill exercise test, Four weeks|Adiponectin, resistin, leptin, tumor…		Instituto Dante Pazzanese de Cardiologia	University of Campinas, Brazil	ALL	ADULT, OLDER_ADULT	340	OTHER	OBSERVATIONAL	Observational Model: |Time Perspective: p	3852	2010-02	2013-03	2013-03	2015-07-01		2015-07-07	State University Of Campinas, Campinas, Sao Paulo, 13083-887, Brazil|Dante Pazzanese Institute of Cardiology, SÃ£o Paulo, 04012-909, Brazil
	NCT04271826	Grey Zone Appendicitis: Role of Blood Test Biomarkers to Detect Early Appendicitis and to Decrease the Incidence of Negative Appendectomy	Appendicitis	NA	https://clinicaltrials.gov/study/NCT04271826		COMPLETED	Introduction: many investigations emerged in the last decades and contribute towards a diagnosis of unsure appendicitis; they are valuable to the emergency general surgeon. Aim: This study aims to assess the role of laboratory markers (bilirubin and phospholipase A2) individually or combined with Computed Tomography (CT) for the diagnosis of grey zone appendicitis (Alvarado score 5-6). Methods: T…	NO	PROCEDURE: laparoscopic appendectomy	serum bilirubin level, role of blood biomarker in detecting acute appendicitis, 1 year|phospholipase A2 level, role of blood biomarker in detecting acute appendicitis, 1 year			Zagazig University		ALL	CHILD, ADULT, OLDER_ADULT	2	OTHER_GOV	INTERVENTIONAL	Allocation: RANDOMIZED|Intervention Model: PARALLEL|Masking: SINGLE (PARTICIPANT)|Primary Purpose: TREATMENT	zagu	2018-08-01	2019-08-01	2019-08-01	2020-02-17		2020-02-17	Tamer Alsaied Alnaimy, Zagazig, Sharkia, 1234, Egypt
	NCT00953498	Influence of Glitazones on the Vasodilatory Effect of High-density Lipoprotein (HDL) Lipoproteins	Type 2 Diabetes	PHASE4	https://clinicaltrials.gov/study/NCT00953498		COMPLETED	HDL from patients with type 2 diabetes show a significant reduction of their endothelium-dependent vasodilatory effect. The primary objective of the study is to analyze whether treatment with glitazones (pioglitazone and rosiglitazone)may improve the endothelium-dependent vasodilatory effect of HDL lipoproteins in patients with type 2 diabetes. The secondary objectives are: * to analyze the effec…	NO	DRUG: pioglitazone|DRUG: rosiglitazone	Action of glitazone on the endothelium-dependent vasodilatory effects of HDL lipoproteins, 6 months	Effect of glitazone therapy on Phospholipase A2 level, 6 months|Analyze the glycemic response to glitazones according to baseline clinical and biological characteristics, 6 months|Look for possible differences between pioglitazone and rosiglitazone for their effects on HDL lipoproteins and phospholipase A2, 6 months		Centre Hospitalier Universitaire Dijon		ALL	ADULT, OLDER_ADULT	40	OTHER	INTERVENTIONAL	Allocation: RANDOMIZED|Intervention Model: PARALLEL|Masking: NONE|Primary Purpose: TREATMENT	AFSSAPS A70516-50	2007-10	2012-03	2012-03	2009-08-06		2013-09-02	Service Endocrinologie-diabÃ©tologie, HÃ´pital du Bocage CHU, Dijon, 21000, France
	NCT00268996	Integrated Biomarker And Imaging Study - 2	Atherosclerosis	PHASE2	https://clinicaltrials.gov/study/NCT00268996		COMPLETED	IBIS-2 is a study using SB-480848 versus placebo in subjects with angiographically documented coronary heart disease. Endpoints include coronary imaging, endothelial function, biomarkers, safety and tolerability.	YES	DRUG: SB-480848|DRUG: SB-480848 matching placebo	Mean Circulating High Sensitivity C- Reactive Protein (Hs-CRP) Levels at Week 52., hs-CRP is a pentameric protein that is rapidly upregulated in response to inflammation and tissue damage and assessed as circulating biomarkers associated with atherosclerosis and cardiovascular risk. Last Observation Carried Forward (LOCF) data was reported. Only data from 3 months onwards was carried forward. hs-…	Circulating Hs-CRP at the End of Week 26., hs-CRP is a pentameric protein that is rapidly upregulated in response to inflammation and tissue damage and assessed as circulating biomarkers associated with atherosclerosis and cardiovascular risk. LOCF data was reported. Only data from 3 months onwards was carried forward. hs-CRP has a skewed distribution and values were log transformed before analys…		GlaxoSmithKline		ALL	ADULT, OLDER_ADULT	336	INDUSTRY	INTERVENTIONAL	Allocation: RANDOMIZED|Intervention Model: PARALLEL|Masking: QUADRUPLE (PARTICIPANT, CARE_PROVIDER, INVESTIGATOR, OUTCOMES_ASSESSOR)|Primary Purpose: TREATMENT	SB-480848/026	2005-11-10	2007-08-28	2007-08-28	2005-12-23	2017-04-27	2018-03-20	GSK Investigational Site, Vienna, A-1140, Austria|GSK Investigational Site, Aalst, 9300, Belgium|GSK Investigational Site, Antwerpen, 2020, Belgium|GSK Investigational Site, LiÃ¨ge, 4000, Belgium|GSK Investigational Site, Praha 2, 128 08, Czechia|GSK Investigational Site, Aarhus N, DK-8200, Denmark|GSK Investigational Site, Besancon, 25000, France|GSK Investigational Site, Brest Cedex, 29609, Fra…
	NCT03779360	Intradermal LPS and Antibiotics	Inflammation; Skin	NA	https://clinicaltrials.gov/study/NCT03779360		COMPLETED	Erythromycin and clindamycin are believed to have anti-inflammatory aspects. This study investigates the possible anti-inflammatory effects of erythromycin and clindamycin.	NO	DRUG: Erythromycin 4% topical gel formulation:|DRUG: Clindamycin 1% lotion formulation:|DRUG: Prednisolone tablet (0.5mg/kg; parallel comparison):|DRUG: Clobetasol propionate 0.05% topical formulation (crossover comparison):|OTHER: Lipopolysaccharide	Change in perfusion by Laser speckle contrast imaging (LSCI), Cutaneous microcirculation between pre and post-dose will be assessed using the laser speckle imager., Baseline, 3, 6, 10, 24 and 48 hours post LPS injection|Change in erythema by Antera 3D camera and 2D camera, Standardized photographs will be taken using the Antera camera (Antera 3D, Miravex, Ireland)., Baseline, 3, 6, 10, 24 and 48 …			Centre for Human Drug Research, Netherlands	Maruho Co., Ltd.	ALL	ADULT	32	OTHER	INTERVENTIONAL	Allocation: NON_RANDOMIZED|Intervention Model: FACTORIAL|Masking: NONE|Primary Purpose: BASIC_SCIENCE	CHDR1752-B	2018-10-12	2019-02-23	2019-02-23	2018-12-19		2021-08-03	Centre for Human Drug Research, Leiden, Zuid-Holland, 2333 CL, Netherlands
	NCT01067339	Lipoprotein-associated Phospholipase A2 (Lp-PLA2) Progenitor Cells and Coronary Atherosclerosis in Humans	Endothelial Dysfunction	PHASE3	https://clinicaltrials.gov/study/NCT01067339		COMPLETED	AIM III is a prospective, randomized, double-blinded, placebo controlled trial. The study is directly connected to IRB 08-008161 as a specific aim of the National Institute of Health (NIH) grant. Participants may either consent to and qualify for AIM I and AIM II (IRB 08-008161) or have a cardiac catheterization with acetylcholine testing in the Cardiac Catheterization Laboratory at Mayo Clinic i…	YES	DRUG: darapladib|DRUG: placebo	Percentage Change in Coronary Artery Diameter, The change of coronary artery diameter was measured in response to a maximal dose of acetylcholine administered intracoronary during an invasive coronary endothelial function assessment. Percentage change in coronary artery diameter provides a measure of endothelium dependent epicardial function., baseline, six months|Percentage Change in Coronary Bl…			Mayo Clinic	GlaxoSmithKline|National Heart, Lung, and Blood Institute (NHLBI)|National Institute on Aging (NIA)	ALL	ADULT, OLDER_ADULT	70	OTHER	INTERVENTIONAL	Allocation: RANDOMIZED|Intervention Model: PARALLEL|Masking: TRIPLE (PARTICIPANT, CARE_PROVIDER, INVESTIGATOR)|Primary Purpose: TREATMENT	10-000044|5R01HL092954|5R01AG031750	2010-02-04	2015-11	2015-11	2010-02-11	2017-01-25	2017-04-18	Mayo Clinic, Rochester, Minnesota, 55905, United States
	NCT03362112	Lipoprotein-associated Phospholipase A2 in Patients With Type 2 Diabetes	Type2 Diabetes		https://clinicaltrials.gov/study/NCT03362112		COMPLETED	Lipoprotein-associated phospholipase A2 (LP-PLA2) is a good marker of cardiovascular risk and inflammation. This study aims at the characteristic and clinical significance of LP-PLA2 test in patients with type 2 diabetes(T2D).	YES		Lipoprotein-associated Phospholipase A2, the plasma lipoprotein-associated phospholipase A2 level of patients, Day one	HbA1c, the glycosylated hemoglobin level of patients, Day one|LDL-c, low density lipoprotein cholesterol, Day one|Diabetic Complication, the prevalence of atherosclerosis, diabetic Nephropathy, diabetic retinopathy and diabetic neuropathy, Day one|C Peptide, fast and 120min postprandial C peptide, Day one		Nanjing First Hospital, Nanjing Medical University		ALL	CHILD, ADULT, OLDER_ADULT	1713	OTHER	OBSERVATIONAL	Observational Model: |Time Perspective: p	ENDO20171130-1	2015-01-30	2016-08-31	2017-06-01	2017-12-05	2019-06-09	2022-04-14
	NCT00397748	PET Scanning of Adults With Attention Deficit Hyperactivity Disorder (ADHD)	Volunteer|Attention Deficit Hyperactivity Disorder		https://clinicaltrials.gov/study/NCT00397748		COMPLETED	This study will explore the brain in men with and without attention deficit hyperactivity disorder (ADHD). It will use positron emission tomography (PET) and magnetic resonance imaging (MRI) to study brain function and nerve cell communication involving phospholipids (fatty molecules that make up the covering of nerve cell fibers in the brain and are involved in communication between the cells). …	NO					National Institute of Mental Health (NIMH)		MALE	ADULT	16	NIH	OBSERVATIONAL	Observational Model: |Time Perspective: p	060246|06-M-0246	2006-09-15		2012-11-27	2006-11-09		2019-12-16	National Institutes of Health Clinical Center, 9000 Rockville Pike, Bethesda, Maryland, 20892, United States
	NCT01873339	Pharmacokinetic Interaction of Darapladib and CYP 3A4 in Healthy Subjects	Atherosclerosis	PHASE1	https://clinicaltrials.gov/study/NCT01873339		COMPLETED	This study will determine the effect of single and repeat administration of darapladib, a novel, selective, orally active inhibitor of lipoprotein associated phospholipase A2 (Lp-PLA2) currently under clinical development on the pharmacokinetics of a single oral dose of midazolam, a cytochrome P450 3A4 (CYP3A4) probe substrate. This study will investigate the inductive and inhibitory effect of da…	NO	DRUG: Darapladib|DRUG: Midazolam	Maximum concentration (Cmax), and area under the time-concentration curve (AUC[0-inf]) of midazolam at Day 1and 14, The effects of repeat oral dosing of darapladib (160mg enteric coated \[EC\] tablet once daily \[QD\]) on the pharmacokinetic parameters - Cmax and AUC(0-infinity\[inf\]) of a single oral dose of midazolam (5 mg) will be evaluated, Day 1 and 14	AUC(0-inf), Cmax, time to maximum concentration (tmax) and terminal half-life (t1/2) of midazolam at Days 3 and 14, The effects of single oral dose of darapladib (160mg EC tablet QD) as compared to multiple oral doses of darapladib on the pharmacokinetic parameters - Cmax, AUC(0-inf), tmax and t1/2 of the single oral dose of midazolam (5mg) will be evaluated, Day 3 and 14|tmax and t1/2 of midazol…		GlaxoSmithKline		ALL	ADULT, OLDER_ADULT	26	INDUSTRY	INTERVENTIONAL	Allocation: NA|Intervention Model: SINGLE_GROUP|Masking: NONE|Primary Purpose: TREATMENT	115678	2013-06-19	2013-09-12	2013-09-12	2013-06-10		2017-05-15	GSK Investigational Site, Baltimore, Maryland, 21225, United States
	NCT00622830	Phase I Study of SB-480848(Darapladib) -Repeat Dose Study in Healthy Japanese Male Subjects-	Atherosclerosis	PHASE1	https://clinicaltrials.gov/study/NCT00622830		COMPLETED	This study is being conducted to provide safety, tolerability, PK and PD data in repeat dosing that will allow further studies with darapladib in Japanese patients	NO	DRUG: SB-480848 (Darapladib)	Safety/tolerability of repeat oral doses of darapladib|Primary Pharmacokinetic parameters of repeat oral doses of darapladib	-Secondary PK parameters|Tmax, and t1/2 of SB-480848 and AUC, Cmax, t1/2 and Tmax of the pharmacologically active metabolite SB-553253 (as data permit)|Plasma Lp-PLA2 activity, expressed in terms of percent inhibition relative to baseline|Estimation of PK/PD parameters and their associated variability, appropriate to the final models|-PK parameters of SB553253|-description of plasma concentration…		GlaxoSmithKline		MALE	ADULT	18	INDUSTRY	INTERVENTIONAL	Allocation: RANDOMIZED|Intervention Model: PARALLEL|Masking: DOUBLE|Primary Purpose: TREATMENT	LPL110736	2008-01	2008-03	2008-03	2008-02-25		2016-11-03	GSK Investigational Site, Ibaraki, 305-0856, Japan
	NCT00855543	Phospholipase A2 Producing Bacteria and Pre-Term Labor	Preterm Labor		https://clinicaltrials.gov/study/NCT00855543		COMPLETED	The purpose of this study is to better understand (1) if phospholipase A2 producing microorganisms and cytokines (IL-1, IL-4, IL-6, IL-10, and IL-13) are associated with premature labor (2) if pregnant teens are more likely to have phospholipase A2 producing bacteria than a pregnant adults and (3) if there is a difference in the cytokines between pregnant teens and adults.We hypothesize that phos…	NO					CAMC Health System		FEMALE	CHILD, ADULT	60	OTHER	OBSERVATIONAL	Observational Model: |Time Perspective: p	72267	2009-08	2010-12	2010-12	2009-03-04		2011-07-15	Charleston Area Medical Center/West Virginia University, Charleston, West Virginia, 25304, United States
	NCT01897961	Phospholipase A2 Receptor (PLA2R1) Autoantibodies in Membranous Nephropathy in Kidney Transplantation	Kidney Transplantation	NA	https://clinicaltrials.gov/study/NCT01897961	PRAM-KT	UNKNOWN	The Membranous nephropathy (GEM)idiopatic is the most frequent cause of syndrome nÃ©phrotique at the adult and represent approximately 2 % of the causes of terminal chronic renal insufficiency. A etiology balance assessment must be systematically realized to eliminate a secondary cause. Antibodies managed against the receiver of phospholipases A2 secreted by type M (PLA2R1) was recently detected …	NO	OTHER: Anticorps anti-PLA2R1	to determine the value forecast of the presence of antibody anti-PLA2R1, to determine the value forecast of the presence of antibody anti-PLA2R1 by the reference method for the second offenseof idiopathic or secondary GEM, Change from baseline the presence of antibody anti-PLA2R1 at 3 month and 6 month			Centre Hospitalier Universitaire de Nice		ALL	ADULT, OLDER_ADULT	100	OTHER	INTERVENTIONAL	Allocation: NON_RANDOMIZED|Intervention Model: PARALLEL|Masking: NONE|Primary Purpose: DIAGNOSTIC	2011-A01302-39	2012-03	2015-02	2015-02	2013-07-12		2013-07-12	CHU de Nice, Nice, 06000, France
	NCT00044200	Positron Emission Tomography (PET) to Study Brain Signaling	Healthy		https://clinicaltrials.gov/study/NCT00044200		COMPLETED	This study uses positron emission tomography (PET) to examine brain function and signaling involving phospholipids, and to see how signaling is related to blood flow. Much of the brain is composed of fatty molecules called phospholipids. These molecules are involved in the way brain cells signal each other to direct brain function. Brain disease may change phospholipids and disturb brain structur…	NO					National Institute of Neurological Disorders and Stroke (NINDS)		ALL	ADULT	20	NIH	OBSERVATIONAL	Observational Model: |Time Perspective: p	000057|00-N-0057	2000-01-10		2015-06-12	2002-08-22		2018-07-05	National Institutes of Health Clinical Center, 9000 Rockville Pike, Bethesda, Maryland, 20892, United States
	NCT04239352	Preeclamptic Patients and Pentraxin 3 & Lipoprotein-associated Phospholipase A2	Pre-Eclampsia		https://clinicaltrials.gov/study/NCT04239352		COMPLETED	In particular, pentraxine 3 (PTX3) molecule was assumed to have a prognostic value in acute myocardial infarction.In patients affected by acute myocardial infarction, early plasma elevation of PTX3 appears to predict a worse outcome in these patients in the longer term. The inflammatory basis of preeclampsia resembles an atherogenic process.It is planned to investigate the role of these two molec…	NO	DIAGNOSTIC_TEST: Pentraxin 3 ; new biomarker|DIAGNOSTIC_TEST: Lipoprotein-associated phospholipase A2 ; new biomarker	study group, preeclampsia in pregnant women; in the study group; serum Pentraxin 3 \& Lipoprotein-associated phospholipase A levels It will be investigated whether these parameters observed in pregnant women with preeclampsia vary. Thus, it will be tried to be shown that these new markers may have a place in predicting the risk of preeclampsia, 1 week|control group, in healthy pregnant women; in …			Kanuni Sultan Suleyman Training and Research Hospital		FEMALE	ADULT	80	OTHER	OBSERVATIONAL	Observational Model: |Time Perspective: p	ATADEK-2020/01	2020-01-20	2020-05-20	2020-05-20	2020-01-27		2020-05-22	Kanuni Sultan SÃ¼leyman Training and Research Hospital, Istanbul, 33404, Turkey
	NCT00951808	Preventing Acute Chest Syndrome by Transfusion Feasibility Study	Sickle Cell Disease	NA	https://clinicaltrials.gov/study/NCT00951808	PROACTIVE	COMPLETED	Acute chest syndrome (ACS) is similar to severe pneumonia and is a common cause of hospitalizations for people with sickle cell disease (SCD). Blood transfusions are one treatment option for ACS. High levels of an enzyme called secretory phospholipase A2 (sPLA2) may be present in people before they develop ACS. This study will determine how well sPLA2 levels can predict the onset of ACS and wheth…	YES	BIOLOGICAL: Single blood transfusion|BEHAVIORAL: Standard care	Acute Chest Syndrome, First occurence of positive infiltrate on chest x-ray, Chest x-rays (CXR) were ordered for trial eligibility, as a result of clinical indications, or at discharge or 72 hours if no prior CXR.			Carelon Research	National Heart, Lung, and Blood Institute (NHLBI)	ALL	CHILD, ADULT, OLDER_ADULT	237	OTHER	INTERVENTIONAL	Allocation: RANDOMIZED|Intervention Model: PARALLEL|Masking: NONE|Primary Purpose: TREATMENT	668|U10HL083721	2009-07	2010-06	2010-07	2009-08-04	2012-04-25	2013-04-24	Children's Hospital and Research Center, Oakland, California, United States|A.I. duPont Hospital for Children, Wilmington, Delaware, United States|Children's National Medical Center, Washington, District of Columbia, United States|Howard University Hospital, Washington, District of Columbia, United States|Emory University School of Medicine, Atlanta, Georgia, United States|Medical College of Geor…
	NCT04208711	Role of PLA2G1B During HIV Infection	HIV Infections	NA	https://clinicaltrials.gov/study/NCT04208711	PREDIACC	UNKNOWN	The main objective of this study is to qualify and quantify, by microscopy techniques, CD4+ lymphocyte abnormalities during HIV infection in 7 patients who are naive to any ARV (antiretroviral ) treatment and secondarily to follow the kinetics of reversion of the observed abnormalities, as well as the evolution of the levels of PLA2G1B and its cofactor gp41 in 8 patients under ARV treatment	NO	OTHER: biological sample	immunological : to qualify and quantify by confocal microscopic techniques and flow cytometry lymphocyte abnormalities, The assessment of the change in the proportion of lymphocytes at 1, 3, 6, 9 and 12 months as compared to Day 1: * CD4 with membranes abnormalities above normal, * CD4 with major membrane abnormalities, * CD4 with signal transduction abnormalities, * CD4 reversing one of these ab…	immunological, The assessment by immunophenotyping test ( flow cytometry) of the change at 1, 3, 6, 9 and 12 months as compared to Day 1 of: * number of CD4/mm3 of blood, number of CD8/mm3 of blood, CD4 / CD8 ratio, viral load (copies of HIV RNA/mL of blood), viral DNA (copies of HIV DNA/mL of blood) * number of CD4/mm3 secreting IFN gamma (Interferon gamma), TNF (Tumor necrosis factor) and IL-2 …		Diaccurate SAS	CIC 1417 Cochin-Pasteur	ALL	ADULT, OLDER_ADULT	15	INDUSTRY	INTERVENTIONAL	Allocation: NA|Intervention Model: SINGLE_GROUP|Masking: NONE|Primary Purpose: BASIC_SCIENCE	PREDIACC|2018-A02025-50	2019-03-01	2022-03	2022-03	2019-12-23		2021-02-08	CIC 1417 Cochin Pasteur, hÃ´pital Cochin, Paris, 75014, France
	NCT01636271	SB-480848 in Major Adverse Cardiovascular Events - Integrated Summary of Efficacy and Safety From the STABILITY Trial (LPL100601) and the SOLID-TIMI-52 Trial (SB-480848/033)	Coronary Heart Disease		https://clinicaltrials.gov/study/NCT01636271		COMPLETED	The overall objective of this integrated analysis is to evaluate the clinical safety and efficacy of long-term treatment with darapladib enteric coated tablets, 160mg, as compared to placebo when added to standard of care in subjects with clinical manifestations of cardiovascular disease (chronic coronary heart disease (CHD) and post Acute Coronary Syndrome (ACS)). With respect to efficacy, the k…	NO	DRUG: darapladib|DRUG: placebo	The time to first occurrence of urgent coronary revascularization for myocardial ischemia, time to the first occurrence of any urgent coronary revascularization for myocardial ischemia, visits occur at month 1,3,6, and every 6 months thereafter until 1500 first occurrence MACE events have occurred in each study. It is anticipated that the median follow-up time will be approximately 3 years in eac…			GlaxoSmithKline		ALL	ADULT, OLDER_ADULT	28855	INDUSTRY	OBSERVATIONAL	Observational Model: |Time Perspective: p	116740	2011-10	2014-04	2014-04	2012-07-10		2014-11-02
	NCT00269048	SB-480848 In Subjects With Coronary Heart Disease	Atherosclerosis	PHASE2	https://clinicaltrials.gov/study/NCT00269048		COMPLETED	This trial of SB-480848 in approximately 920 subjects with Coronary Heart Disease (CHD) or CHD-risk equivalent will examine whether SB-480848 produces sustained inhibition of plasma Lp-PLA2 activity, explore the effects of SB-480848 on other circulating biomarkers associated with cardiovascular risk, and evaluate the pharmacokinetics, safety and tolerability of SB-480848 over 12 weeks of once-dai…	NO	DRUG: SB-480848|DRUG: placebo	On treatment sustained inhibition of plasma Lp-PLA2 activity., 12 Weeks	Difference in dose-dependent effects of SB-480848 on plasma Lp-PLA2 activity, other biomarkers, and safety., 12 Weeks		GlaxoSmithKline		ALL	ADULT, OLDER_ADULT	969	INDUSTRY	INTERVENTIONAL	Allocation: RANDOMIZED|Intervention Model: PARALLEL|Masking: DOUBLE (PARTICIPANT, CARE_PROVIDER)|Primary Purpose: TREATMENT	LPL104884	2005-11	2006-09	2006-09	2005-12-23		2016-08-08	GSK Investigational Site, Birmingham, Alabama, 35294, United States|GSK Investigational Site, Northport, Alabama, 35476, United States|GSK Investigational Site, Phoenix, Arizona, 85014, United States|GSK Investigational Site, Tucson, Arizona, 85715, United States|GSK Investigational Site, Spring Valley, California, 91978, United States|GSK Investigational Site, Torrance, California, 90509, United…
	NCT00533039	sPLA2 Inhibition to Decrease Enzyme Release After PCI Trial	Coronary Artery Disease	PHASE2	https://clinicaltrials.gov/study/NCT00533039	SPIDER-PCI	COMPLETED	As evidence accumulates that atherogenesis or Coronary Artery Disease (CAD) may not be simply a disorder of lipid metabolism, but an inflammatory disease, the focus of treatment has shifted. A-002 or Varespladib is an anti-inflammatory drug for treatment of chronic and acute diseases. It acts by inhibiting secretory phospholipase A2 (sPLA2 ) - one of a family of enzymes leading to inflammation - …	NO	DRUG: Varespladib (A-002)|DRUG: placebo	The primary endpoint will be incidence of myocardial injury as evidenced by elevation of CK-MB or troponin I above the upper limit of normal., 8 hours and 18-24 hours post-angioplasty	A secondary endpoint will be occurrence of elevation of CK-MB or troponin I above the upper limit of normal., 8 and 18-24 hours post-angioplasty|A secondary endpoint will be occurrence of any major adverse cardiac events (MACE)., 30 days post-angioplasty|A secondary outcome will be serum sPLA2 activity., 5-7 days post-angioplasty		University Health Network, Toronto	Anthera Pharmaceuticals	ALL	ADULT, OLDER_ADULT	164	OTHER	INTERVENTIONAL	Allocation: RANDOMIZED|Intervention Model: PARALLEL|Masking: QUADRUPLE (PARTICIPANT, CARE_PROVIDER, INVESTIGATOR, OUTCOMES_ASSESSOR)|Primary Purpose: PREVENTION	SPIDER001|A Sub-study of SPIDER-PCI	2007-10	2009-06	2009-06	2007-09-21		2009-10-09	Toronto General Hospital, Toronto, Ontario, M5G 2C4, Canada
	NCT01041339	ST Elevation in Acute Chest Pain; Could Measurement of Lipoprotein-associated Phospholipase A2 (Lp-PLA2) be Helpful to the Clinician?	Acute Chest Syndrome		https://clinicaltrials.gov/study/NCT01041339		COMPLETED	A blood test (2-3 cc peripheral venous blood) drawn /used from already available required lab tests to distinguish between pericarditis accompanied with electrocardiogram (ECG) signs mimicking infarction. A test of clinical potential if proven to be able to support either origin of acute chest pain etiology.	NO					Alexhander Izhaki		ALL	ADULT, OLDER_ADULT	40	OTHER_GOV	OBSERVATIONAL	Observational Model: |Time Perspective: p	0075-09-WOMC	2010-01	2011-11	2012-01	2009-12-31		2015-12-15	The E.Wolfson MC, Holon, 52100, Israel
	NCT00411073	Study Of The Effects Of SB 480848 (Darapladib) On The Electrical Conduction Of The Heart	Atherosclerosis	PHASE1	https://clinicaltrials.gov/study/NCT00411073		COMPLETED	This is a study to assess the effects of darapladib on the cardiac conduction of the heart as compared to placebo and moxifloxacin. This a four period crossover design with each period lasting about 10 days. There will be a 7 to 10 day wash out in between each period.	NO	DRUG: Darapladib	Change in QTc interval as compared to placebo and moxifloxacin, throughout the study	Change in ECG parameters as compared to placebo and moxifloxacin, throughout the study		GlaxoSmithKline		ALL	ADULT, OLDER_ADULT	72	INDUSTRY	INTERVENTIONAL	Allocation: RANDOMIZED|Intervention Model: CROSSOVER|Masking: DOUBLE|Primary Purpose: TREATMENT	SB 480848/035	2006-12			2006-12-13		2016-10-28	GSK Investigational Site, Evansville, Indiana, 47714, United States
	NCT04969991	Study of Varespladib in Patients Hospitalized With Severe COVID-19	Coronavirus Disease 2019|Disease Caused by Severe Acute Respiratory Syndrome Coronavirus 2	PHASE2	https://clinicaltrials.gov/study/NCT04969991	STAIRS	TERMINATED	This is a 2-part, multi-center, randomized, double-blind, placebo-controlled, phase 2 study designed to evaluate the safety, tolerability, and efficacy of oral varespladib, in addition to standard of care, in patients hospitalized with severe COVID-19 caused by SARS-CoV-2.	NO	DRUG: Varespladib|DRUG: Placebo	Proportion of participants alive and free of respiratory failure at Day 28, The proportion of respiratory failure-free surviving participants in each Part 2 treatment group at Day 28 will be analyzed using the Mantel-Haenszel stratum-weighted estimator with treatment as a factor. Respiratory failure is defined based on resource utilization requiring at least one of the following: * Endotracheal i…	Proportion of subjects using HFNC within the first 28 days after randomization, The proportion of subjects using HFNC within the first 28 days after randomization., From randomization through Day 28|Time to initiation of use of HFNC within the first 28 days after randomization, Number of days to initiation of use of HFNC within the first 28 days after randomization., From randomization through Da…	Participant-reported quality-of-life assessment using the 12-item Short Form Survey (SF-12) at Day 28 after randomization, Changes from baseline to Day 28 in SF-12 scores, which range from 0 to 100, with higher scores indicating better physical and mental health functioning., Day 28|Activity of sPLA2 within blood samples collected as clinically required from treatment initiation to Day 28 after r…	Ophirex, Inc.	Premier Research Group plc	ALL	ADULT, OLDER_ADULT	18	INDUSTRY	INTERVENTIONAL	Allocation: RANDOMIZED|Intervention Model: PARALLEL|Masking: QUADRUPLE (PARTICIPANT, CARE_PROVIDER, INVESTIGATOR, OUTCOMES_ASSESSOR)|Primary Purpose: TREATMENT	OPX-PR-02|W81XWH20C0066	2021-06-30	2022-02-11	2022-11-22	2021-07-21		2023-08-07	Ventura Clinical Trials, Ventura, California, 93003, United States|University of Miami Miller School of Medicine, Miami, Florida, 33136, United States|Westchester Research Center at Westchester General Hospital, Miami, Florida, 33155, United States|Franciscan Alliance, Munster, Indiana, 46321, United States|The Brigham and Women's Hospital Emergency Medicine, Boston, Massachusetts, 02115, United …
	NCT01359605	Study to Assess the Metabolism and Elimination of [14C]-Labeled Varespladib Methyl in Healthy Male Subjects	Healthy Volunteers	PHASE1	https://clinicaltrials.gov/study/NCT01359605		COMPLETED	The purpose of the study is to characterize the metabolism and excretion (ADME) of a single oral dose of \[14C\]varespladib methyl.	NO	DRUG: varespladib methyl	Changes in the varespladib blood levels and radioactivity in blood, urine and fecal samples, 1 hour prior to drug, and post dose: 0.25, 0.5, 0.75, 1, 1.5, 2, 3, 4, 6, 8, 12, 16, 24, 36, 48, 60, 72, 96, and 120 hours after drug			Anthera Pharmaceuticals		MALE	ADULT	6	INDUSTRY	INTERVENTIONAL	Allocation: NA|Intervention Model: SINGLE_GROUP|Masking: NONE|Primary Purpose: BASIC_SCIENCE	AN-CVD2215	2011-06	2011-07	2011-07	2011-05-25		2011-12-20	Celerion, Lincoln, Nebraska, 68502, United States
	NCT01916720	Study to Determine the Effect of 14 Days Dosing With Darapladib (SB-480848) on Carotid Plague Composition in Patients With Planned Carotid Endarterectomy	Atherosclerosis	PHASE2	https://clinicaltrials.gov/study/NCT01916720		COMPLETED	The primary objective is to determine Lp-PLA2 activity in atherosclerotic carotid plaques after 14 (+/-4) days treatment with darapladib, compared to placebo. Secondary objectives include determination of the change in Lp-PLA2 activity in blood, Lp-PLA2 mass in blood and plaque, specified biomarkers in blood and plaque and their respective correlation's with Lp-PLA2. In addition, the study aims t…	NO	DRUG: SB-480848 40 mg|DRUG: SB-480848 80 mg|DRUG: Placebo	Lp-PLA2 activity in the atherosclerotic plaque removed during carotid endarterectomy, 14 +/- 4 days	Lp-PLA2 mass in plaque removed during the carotid endarterectomy, 14 +/- 4 days|Lp-PLA2 mass and activity in blood, 14 +/- days|Lipid and Non-Lipid Biomarkers in Plasma, Lipids: total cholesterol, HDL, LDL, and triglycerides Non-Lipids: hsCRP, CD40L, ICAM-1, E-selectin, PAI-1 antibody, PAI-1 antigen, and MMP-9, 14 +/- days|Oxidised Lipids and Their Metabolites, and Biomarkers in Plaque, Oxidised …		GlaxoSmithKline		ALL	ADULT, OLDER_ADULT	103	INDUSTRY	INTERVENTIONAL	Allocation: RANDOMIZED|Intervention Model: PARALLEL|Masking: DOUBLE (PARTICIPANT, INVESTIGATOR)|Primary Purpose: TREATMENT	480848/010	2003-01	2003-07	2003-07	2013-08-06		2016-12-05
	NCT01852565	Study to Determine the Effect of Repeated Administration of Diltiazem on the Pharmacokinetics of Darapladib (Sb-480848).	Atherosclerosis	PHASE1	https://clinicaltrials.gov/study/NCT01852565		COMPLETED	Darapladib (SB-480848) is a novel, selective, orally active inhibitor of lipoprotein associated phospholipase A2 (Lp-PLA2) currently under clinical development by GlaxoSmithKline as a potential anti-atherosclerosis agent for reduction of major adverse cardiovascular (CV) events in patient populations with chronic coronary heart disease and after an acute coronary syndrome. This study will determi…	NO	DRUG: Darapladib|DRUG: Diltiazem	AUC(0-24h) of darapladib, The area under the concentrations-time curve (AUC0-24) from the time of administration of darapladib up to 24 h after administration., Up to 32 days. (PK samples will be collected on Days 8, 9, 26 and 27 at predose. Day 10 and Day 28 predose and at 0.5, 1, 2, 3, 4, 6, 9, 12, 18, 24, 32, 48, 72, and 96 hours post-dose)|Cmax of darapladib, The maximum concentration (Cmax) …	Number of subjects with adverse event (AE)., AE's will be collected from the start of study treatment to the last follow up., Up to 70 days.|12-Lead electrocardiogram (ECG) assessment as a measure of safety and tolerability, Single 12-lead ECGs will be obtained after the subject has been in a supine position for at least 10 minutes at each timepoint during the study using an ECG machine that auto…		GlaxoSmithKline		ALL	ADULT, OLDER_ADULT	36	INDUSTRY	INTERVENTIONAL	Allocation: NA|Intervention Model: SINGLE_GROUP|Masking: NONE|Primary Purpose: TREATMENT	115679	2013-05-14	2013-09-30	2013-09-30	2013-05-13		2017-07-13	GSK Investigational Site, Baltimore, Maryland, 21225, United States
	NCT01154114	Study to Evaluate Darapladib in Moderately Hepatically Impaired Subjects	Atherosclerosis	PHASE1	https://clinicaltrials.gov/study/NCT01154114		COMPLETED	The purpose of this study is to determine any differences in pharmacokinetic parameters of darapladib when dosed to people with moderate liver disease as compared to when dosed in normal healthy volunteers.	NO	DRUG: darapladib	Pharmacokinetic endpoints will include darapladib AUC (0-Ï„), Cmax and Tmax. Metabolites pharmacokinetic parameters AUC (0-Ï„), Cmax and Tmax will be evaluated as data permit., After 10 days of repeat dosing|Clinical safety data (spontaneous AE reporting, vital signs, nursing/physician observation, and clinical laboratory tests) will be the primary safety endpoint, Over 10 days of repeat dosing			GlaxoSmithKline		ALL	ADULT, OLDER_ADULT	24	INDUSTRY	INTERVENTIONAL	Allocation: NON_RANDOMIZED|Intervention Model: PARALLEL|Masking: NONE|Primary Purpose: TREATMENT	480848/028	2010-07-01	2010-10-15	2010-10-15	2010-06-30		2017-07-26	GSK Investigational Site, Miami, Florida, 33143, United States|GSK Investigational Site, Orlando, Florida, 32809, United States
	NCT02870764	The Effect of Dan-shen Extract On Lipoprotein Associated PHospholipase A2 Levels IN Patients With Stable Angina Pectoris	Angina, Stable|Inflammation	PHASE4	https://clinicaltrials.gov/study/NCT02870764	DOLPHIN	UNKNOWN	This is a randomized, double-blind, placebo-controlled, adaptive clinical trial, which will assess the effect of DanshenDuofensuanyan\[Danshen (a kind of Chinese herbal drug) extract\] treatment on Lipoprotein associated phospholipase A2 level in patients with stable angina pectoris.	NO	DRUG: Dan-shen extract|DRUG: Placebo|OTHER: Standard medical care	Serum level of Lp-PLA2, up to Day 60 after discharge	The proportion of patients in each treatment group who had clinically significant change as defined by the angina-frequency score on the Seattle Angina Questionnaire, Day 0 and Day 60 after discharge|carotid arterial intima-media wall thickness, Day0 and Day 60 after discharge|Canadian Cardiovascular Society (CCS) grading of angina pectoris, Day 0 and Day 60 after discharge|Change in the electroc…		Taizhou Fourth People's Hospital	Shanghai 10th People's Hospital	ALL	ADULT, OLDER_ADULT	156	OTHER	INTERVENTIONAL	Allocation: RANDOMIZED|Intervention Model: PARALLEL|Masking: TRIPLE (PARTICIPANT, INVESTIGATOR, OUTCOMES_ASSESSOR)|Primary Purpose: TREATMENT	TaizhouFPH-001	2016-09	2017-05	2017-08	2016-08-17		2016-09-13	Taizhou Fourth People's Hospital, Taizhou, Jiangsu, 225300, China
	NCT00799903	The Stabilization of Atherosclerotic Plaque by Initiation of Darapladib Therapy Trial	Atherosclerosis	PHASE3	https://clinicaltrials.gov/study/NCT00799903	STABILITY	COMPLETED	This study will test whether darapladib can safely lower the chances of having a cardiovascular event (such as a heart attack or stroke) in people with coronary heart disease.	YES	DRUG: Darapladib|DRUG: Placebo	Number of Participants With First Occurrence of Any Component of the Composite of Major Adverse Cardiovascular Events (Cardiovascular [CV] Death, Non-fatal Myocardial Infarction [MI] or Non-fatal Stroke) During the Time Period for Follow-up of CV Events, CV death=death due to a CV cause, which included but was not limited to deaths resulting from stroke, arrhythmia, sudden death (witnessed/unwitn…	Number of Participants With First Occurrence of Any Event in the Composite of Major Coronary Events (Coronary Heart Disease [CHD] Death, Non-fatal MI, or Urgent Coronary Revascularization [CR] for MI) During the Time Period for Follow-up (FU) of CV Events, CHD death=occurrence of a fatal MI, death caused by documented cardiac arrest, death resulting from heart failure in a participant with known …		GlaxoSmithKline		ALL	ADULT, OLDER_ADULT	15828	INDUSTRY	INTERVENTIONAL	Allocation: RANDOMIZED|Intervention Model: PARALLEL|Masking: QUADRUPLE (PARTICIPANT, CARE_PROVIDER, INVESTIGATOR, OUTCOMES_ASSESSOR)|Primary Purpose: TREATMENT	100601	2008-12-01	2013-10-01	2013-10-17	2008-12-01	2017-07-12	2017-08-10	GSK Investigational Site, Birmingham, Alabama, 35235, United States|GSK Investigational Site, Birmingham, Alabama, 35294-0007, United States|GSK Investigational Site, Huntsville, Alabama, 35801, United States|GSK Investigational Site, Anchorage, Alaska, 99508, United States|GSK Investigational Site, Little Rock, Arkansas, 72204, United States|GSK Investigational Site, Concord, California, 94520, …
	NCT01000727	The Stabilization Of pLaques usIng Darapladib-Thrombolysis In Myocardial Infarction 52 Trial	Acute Coronary Syndrome	PHASE3	https://clinicaltrials.gov/study/NCT01000727	SOLID-TIMI 52	COMPLETED	This study will test whether darapladib can safely lower the chances of having a cardiovascular event (such as a heart attack or urgent coronary revascularization (e.g. medical procedures performed to restore the normal blood flow in patients with atherosclerosis)) when treatment is started within 30 days after an acute coronary syndrome (also called ACS).	YES	DRUG: Darapladib 160 mg|DRUG: Placebo|OTHER: Standard Therapy	Number of Participants With First Occurrence of Any Event in the Composite of Major Coronary Events During the Time Period for Follow-up (FU) of Cardiovascular (CV) Event, Coronary heart disease (CHD) death=occurrence of a fatal myocardial infarction (MI), death caused by documented cardiac arrest, death resulting from heart failure in a participant with known CHD, death from other forms of acute…	Number of Participants With First Occurrence of Any Component of the Composite of Major Adverse Cardiovascular Events (Cardiovascular [CV] Death, Non-fatal MI or Non-fatal Stroke) During the Time Period for Follow-up of CV Events, CV death=death due to a CV cause, which included but was not limited to deaths resulting from stroke, arrhythmia, sudden death (witnessed/unwitnessed), MI, heart failur…		GlaxoSmithKline	The TIMI Study Group	ALL	ADULT, OLDER_ADULT	13026	INDUSTRY	INTERVENTIONAL	Allocation: RANDOMIZED|Intervention Model: PARALLEL|Masking: QUADRUPLE (PARTICIPANT, CARE_PROVIDER, INVESTIGATOR, OUTCOMES_ASSESSOR)|Primary Purpose: TREATMENT	480848/033	2009-12-01	2014-04-01	2014-04-24	2009-10-23	2017-06-09	2017-08-10	GSK Investigational Site, Birmingham, Alabama, 35243, United States|GSK Investigational Site, Birmingham, Alabama, 35294, United States|GSK Investigational Site, Huntsville, Alabama, 35801, United States|GSK Investigational Site, Mobile, Alabama, 36604, United States|GSK Investigational Site, Mobile, Alabama, 36608, United States|GSK Investigational Site, Anchorage, Alaska, 99508, United States|G…
	NCT01751074	To Estimate the Potential Effects of Repeat Doses of Darapladib on the Pharmacokinetics (PK) of Rosuvastatin as Well as Evaluating Safety and Tolerability in Healthy Volunteers	Atherosclerosis	PHASE1	https://clinicaltrials.gov/study/NCT01751074		COMPLETED	The potential for a drug interaction between Darapladib and Rosuvastatin is felt to be low and it would be helpful to quantify this risk in man in order to guide prescribing physicians. The primary aims of this study are to estimate the potential effects of repeat doses of Darapladib on the PK of Rosuvastatin as well as evaluating safety and tolerability. Two part approaches are planned for this …	NO	DRUG: Rosuvastatin 10 mg|DRUG: Darapladib 160 mg	Single dose PK of Rosuvastatin assessed by AUC (0-infinity) or AUC (0-t) when co-administered with darapladib and when administered alone., To evaluate the single dose PK of Rosuvastatin, area under the concentration-time curve from time zero extrapolated to infinite time (AUC \[0-infinity\]) or area under the concentration-time curve from time zero to last time of quantifiable concentration (AUC…	Single dose Rosuvastatin PK compared between Caucasian subjects (Part A) and if performed, Asian subjects (Part B)., Single dose Rosuvastatin PK will be assessed by comparison of AUC (0-infinity), or AUC (0-t), Cmax, Tmax and T1/2 as data permit., 05 days. Blood samples will be collected on Day 1 to Day 5 (pre-dose, 0.5, 1, 2, 3, 4, 5, 6, 8, 10, 12, 24, 36, 48, 72, and 96 hours [hrs] post dose).|…		GlaxoSmithKline		ALL	ADULT	18	INDUSTRY	INTERVENTIONAL	Allocation: NON_RANDOMIZED|Intervention Model: SINGLE_GROUP|Masking: NONE|Primary Purpose: TREATMENT	115677	2012-12-17	2013-03-14	2013-03-14	2012-12-17		2017-07-26	GSK Investigational Site, Glendale, California, 91206, United States
	NCT01130246	VISTA-16 Trial: Evaluation of Safety and Efficacy of Short-term A-002 Treatment in Subjects With Acute Coronary Syndrome	Acute Coronary Syndrome	PHASE3	https://clinicaltrials.gov/study/NCT01130246	VISTA-16	TERMINATED	The objective of this study is to evaluate the safety and efficacy of short-term A-002 treatment on morbidity and mortality when added to atorvastatin and standard of care in subjects with an acute coronary syndrome (ACS).	NO	DRUG: A-002, varespladib methyl|DRUG: Placebo	Primary Objective of the Study, To determine whether 16 weeks of treatment with A-002 plus atorvastatin and standard of care is superior to placebo plus atorvastatin and standard of care for reducing the hazard of the first occurrence of the combined endpoint of cardiovascular death, non-fatal myocardial infarction, non-fatal stroke, or documented unstable angina with objective evidence of ischem…	Secondary Objective of the Study, To determine whether A-002 plus atorvastatin and standard of care is superior to placebo plus atorvastatin and standard of care for reducing the occurrence of the hazard of the combined endpoint of all-cause mortality, non-fatal myocardial infarction, non-fatal stroke or documented unstable angina with objective evidence of ischemia requiring hospitalization or m…		Anthera Pharmaceuticals		ALL	ADULT, OLDER_ADULT	5189	INDUSTRY	INTERVENTIONAL	Allocation: RANDOMIZED|Intervention Model: PARALLEL|Masking: DOUBLE (PARTICIPANT, INVESTIGATOR)|Primary Purpose: TREATMENT	AN-CVD2233	2010-05	2012-03	2012-03	2010-05-25		2012-10-31	Investigator Site 1064, Birmingham, Alabama, 35205, United States|Investigator Site 1063, Birmingham, Alabama, 35235, United States|Investigator Site 1065, Birmingham, Alabama, 35243, United States|Investigator Site 1020, Huntsville, Alabama, 35801, United States|Investigator Site 1133, Mobile, Alabama, 36608, United States|Investigator Site 1019, Tucson, Arizona, 85724, United States|Investigato…
OXT	NCT00468572	Using Affectionate Communication as a Response to Acute Stress	Stress	NA	https://clinicaltrials.gov/study/NCT00468572		COMPLETED	This study will examine the effects of tending to significant social relationships on managing and reducing stress.	NO	BEHAVIORAL: Affectionate Writing|BEHAVIORAL: Meaningless Writing	Oxytocin levels, Measured at Hour 2|Cortisol levels, Measured at Hour 2	Self-reported stress level, Measured at Hour 2		Arizona State University	National Institute of Mental Health (NIMH)	ALL	ADULT, OLDER_ADULT	120	OTHER	INTERVENTIONAL	Allocation: RANDOMIZED|Intervention Model: PARALLEL|Masking: SINGLE (PARTICIPANT)|Primary Purpose: BASIC_SCIENCE	R03MH075757|R03MH075757|DATR A2-A1A	2007-02	2007-12	2007-12	2007-05-02		2012-01-10	Exercise and Sports Research Institute, Tempe, Arizona, 85287, United States
	NCT04818112	A Randomized Controlled Trial to Improve Mother-Infant Synchrony Among Women With Childhood Adversity	Parent-Child Relations|Maternal Behavior|Infant Behavior	NA	https://clinicaltrials.gov/study/NCT04818112		RECRUITING	Childhood adversity affects almost two-thirds of the US population, is a major risk factor for the leading causes of disease and increases US economic health burdens. Childhood adversity also alters biologic systems, such as the oxytocin hormone, that can affect attachment behavior. This innovative study has the potential to advance science and improve mother-infant interaction by testing an earl…	NO	BEHAVIORAL: ATVV|BEHAVIORAL: Attention control	Mother-Infant Synchrony, Gaze and Affect, 3-minute video-recordings of mothers freely interacting with their infant and micro-coded later for mother-infant behaviors that reflect mother-infant synchrony. Behaviors are categorized into mutually exclusive codes. The most robust behavior categories for mothers and infants (individually and in synchrony) are gaze and affect., 84 +/- 7days from birth …	Mother-Infant Synchrony, Vocalization and Touch, 3-minute video-recordings of mothers freely interacting with their infant and micro-coded later for mother-infant behaviors that reflect mother-infant synchrony. Behaviors are categorized into mutually exclusive codes. The second most robust behavior categories for mothers and infants (individually and in synchrony) are vocalization and touch., 84 …		University of Arizona	Children's Wisconsin	FEMALE	ADULT, OLDER_ADULT	250	OTHER	INTERVENTIONAL	Allocation: RANDOMIZED|Intervention Model: PARALLEL|Masking: SINGLE (OUTCOMES_ASSESSOR)|Primary Purpose: PREVENTION	2009050756	2021-07-12	2024-01-31	2024-01-31	2021-03-26		2023-07-19	Tucson Medical Center, Tucson, Arizona, 85712, United States|Banner University Medical Center - Tucson, Tucson, Arizona, 85719, United States
	NCT06039878	Mother-Baby Study - Observational	Obesity, Childhood|Obesity		https://clinicaltrials.gov/study/NCT06039878		NOT_YET_RECRUITING	The rate of weight gain in the first year of life is risk factor for future obesity. The study will test (1) a model of l mechanisms underlying the development of emotion, attachment, and nutritive intake; and (2) the association with maternal feeding behavior, child eating behavior, dietary intake, and adiposity.	NO	BEHAVIORAL: Bonding-Evoked Oxytocin|BEHAVIORAL: Distress Relieving Effects of Sucrose|BEHAVIORAL: Hedonic Response to Sucrose|BEHAVIORAL: Typical versus Challenging Feeding-Social|BEHAVIORAL: Caloric Compensation-Social|BEHAVIORAL: Ability to Delay Gratification for Food in Infants-Social Task (ATDG-FIT-Social)	Weight-for-length z-score, Up to 36 months (infant age)			University of Michigan	National Institute of Diabetes and Digestive and Kidney Diseases (NIDDK)	ALL	CHILD, ADULT, OLDER_ADULT	240	OTHER	OBSERVATIONAL	Observational Model: |Time Perspective: p	HUM00227836|R01DK134979	2023-11	2027-12	2027-12	2023-09-15		2023-10-12	University of Michigan, Ann Arbor, Michigan, 48109, United States
	NCT05827731	Cervical Double Balloon Combined With Oxytocin	Pregnancy Outcomes|Oxytocin|Labor Induction|Mode of Delivery	NA	https://clinicaltrials.gov/study/NCT05827731		COMPLETED	1 Materials and methods 1.1 Subjects From September 2021 to August 2022, the patients who received induction of labor by cervical double balloon combined with oxytocin in a Grade III A Maternal and Child Health Hospital in Changsha were included in the study. A double balloon and oxytocin induced labor at a tertiary maternal and child health centre in Changsha. Inclusion criteria: 1 age â‰¥18 yea…	NO	BEHAVIORAL: cesarean section	Acute Chorioamnionitis, acute Chorioamnionitis (or = 0.006,95% cl = 0.001-0.030, p \< 0.001), Immediately after the surgery|Fetal distress, fetal distress (or = 0.102,95% CL = 0.022-0.473, P = 0.004), Immediately after the surgery|NST typing, NST typing (or = 20.057,95% CL = 4.145-97.039, p \< 0.001), Immediately after the surgery			Changsha Hospital for Maternal and Child Health Care		FEMALE	ADULT	230	OTHER	INTERVENTIONAL	Allocation: NON_RANDOMIZED|Intervention Model: PARALLEL|Masking: NONE|Primary Purpose: SUPPORTIVE_CARE	ChangshaHMC 331	2021-09-01	2022-08-31	2022-10-31	2023-04-25		2023-04-25	Changsha Hospital for Maternal & Child Health Care Affiliated to Hunan Normal University, Changsha, Hunan, 410007, China
	NCT00975416	Oxytocin and Cognitive Behavioral Therapy in Drug Dependence	Drug Dependence	PHASE4	https://clinicaltrials.gov/study/NCT00975416		TERMINATED	Background: - The therapeutic alliance between therapist and patient may contribute to favorable outcomes in all types of psychotherapy, including cognitive behavioral therapy (CBT) for drug dependence. Oxytocin, a hormone and neurotransmitter, has been shown to increase trust in other people and may reduce stress and improve comfort in social situations by decreasing the sensation of social anxi…	YES	BEHAVIORAL: Cognitive Behavioral Therapy|DRUG: Intranasal Oxytocin|DRUG: Placebo	Therapeutic Alliance, Penn Helping Alliance Questionnaire containing 19 questions with possible scores from 19(low therapeutic alliance)-114(high therapeutic alliance). Working Alliance Inventory containing 36 questions with possible scores from 36(low therapeutic alliance)-252 (high therapeutic alliance)., Post 12 weeks treatment with cognitive behavioral therapy		Drug Craving, Cocaine Craving Questionnaire, Post-treatment	National Institute on Drug Abuse (NIDA)		ALL	ADULT, OLDER_ADULT	63	NIH	INTERVENTIONAL	Allocation: RANDOMIZED|Intervention Model: PARALLEL|Masking: DOUBLE|Primary Purpose: TREATMENT	999908432|08-DA-N432	2008-11	2013-04	2013-04	2009-09-11	2014-03-26	2015-11-20	National Institute on Drug Abuse, Baltimore, Maryland, 21224, United States
	NCT02163941	Meditation for Emotional Numbing in Post-Traumatic Stress Disorder	Prolonged Post-traumatic Stress Disorder	PHASE1	https://clinicaltrials.gov/study/NCT02163941		COMPLETED	For individuals suffering from posttraumatic stress disorder (PTSD), the emotional numbing and isolation that are a core aspect of their suffering and consistently impedes remediation often remains after first-line treatments are administered. Few interventions have proven successful for enhancing the empathy and social connectedness that will ultimately allow patients to flourish, and the search…	NO	BEHAVIORAL: Compassion Training	Social connectedness, Self-report questionnaire assessment of social connectedness, up to 3 months|Empathic Accuracy, objective performance assessing accuracy of reading others' emotions, up to 3 months|Social Interactions, objective measures of time spent with others as measured by an audio sampling device, up to 3 months	messenger ribonucleic acid (mRNA), gene expression related to inflammation., up to 3 months		Emory University	Brain & Behavior Research Foundation|Mind and Life Institute, Hadley, Massachusetts	MALE	ADULT, OLDER_ADULT	20	OTHER	INTERVENTIONAL	Allocation: NA|Intervention Model: SINGLE_GROUP|Masking: NONE|Primary Purpose: BASIC_SCIENCE	IRB00070643	2014-05	2016-05	2016-05	2014-06-16		2016-08-02	Emory University, Atlanta, Georgia, 30322, United States
	NCT04138368	The Effect of Early Dyadic Psychotherapy for Mothers Suffering From PPD on Oxytocin Level and on Childrens' Emotional Development	Postpartum Depression	NA	https://clinicaltrials.gov/study/NCT04138368		UNKNOWN	Background: Postpartum depression follows approximately 10-15% of deliveries. Maternal functional disability, particularly in the relationship with the infant, a hallmark of PPD, causes impairment in the mother's ability to bond with her infant. Subsequently, this impairment leads to deleterious long-term consequences for infant cognitive, neurological, and social-emotional growth, and is associa…	NO	BEHAVIORAL: dyadic psychotherapeutic intervention|BEHAVIORAL: supportive intervention	the dyadic psychotherapy reinforce mother-child bonding and attachment, over and above the standard supportive care., Oxytocin levels under dyadic therapy will be higher compared to the control group, 8 weeks of treatment|the dyadic psychotherapy will prevent the development of emotional psychopathology of the child, Dyadic therapy will reduce behavioral and developmental problems, 18 monthes of …			HaEmek Medical Center, Israel		ALL	CHILD, ADULT, OLDER_ADULT	50	OTHER	INTERVENTIONAL	Allocation: RANDOMIZED|Intervention Model: CROSSOVER|Masking: NONE|Primary Purpose: TREATMENT	EMC-0057-19	2020-01-01	2021-12	2021-12	2019-10-24		2020-03-18	Ilanir shchori, Afula, Israel
	NCT04341662	A Clinical Trial to Study the Effectiveness of a Care Bundle to Prevent Bleeding After a Woman Has Given Birth	Post-Partum Haemorrhage	NA	https://clinicaltrials.gov/study/NCT04341662	E-MOTIVE	COMPLETED	Every six minutes a mother dies from postpartum haemorrhage (PPH) in low-resource countries, in the prime of her life and often leaving behind a young family. In many settings, when a mother dies in childbirth, her infant has less than a 20% chance of surviving past the first month. PPH, defined as a blood loss of more than 500 ml, is the leading cause of maternal death worldwide, accounting for …	NO	BEHAVIORAL: E-MOTIVE intervention|BEHAVIORAL: Usual care	The primary outcome is a composite of the following three clinical outcomes: 1) severe PPH defined as blood loss â‰¥1000 ml or; 2) postpartum laparotomy for bleeding or; 3) postpartum maternal death from bleeding. Please see below for further details., 1. Number of women with primary severe PPH defined as blood loss â‰¥1000 ml following a vaginal birth in the facility up to 2 hours postpartum 2. …	PPH detection, With the following numerator and denominator: women who objectively had PPH (source-verified blood loss â‰¥ 500 mL after weighing of the drape) and were diagnosed with PPH by the birth attendants divided by the total number of women who objectively had PPH (source verified blood loss â‰¥ 500 mL after weighing the drape), Up to 24 hours postpartum|Compliance with MOTIVE bundle, Defi…	Number of vaginal births per week, Throughout the trial (up to 3 years).|Number of caesarean sections per week, Throughout the trial (up to 3 years).|Availability of bundle components on a monthly basis, Through completion of monthly facility form (assessing stock levels)., Throughout the trial (up to 3 years).|Availability of non-pneumatic anti-shock garment (NASG) on a monthly basis, Through co…	University of Birmingham	University College, London|University of Melbourne|University of California|World Health Organization|King's College London|University of Liverpool|Jhpiego|Concept Foundation|University of Nairobi|University of Cape Town|Bayero University Kano, Nigeria|Muhimbili University of Health and Allied Sciences|University of Witwatersrand, South Africa|Ammalife|The Aga Khan University	FEMALE	CHILD, ADULT, OLDER_ADULT	210132	OTHER	INTERVENTIONAL	Allocation: RANDOMIZED|Intervention Model: PARALLEL|Masking: NONE|Primary Purpose: TREATMENT	RG_19-231|PACTR202002791391791	2020-10-13	2023-03-24	2023-03-24	2020-04-10		2023-04-03	University of Nairobi, Nairobi, Kenya|Bayero University, Kano, Nigeria|University of Cape Town, Cape Town, South Africa|University of the Witwatersrand, Johannesburg, South Africa|Muhimbili University of Health and Allied Sciences, Dar Es Salaam, Tanzania
	NCT03837717	The Impact of Holding on Stress and Bonding in Mother-Infant Pairs During Therapeutic Hypothermia	Hypoxic-Ischemic Encephalopathy|Neonatal Encephalopathy	NA	https://clinicaltrials.gov/study/NCT03837717		COMPLETED	This research is being done to try to improve the experience of mothers and babies during therapeutic hypothermia. Currently, mothers are not able to hold their baby during hypothermia treatment. Mothers have reported that not being able to hold their baby during this time is stressful. Additionally, it is known that holding has many benefits for mothers' and babies' psychological and physical he…	NO	BEHAVIORAL: Holding|OTHER: Saliva collection|BEHAVIORAL: No Holding	Change in the level of oxytocin in maternal saliva, To compare the change in the level of oxytocin in maternal saliva between two conditions; one assessing the difference between oxytocin levels before and immediately after a 30-minute period of holding during therapeutic hypothermia compared to the second condition in which pre and post-levels of salivary oxytocin surrounding a 30-minute period …	Change in the level of cortisol in maternal saliva, To compare the change in the level of cortisol in maternal saliva between two conditions; one assessing the difference between cortisol levels before and immediately after a 30-minute period of holding during therapeutic hypothermia compared to the second condition in which pre and post-levels of salivary cortisol surrounding a 30-minute period …		MaineHealth		ALL	CHILD	34	OTHER	INTERVENTIONAL	Allocation: RANDOMIZED|Intervention Model: CROSSOVER|Masking: NONE|Primary Purpose: SUPPORTIVE_CARE	1183063	2018-12-04	2020-02-08	2021-02-08	2019-02-12		2021-12-17	Maine Medical Center, Portland, Maine, 04103, United States	Study Protocol and Statistical Analysis Plan
	NCT03101826	Optimizing the Social Engagement System in Prader-Willi Syndrome: Insights From the Polyvagal Theory	Prader-Willi Syndrome	NA	https://clinicaltrials.gov/study/NCT03101826		TERMINATED	The Polyvagal Theory focuses on how function and structure changed in the vertebrate autonomic nervous system during evolution. The theory is named for the vagus, a major cranial nerve that regulates bodily state. As a function of evolution, humans and other mammals have a "new" vagal pathway that links the regulation of bodily state to the control of the muscles of the face and head including th…	NO	BEHAVIORAL: Listening Project Protocol	Effect of Intervention on Autonomic regulation, Respiratory sinus arrhythmia (RSA), Change from 1 week pre-intervention RSA to 1 month post-intervention	Effect of Intervention on Heart period, heart period, Change from 1 week pre-intervention heart period to 1 month post-intervention|Effect of Intervention on Auditory processing, Filtered Words subtest of SCAN, Change from 1 week pre-intervention Filtered Words to 1 month post-intervention|Effect of Intervention on Auditory processing, Competing Words subtest of SCAN, Change from 1 week pre-inter…	Stability of Autonomic regulation, Respiratory sinus arrhythmia (RSA), Change from 6 months pre-intervention RSA to 1 week pre-intervention|Immediate effects of intervention on Autonomic regulation, Respiratory sinus arrhythmia (RSA), Change from 1 week pre-intervention RSA to 1 week post-intervention|Short-term effects of intervention on Autonomic regulation, Respiratory sinus arrhythmia (RSA), …	Indiana University	Latham Centers	ALL	CHILD, ADULT	5	OTHER	INTERVENTIONAL	Allocation: NA|Intervention Model: SINGLE_GROUP|Masking: NONE|Primary Purpose: BASIC_SCIENCE	1609337519	2017-11-01	2023-03-08	2023-03-08	2017-04-05		2023-04-03	Latham Centers School, Brewster, Massachusetts, 02631, United States
	NCT04762004	Maternal Speech Decreases Pain Scores and Increases Oxytocin Levels in Preterm Infants During Painful Procedures	Preterm Birth|Pain, Procedural	NA	https://clinicaltrials.gov/study/NCT04762004		COMPLETED	Preterm infants undergo early separation from parents and are exposed to frequent painful clinical procedures, with resultant short- and long-term effects on their neurodevelopment. We aimed to establish whether the mother's voice could provide an effective and safe analgesia for preterm infants and whether endogenous oxytocin (OXT) could be linked to pain modulation. Twenty preterm infants were …	NO	BEHAVIORAL: Maternal speech|BEHAVIORAL: Maternal singing|BEHAVIORAL: Standard care	pain score, The PIPP-R score is a cluster of physiological and behavioural measures. Physiological assessment was calculated on the heart rate and oxygen saturation levels as collected from the patient monitor by the researcher. Inter-rater reliability was assessed by three independent coders: expert coders 1 and 2 performed blinded ratings from offline muted videos and digitally recorded physiol…			University of Geneva, Switzerland		ALL	CHILD	20	OTHER	INTERVENTIONAL	Allocation: RANDOMIZED|Intervention Model: CROSSOVER|Masking: SINGLE (OUTCOMES_ASSESSOR)|Primary Purpose: SUPPORTIVE_CARE	90.513	2018-03-07	2019-05-15	2020-07-01	2021-02-21		2021-02-21	University of Geneva, Geneva, 1205, Switzerland
	NCT05404594	Multimodal Approach to the Ontogenesis of Nociception in Very Preterm and Term Infants	Procedural Pain|Pre-Term|Venipuncture	NA	https://clinicaltrials.gov/study/NCT05404594	NOCI-Prem	RECRUITING	The management of pain related to venipuncture remains insufficient in very preterm infants (VPI. The separation between the mother (father) and her(his) child can aggravate the short-term painful experience of the newborn. Accurate diagnosis and treatment of pain is necessary to preserve the well-being and brain development of VPI. A better understanding of the development of pain pathways and t…	NO	BEHAVIORAL: Maternal vocal contact	The cortical hemodynamic response profile, The measurements will be performed using receiver and transmitter optodes to measure the variations of oxy and deoxyhemoglobin in the cerebral cortex below the optodes. The optodes will be placed in the primary and secondary somatosensory areas, and in other cortical areas (nociceptive pathway and control areas) using the EEG 10-20 classification. The da…	Comparison of the hemodynamic response profiles and salivary oxytocin levels, Comparison of the hemodynamic response profiles and salivary oxytocin levels during 2 consecutive venipunctures, without and with the addition of the maternal voice as a supplementary non-pharmacological pain strategies, During a venipuncture (needed for the standard care of the infants) and realized around 30 (+/- 2) w…		University Hospital, Strasbourg, France		ALL	CHILD, ADULT, OLDER_ADULT	80	OTHER	INTERVENTIONAL	Allocation: RANDOMIZED|Intervention Model: PARALLEL|Masking: TRIPLE (PARTICIPANT, CARE_PROVIDER, INVESTIGATOR)|Primary Purpose: OTHER	7256	2019-07-17	2023-04-17	2023-04-17	2022-06-03		2023-01-30	Service de PÃ©diatrie - HÃ´pital d'Hautepierre, Strasbourg, 67000, France
	NCT01730742	Sleep Deprivation's Regulation of Immune System Function and Behavior	Sleep Deprivation|Sleep	NA	https://clinicaltrials.gov/study/NCT01730742	SS	UNKNOWN	The study proposes to investigate whether sleep deprivation will affect a variety of measures, including hormones, immune system functioning, and behaviors related to food intake and hunger. It is predicted that sleep deprivation will affect circulating neutrophil activity, and do so via affects on DNA methylation. It is also predicted that sleep deprivation will up-regulate ghrelin, and down-reg…	NO	BEHAVIORAL: Neuroeconomics task|BEHAVIORAL: Portion Size Task|PROCEDURE: Blood sample	Neutrophil phagocytotic function production, This project is designed to test the inflammatory capacity of circulating neutrophils. It also aims to investigate if any changes in neutrophil efficacy are governed by alterations in DNA methylation. Measured during 36 hours (at 1930 day 1, 0730 and 1930 day 2, 0730 day 3), Change in 4 neutrophil phagocytotic function from baseline to 36hours later (a…	Portion Size Task, Participants will be evaluated on their tendency to choose larger or smaller portions of a variety of meal items on a computer screen. This will be conducted both following sleep deprivation and sleep, and changes over the hour will be compared between these conditions., Change in selected portion size from baseline to 1 hr after consuming a caloric preload|Neuro-economics task…		Uppsala University		MALE	CHILD, ADULT, OLDER_ADULT	18	OTHER	INTERVENTIONAL	Allocation: RANDOMIZED|Intervention Model: CROSSOVER|Masking: NONE|Primary Purpose: BASIC_SCIENCE	192837465	2012-02	2013-03	2013-03	2012-11-21		2012-11-21	Uppsala University, Uppsala, 75105, Sweden
	NCT03852264	Oxytocin Pathways and the Health Effects of Human-Animal Interaction	HAI	NA	https://clinicaltrials.gov/study/NCT03852264		COMPLETED	This study investigates the roles of oxytocin and vasopressin in human-animal interaction. Children will participate in three conditions involving friendly interactions with dogs, or play with toys at a university laboratory.	NO	BEHAVIORAL: Pet dog|BEHAVIORAL: Unfamiliar dog|BEHAVIORAL: Nonsocial control	Concentration of salivary oxytocin (pg/mL), Concentration of salivary oxytocin measured by immunoassay (pg/mL), 15 minutes|Concentration of salivary vasopressin (pg/mL), Concentration of salivary vasopressin measured by immunoassay (pg/mL), 15 minutes|Concentration of urinary oxytocin (pg/mL), Concentration of urinary oxytocin measured by immunoassay (pg/mL), 50 minutes|Concentration of urinary v…	Principal component score reflecting positive affect, Principal component score from frequency and duration of positive affect indicators (smiling, laughing) coded by ethogram. Frequency and duration of smiling and laughing will be combined to report positive affect in an aggregate principal component score., 30 minutes|Principal component score reflecting affiliative social behavior, Principal c…		University of Arizona	University of Virginia	ALL	CHILD	30	OTHER	INTERVENTIONAL	Allocation: NA|Intervention Model: SINGLE_GROUP|Masking: SINGLE (OUTCOMES_ASSESSOR)|Primary Purpose: BASIC_SCIENCE	1808883345	2019-03-08	2022-01-10	2022-01-10	2019-02-25		2022-11-08	University of Arizona, Tucson, Arizona, 85721, United States
	NCT05412524	Impact of Reading on Endogenous Oxytocin System of Preterm Infants	Premature Infant Disease|Development, Infant	NA	https://clinicaltrials.gov/study/NCT05412524		RECRUITING	The purpose of this study is to learn how early language exposure may be related to changes in DNA in parents and their premature infants. While a person's genetic code is determined at the time of conception, the way that some genes are expressed in the body can be changed even after an individual is born. These changes are called epigenetic changes. In this study, the investigators want to lear…	NO	BEHAVIORAL: reading	Salivary oxytocin receptor gene DNA methylation (OXTRm), Salivary oxytocin receptor gene DNA methylation (OXTRm), change in time as related to amount of time parents spend reading to infant, Birth to discharge from neonatal intensive care unit (approximately 1-4 months)	Parental stress, Parental stress, as measured by PSS-NICU, and its correlation with amount of time parents spend reading to infants, Birth to discharge from neonatal intensive care unit (approximately 1-4 months)|Parental depression, Parental stress, as measured by the PROMIS depression short form, and its correlation with amount of time parents spend reading to infants, Birth to discharge from n…		University of Virginia		ALL	CHILD	90	OTHER	INTERVENTIONAL	Allocation: NA|Intervention Model: SINGLE_GROUP|Masking: NONE|Primary Purpose: TREATMENT	HSR220058	2022-09-23	2024-04	2024-04	2022-06-09		2023-05-17	University of Virginia, Charlottesville, Virginia, 22903, United States
	NCT02741063	Oxytocin Effect on Attentional Bias Towards Emotional Expression Faces in Individuals With High and Low Autistic Traits: A Functional Magnetic Resonance Imaging (fMRI) Study	Healthy	EARLY_PHASE1	https://clinicaltrials.gov/study/NCT02741063		UNKNOWN	to investigate whether oxytocin alter attentional bias towards emotional expression faces in individuals with high and low autistic traits, and the brain mechanism of this effect	NO	BEHAVIORAL: screen low autistic subjects|BEHAVIORAL: screen high autistic subjects|DRUG: oxytocin|DRUG: placebo	attentional bias toward emotional expression faces, attentional bias was measured by the accuracy of each emotional faces in the RSVP task, 1 hour	brain activity during RSVP task, brain activity was measured by the fMRI scanner, 1 hour		University of Electronic Science and Technology of China		MALE	ADULT	120	OTHER	INTERVENTIONAL	Allocation: RANDOMIZED|Intervention Model: PARALLEL|Masking: DOUBLE (PARTICIPANT, INVESTIGATOR)|Primary Purpose: PREVENTION	UESTC-neuSCAN-19	2016-05	2019-06	2019-09	2016-04-18		2018-10-29	China, Sichuan, Chengdu, Sichuan, 611731, China
	NCT03067805	Influence of Oxytocin on Romantic Jealousy	Sexual Infidelity|Emotional Infidelity|Jealousy	NA	https://clinicaltrials.gov/study/NCT03067805		COMPLETED	The aim is to evoke romantic jealousy between couples and investigate whether oxytocin has effect on it.	NO	BEHAVIORAL: Sexual Infidelity Condition|BEHAVIORAL: Emotional Infidelity Condition|BEHAVIORAL: Neutral Condition|BEHAVIORAL: Player in Jealousy Condition|BEHAVIORAL: Player in Non-Jealousy Condition	Arousal and jealousy ratings as assessed by Likert Scales, Oxytocin effect on arousal and jealousy on sexual and emotional infidelity sentences, 145 Minutes			University of Electronic Science and Technology of China		ALL	CHILD, ADULT	140	OTHER	INTERVENTIONAL	Allocation: RANDOMIZED|Intervention Model: PARALLEL|Masking: DOUBLE (PARTICIPANT, INVESTIGATOR)|Primary Purpose: BASIC_SCIENCE	UESTC-neuSCAN-12	2016-02	2019-03	2019-05	2017-03-01		2019-11-14	School of Life Science and Technology, University of Electronic Science and Technology, Chengdu, Sichuan, 611731, China
	NCT04368767	A Pilot Randomized Controlled Trial of the Effects of Daily Skin-to-skin Contact (PRCTS2S)	Premature Baby 33 to 36 Weeks|Mother-Infant Interaction|Oxidative Stress	NA	https://clinicaltrials.gov/study/NCT04368767	PRCTS2S	COMPLETED	Late preterm infants are at risk of experiencing inadequate glycogen stores with immature glucose metabolism and increased adenosine triphosphate (ATP) degradation, which indicates cellular increased and stress. Processes mediating infant acute/chronic stress symptoms and their biochemical effects have not been adequately investigated. Skin-to-skin contact (SSC), also known as Kangaroo Mother Car…	NO	BEHAVIORAL: Skin-to-skin	Stress biomarkers, Compare group differences in measures of stress (i.e., salivary cortisol, urinary biomarkers of Hx, Xa, UA, and allantoin, and stress buffering (i.e., salivary oxytocin) between the intervention and usual care groups., Day 3|Stress biomarkers, Compare group differences in measures of stress (i.e., salivary cortisol, urinary biomarkers of Hx, Xa, UA, and allantoin, and stress bu…	Mother's Satisfaction with SSC, Mother's Satisfaction with SSC Questionnaire, Day 3|Number of discomforting and stressful events for mother, Total count of discomfort and stressful events, Day 3|Number of discomforting and stressful events for mother, Total count of discomfort and stressful events, Day 2|Number of discomforting and stressful events for mother, Total count of discomfort and stress…		University of California, San Francisco		ALL	CHILD, ADULT, OLDER_ADULT	8	OTHER	INTERVENTIONAL	Allocation: RANDOMIZED|Intervention Model: PARALLEL|Masking: NONE|Primary Purpose: TREATMENT	19-29543	2020-08-03	2020-09-30	2020-09-30	2020-04-30		2020-11-12	UCSF Benioff Children's Hospital San Francisco, San Francisco, California, 94158, United States
	NCT05766852	Potential Benefits of the Somatic Psychoeducational Intervention	Work Related Stress	NA	https://clinicaltrials.gov/study/NCT05766852		RECRUITING	The goal of this clinical trial is to explore possible benefits and mechanisms through which the Somatic Psychoeducational Intervention can improve health and wellness in health care providers (HCP). The main goals of the study are: * To understand how the participants are doing with regard to their mindfulness, coping behaviors, emotional, physical, and work health, and autonomic reactivity (the…	NO	BEHAVIORAL: Somatic Psychoeducational Intervention	Measuring Change in Depressive Symptoms using the Patient Health Questionnaire (PHQ-8) self-report questionnaire., The eight-item Patient Health Questionnaire depression scale (PHQ-8) will be used to assess current depression. Depression can be defined as ongoing feelings of sadness or loss of interest in typically pleasurable activities. This measure includes 8 items that are answered via a 4-po…			University of Florida		ALL	ADULT, OLDER_ADULT	70	OTHER	INTERVENTIONAL	Allocation: NON_RANDOMIZED|Intervention Model: PARALLEL|Masking: NONE|Primary Purpose: SUPPORTIVE_CARE	IRB202200233	2023-10-16	2023-12-31	2024-07-15	2023-03-13		2023-09-28	UF Health Jacksonville, Jacksonville, Florida, 32209, United States
	NCT03891459	Neural Account of Social Placebo Effect	Spray+ Group|Control Group	NA	https://clinicaltrials.gov/study/NCT03891459		COMPLETED	The current study aimed to reveal the neural mechanism of social placebo belief formation and belief representation, and also investigated how the brain pattern predict the social behavior performance under placebo manipulation.	NO	BEHAVIORAL: spray+ manipulation|BEHAVIORAL: control manipulation	The brain functional connectivity, For functional connectivity estimation, we adopted DLPFC, mPFC and reward related brain regions as the seeds to do whole-brain connectivity analysis. And the conducted two-sample T test to examine whether there would be some differences between spray+ and control groups., 8 mins, 240 TR in scanner|Social brain network properties in resting-state, For the network…			Beijing Normal University		MALE	ADULT	68	OTHER	INTERVENTIONAL	Allocation: RANDOMIZED|Intervention Model: CROSSOVER|Masking: DOUBLE (INVESTIGATOR, OUTCOMES_ASSESSOR)|Primary Purpose: BASIC_SCIENCE	FSPE	2018-06-27	2018-11-02	2018-11-05	2019-03-27		2019-03-27	Beijing Normal University, Beijing, Beijing, 100000, China
	NCT05621694	Exploring Oxytocin Response to Meditative Movement	Hypertension	NA	https://clinicaltrials.gov/study/NCT05621694		COMPLETED	This pilot study is designed to test effects of a single session of meditative movement (Tai Chi Easy) on older adults' blood pressure, perceptions of connection, mood, and oxytocin levels.	NO	BEHAVIORAL: Tai Chi Easy	Change in Blood Pressure, Using blood pressure cuff, conducting two consecutive readings of systolic and diastolic, Change from baseline (pre-intervention) blood pressure to immediately after the 50-minute intervention	Change in Profile of Mood States; Short Form, Using only subscales for depression and tension, 14 items with response format 0-4, reporting mean of responses, range 0-4 with higher scores indicating higher levels of depression and tension., Change from pre-intervention mood to immediately post-50-minute intervention point|Change in perception of Connection (this is not a published scale, no forma…	The De Jong Gierveld Loneliness Scale, 6 items each scored either 0 (not at all) 1 (somewhat lonely) or 2 (more lonely), score is computed as a mean across items, range 0-6 with higher scores indicating more loneliness, pre-intervention only|Flow State Scale, Used to assess perceptions of the experience of flow while performing the Tai Chi Easy intervention. 36 items, Score range 36-80, high scor…	Arizona State University		ALL	ADULT, OLDER_ADULT	21	OTHER	INTERVENTIONAL	Allocation: NA|Intervention Model: SINGLE_GROUP|Masking: NONE|Primary Purpose: PREVENTION	STUDY00006571	2017-09-30	2020-01-31	2022-01-31	2022-11-18		2023-09-11	Arizona State University Downtown Campus, Phoenix, Arizona, 85004, United States|Arizona State University, Phoenix, Arizona, 85005, United States
	NCT02682888	Trait Anxiety and Defensive Networks	Healthy	NA	https://clinicaltrials.gov/study/NCT02682888		COMPLETED	to examine the association between trait and defensive network connectivity and the modulatory effect of oxytocin on it	NO	BEHAVIORAL: trait anxiety scale|DRUG: Oxytocin|DRUG: Placebo	the resting state functional connectivity changes in the defensive network, The resting-state activity can be accessed using functional magnetic resonance imaging (fMRI) by measuring spontaneous and low-frequency fluctuations (\< 0.1 Hz) when the brain is at rest. Group differences will be calculated in the high trait anxiety group relative to the low trait anxiety group and in the oxytocin group…			University of Electronic Science and Technology of China		ALL	ADULT	131	OTHER	INTERVENTIONAL	Allocation: RANDOMIZED|Intervention Model: PARALLEL|Masking: DOUBLE (PARTICIPANT, INVESTIGATOR)|Primary Purpose: BASIC_SCIENCE	UESTC-neuSCAN_20	2015-12-08	2021-08-19	2021-11-20	2016-02-17		2022-02-11	school of life science and technology, University of Electronic Science and Technology of China, Chengdu, Sichuan, 610054, China
	NCT03414112	The Impact of Oxytocin on the Neurobiology of Anorexia Nervosa	Anorexia Nervosa	EARLY_PHASE1	https://clinicaltrials.gov/study/NCT03414112		COMPLETED	This study will use a randomized, controlled, double-blind design involving the administration of intranasal oxytocin (INOT) or placebo to adults with anorexia nervosa, restricting subtype and age-matched controls prior to neuroimaging to assess the impact on frontolimbic brain activity in response to socioemotional stimuli as well as eating behavior in a test meal paradigm.	NO	BIOLOGICAL: Intranasal oxytocin	Test meal, Participants will complete a test meal, Following intranasal oxytocin or placebo (within 1-3 hours)|fMRI measures, Neural activation in regions of interest (ROIs) in socioemotional circuitry (i.e., ACC, amygdala, medial PFC, NAcc) in response to INOT or placebo and social threat vs. neutral tasks and social reward vs. neutral stimuli, Following intranasal oxytocin or placebo administra…			University of Minnesota	Klarman Foundation	FEMALE	ADULT, OLDER_ADULT	16	OTHER	INTERVENTIONAL	Allocation: RANDOMIZED|Intervention Model: PARALLEL|Masking: TRIPLE (PARTICIPANT, INVESTIGATOR, OUTCOMES_ASSESSOR)|Primary Purpose: OTHER	PSYCH-2017-26002	2018-09-25	2021-04-30	2021-04-30	2018-01-29		2022-02-11	University of Minnesota - Dept of Psychiatry, Minneapolis, Minnesota, 55454, United States
	NCT03928600	Labor Induction With a Combined Method (Pharmacologic and Mechanical): Randomized Controlled Trial	Labor, Induced|Cervical Ripening	NA	https://clinicaltrials.gov/study/NCT03928600		COMPLETED	Labor induction is a common pregnancy procedure worldwide. Both mechanical and pharmacologic agents are used for induction of labor. These agents reduce the incidence of cesarean delivery in women undergoing induction. Opposite to old studies of cervical ripening, some recent studies have shown promise in reducing labor time and risk of cesarean delivery with combination methods. The effectivenes…	NO	COMBINATION_PRODUCT: Cervical Foley combined with Misoprostol|DRUG: Dinoprostone 10mg insert OR|DRUG: Misoprostol	Time to delivery, Time to delivery, 3 days	cesarean delivery rate, cesarean delivery rate, 3 days|time to active labor, defined as dilation of 6 cm or greater, 3 days|rate of delivery within 12 hours, rate of delivery within 12 hours, 12 hours|rate of delivery within 24 hours, rate of delivery within 24 hours, 24 hours|mean of maternal length of stay, induction to discharge, average 3 days|indication for cesarean delivery, indication for …		Centro Hospitalar De SÃ£o JoÃ£o, E.P.E.		FEMALE	ADULT, OLDER_ADULT	140	OTHER	INTERVENTIONAL	Allocation: RANDOMIZED|Intervention Model: PARALLEL|Masking: NONE|Primary Purpose: OTHER	CES 171-17	2018-02-01	2020-01-31	2020-02-29	2019-04-26		2023-01-23	Centro Hospitalar SÃ£o JoÃ£o, Porto, 4100, Portugal
	NCT03543917	Post-Stroke Improvement of Motor Function	Cerebrovascular Accident	PHASE1	https://clinicaltrials.gov/study/NCT03543917	PSIOM	COMPLETED	Open-label clinical study where all new patients presenting with cerebrovascular accidents and consenting to treatment are given intravenously a new combination of medications. Patients are evaluated neurologically with NIHSS scores before treatment administration and at 1 month after the first treatment. Further evaluations at 6 months after treatment by NIHSS and Barthel scores are ongoing	NO	COMBINATION_PRODUCT: Perfusion with New Combination Medication	NIHSS differential, score differential on the National Institutes of Health Stroke Scale(NIHSS); total score is evaluated before treatment and 1 month after first treatment; NIHSS scores range between 0 (best score) and 42 (worst score); the differential quantifies an improvement in neurological function, 1 month after first administration of the combination			Fundatia Bio-Forum		ALL	ADULT, OLDER_ADULT	17	OTHER	INTERVENTIONAL	Allocation: NA|Intervention Model: SINGLE_GROUP|Masking: NONE|Primary Purpose: TREATMENT	PSIOM	2017-08-08	2018-08-30	2018-09-29	2018-06-01		2018-11-19	Fundatia Bio-Forum, Bucharest, Bucuresti, 040245, Romania
	NCT02911272	Best Partograph Action Line to Prevent Prolonged Labour	Prolonged First Stage Labor - Prevention	NA	https://clinicaltrials.gov/study/NCT02911272	Partograph	COMPLETED	Objective: To compare active labour outcomes in nulliparous women at term supervised with a partograph with the action line placed at either 2 hours or 4 hours and to determine whether the 2-hour action line placement is better for the prevention of prolonged labour. Design: Randomised controlled trial. Setting: A university teaching hospital in Nigeria. Population: Nulliparous women in labour at…	NO	DEVICE: 2-hour action line on WHO modified partograph|DRUG: Oxytocin|PROCEDURE: Forewater amniotomy|DEVICE: 4-hour action line on WHO modified partograph	Duration of active phase labour, Time spent from admission in active phase labour till point of delivery expressed in hours, At the point of each patient's delivery within 24 hours from onset of labour	Mode of delivery, Vaginal delivery or cesarean section, within 24 hours from onset of labour|Neonatal Asphyxia, Apgar score of the neonates of less than 7 assessed at the first minute of life, at the point of delivery within 24 hours from onset of labour		University of Benin		FEMALE	CHILD, ADULT, OLDER_ADULT	640	OTHER	INTERVENTIONAL	Allocation: RANDOMIZED|Intervention Model: PARALLEL|Masking: TRIPLE (PARTICIPANT, INVESTIGATOR, OUTCOMES_ASSESSOR)|Primary Purpose: PREVENTION	UBenin	2008-04	2013-04	2013-04	2016-09-22		2016-09-22
	NCT00279071	Use of Acupuncture for Stimulation of Labour	Dystocia	PHASE2	https://clinicaltrials.gov/study/NCT00279071		TERMINATED	Hypothesis:Acupuncture can be used as stimulation of labour in case of primary og secondary inertia. A randomized controlled trial including 150 pregnant women Acupuncture has become a natural part of the range of obstetric treatments offered in danish delivery wards, but there is only little evidence to the effect of the acupuncture. The women are randomized into to groups. 1. Acupuncture, Acu.p…	NO	DEVICE: Acupuncture og acupressure when diagnosed with dystocia		use of oxytocin, additional need for oxytocin infusion in 1. stage and 2. stage|number of contractions/30 minutes, number og contractions in 1st. stage and 2nd. stage		Herning Hospital	RingkjÃ¸bing County Research Fond|Union of Midwives Research Fond	FEMALE	CHILD, ADULT, OLDER_ADULT	100	OTHER	INTERVENTIONAL	Allocation: RANDOMIZED|Intervention Model: PARALLEL|Masking: SINGLE (INVESTIGATOR)|Primary Purpose: TREATMENT	1-Modlock|NCT00279071	2002-10		2007-03	2006-01-19		2008-07-04
	NCT02861482	Early Usage of Bakri Ballon in Managing Postpartum Hemorrhage	Postpartum Hemorrhage	NA	https://clinicaltrials.gov/study/NCT02861482		COMPLETED	Postpartum hemorrhage (PPH) is the top reason for maternal deaths in China. The four major causes of PPH include uterine atony, genital tract laceration, placenta factors and systemic medical disorders (including inherited and acquired coagulopathy). Management of PPH contains the application of uterotonic agents, using hemostasis agents, transfusion of blood component products, conservative proc…	NO	DEVICE: Bakri Balloon|DRUG: Oxytocin|DRUG: Hemabate|DRUG: Duratocin|PROCEDURE: Uterine Massage|PROCEDURE: B-lynch Suture|PROCEDURE: Uterine Artery Embolization using sponges|PROCEDURE: Cervical cerclage|PROCEDURE: Hysterectomy|DRUG: Blood Product	Blood loss after Bakri Ballon temponade, from using Bakri Ballon Temponade to remove of Bakri Balloon Temponade with the interval ranging from 24hrs to 51hrs	Ratio of Bakri Ballon only without other invasive measures in succeeding controlling PPH to the number of cases, From delivery to remove of Bakri Balloon Temponade with the interval ranging from 24hrs to 51hrs		Dongyu Wang	First Affiliated Hospital, Sun Yat-Sen University|Third Affiliated Hospital, Sun Yat-Sen University|Sixth Affiliated Hospital, Sun Yat-sen University|The Third Affiliated Hospital of Guangzhou Medical University|Guangzhou Women and Children's Medical Center|Huadu District People's Hospital of Guangzhou|Shenzhen Maternity & Child Healthcare Hospital|Dongguan Maternity & Child Health Hospital|Zhuha…	FEMALE	ADULT	472	OTHER	INTERVENTIONAL	Allocation: NA|Intervention Model: SINGLE_GROUP|Masking: NONE|Primary Purpose: TREATMENT	2015COOK	2015-01	2016-03	2016-03	2016-08-10		2016-12-16	Obstetrics and Gynechology Department of the 1st affiliated hospital of Sun Yat-sen University, Guangzhou, Guangdong, 510080, China
	NCT05246761	Balloon Catheter Combined With Oxytocin Induction Among the Pregnant Women With Previous Cesarean Section	Trial of Labor After Cesarean|Vaginal Birth After Cesarean|Bishop Score|Failed Mechanical Induction|Balloon Catheter for Labor Induction|Unfavorable Cervix		https://clinicaltrials.gov/study/NCT05246761		RECRUITING	This study is a multi-center, prospective, observational clinical trial study. 924 full-term pregnant women will be enrolled as subjects, and the ratio of eligible subjects in the two groups is 1:1. In the prior cesarean section group, pregnant women with one previous cesarean section who are willing to try to the trial of labor after cesarean (TOLAC) and in accordance with the criteria according…	NO	DEVICE: Balloon catheter	vignial birth rate, After the treatment of balloon catheter for 12 hours +oxytocin induction for up tp 72 hours, the mode of delivery will be konwn and recorded., up to 84 hours			The First Affiliated Hospital with Nanjing Medical University		FEMALE	ADULT	924	OTHER	OBSERVATIONAL	Observational Model: |Time Perspective: p	JPPTOLAC-01	2022-01-30	2023-06-30	2024-12-30	2022-02-18		2022-04-22	First Affiliated Hospital of Nanjing Medical University, Nanjing, Jiangsu, China
	NCT05568745	Balloon + Oxytocin Versus Oral Misoprostol to Induce Labor in Case of PROM (RUBAPRO2)	Induction of Labor|Cervical Ripening|Premature Rupture of Fetal Membranes|Nulliparous	PHASE4	https://clinicaltrials.gov/study/NCT05568745	RUBAPRO2	RECRUITING	Premature rupture of membranes (PROM) at term complicates 6 to 22% of singleton pregnancies. Spontaneous labour occurs in 60-67% of these patients within 24h. If no effective uterine contraction occurs, induction of labour (IOL) is the strategy recommended by the French as well as the American College of Obstetricians and Gynecologists. The optimal strategy for IOL in case of PROM with an unfavou…	NO	DEVICE: Balloon for cervical ripening (Teleflex French Dufour catheter CH20 reference 174000)|DRUG: Oxytocin|DRUG: Misoprostol Oral Tablet	Vaginal delivery <24hours, Proportion of patients vaginally delivered \<24hours (in %), at birth|Patient satisfaction, Satisfaction of women concerning method of induction by the EXperience of Induction Tool (EXIT) validated in french language., up to 4 days	Duration from rupture to beginning of induction, in hours, at birth|Duration between IOL and delivery, in hours, at birth|Duration of balloon exposure or misoprostol exposure, in hours, at birth|Misoprostol received, Total dose of misoprostol received (in Âµg), at birth|Bishop score on balloon removal, (comprised between 0 and 13), at birth|Balloon in place (yes/no), Rate of balloon in place (%) …		University Hospital, Clermont-Ferrand		FEMALE	ADULT, OLDER_ADULT	520	OTHER	INTERVENTIONAL	Allocation: RANDOMIZED|Intervention Model: PARALLEL|Masking: NONE|Primary Purpose: TREATMENT	PHRC N 2020 GALLOT|2022-A01479-34|2022-501142-30-00	2023-01-18	2025-02	2026-02	2022-10-06		2023-01-25	CHU de Bordeaux, Bordeaux, 33000, France|CHU de Clermont-Ferrand, Clermont-Ferrand, 63000, France|Assistance Publique HÃ´pitaux de Paris- CHU BicÃªtre, Le Kremlin-BicÃªtre, 94275, France|CHU de Saint Etienne, Saint-Ã‰tienne, 42270, France|CHU de Toulouse, Toulouse, 31059, France
	NCT01916681	Foley OR MisO for the Management of Induction	Delivery; Prolonged	NA	https://clinicaltrials.gov/study/NCT01916681	FORMOMI	COMPLETED	The percentage of women undergoing an induction of labor (IOL) is estimated to be 20% and continues to rise. Simultaneously, the cesarean delivery (CD) rate has continued to increase (2). Induction is a known risk factor for CD. Despite numerous studies evaluating time periods to define a failed IOL, there are no guidelines or accepted definitions of when to call an IOL failed given the increment…	YES	DEVICE: Cervical Foley & Misoprostol|DRUG: Misoprostol Alone|DEVICE: Cervical Foley Alone|DEVICE: Cervical Foley & Pitocin	Time to Delivery, Amount of hours that pass between the start of the induction to delivery., Hours between start of induction to delivery|Length of Stay, Total maternal length of stay as defined as days from the day the induction began to the day of discharge, Days between admit to hospital and discharge|Severe RDS, enrollment through neonatal discharge	Mode of Delivery, Cesarean Delivery, Start of induction to delivery|Time to Active Labor, Start of induction to active labor|Regional Anesthesia, During delivery|Chorioamnionitis, Enrollment through deischarge|Maternal Morbidity, Enrollment through discharge		University of Pennsylvania		FEMALE	ADULT, OLDER_ADULT	491	OTHER	INTERVENTIONAL	Allocation: RANDOMIZED|Intervention Model: PARALLEL|Masking: SINGLE (OUTCOMES_ASSESSOR)|Primary Purpose: TREATMENT	817897	2013-05	2015-06	2015-06	2013-08-06	2016-10-05	2017-05-18	Hospital of the University of Pennsylvania, Philadelphia, Pennsylvania, 19104, United States
	NCT05922111	Cervical Ripening Balloon for 12 Hours vs. 1 Hour.	Induction of Labor	NA	https://clinicaltrials.gov/study/NCT05922111		NOT_YET_RECRUITING	The aim of this study is a comparison of induction of labor with a cervical ripening balloon left in place for one hour compared to twelve hours. The primary outcome is time to delivery. Women admitted for induction of labor will be recruited and randomized to either a cervical ripening balloon for one hour or twelve hours. the management of delivery after the extraction of the balloon will be le…	NO	DEVICE: cervical ripening balloon for one hour|DEVICE: cervical ripening balloon for twelve hours	insertion to delivery time interval, The time interval between balloon insertion to delivery, From date of balloon insertion until the date of delivery, assessed up to 4 days	to compare the mode of delivery, Mode of delivery, From date of balloon insertion until the date of delivery, assessed up to 4 days|to compare the time to active and second stage of labor, Time to active and second stage of labor, From date of balloon insertion until the date of delivery, assessed up to 4 days|to compare the rate of chorioamnionitis, Rate of chorioamnionitis, From date of balloon…		Rambam Health Care Campus		FEMALE	ADULT	164	OTHER	INTERVENTIONAL	Allocation: RANDOMIZED|Intervention Model: PARALLEL|Masking: NONE|Primary Purpose: TREATMENT	0602-21-RMB CTIL	2023-08-01	2025-12-31	2026-06-30	2023-06-28		2023-06-28
	NCT03045939	Cervical Ripening With the Double Balloon Device for 6 Hours Compared With 12 Hours	Induction of Labor|Unfavorable Cervix	NA	https://clinicaltrials.gov/study/NCT03045939	DoubleCRIB	UNKNOWN	This study will evaluate the insertion of double balloon device (DBD) for cervical ripening for 12 h vs 6 hours.	NO	DEVICE: cervical ripening device	time from insertion of the DBD to delivery, the time from insertion of the DBD until delivery will be assessed for each patient from each arm by hours/minutes, minutes or hours from insertion to delivery, assessed up to an estimated total of 24 hours	rate of vaginal delivery, calculation of the rate of vaginal delivery in each arm will be calculated by number of Vaginal deliveries in each arm and the percentage., 1 year|maternal and neonatal adverse events, 1 year		Bnai Zion Medical Center		FEMALE	ADULT, OLDER_ADULT	200	OTHER_GOV	INTERVENTIONAL	Allocation: RANDOMIZED|Intervention Model: PARALLEL|Masking: NONE|Primary Purpose: OTHER	BNZ-0115-16	2017-03-01	2019-02-01	2019-03-01	2017-02-08		2019-03-05	Bnai Zion Mc, Haifa, Israel
	NCT02465164	Cervical Ripening With Cook Catheter Plus Low Dose Oxytocin	Cervical Ripening	NA	https://clinicaltrials.gov/study/NCT02465164		COMPLETED	The purpose of this study is to compare if using a Cook Cervical Ripening Balloon in conjunction with low dose oxytocin is more effective at shortening labor induction times than the Cook Cervical Ripening Balloon alone. After obtaining consent, patients will be randomly divided into a Balloon with oxytocin or Balloon only group. The Balloon will be placed by either Resident or Attending Physicia…	YES	DEVICE: Cook catheter|DRUG: Oxytocin	Time to Delivery (in Hours), Cook Only group Cook + Pitocin group N Mean (hrs) (SD) 16 27.9 (9.6) 10 23 14.6), Up to 60 hours			Henry Ford Health System		FEMALE	CHILD, ADULT	26	OTHER	INTERVENTIONAL	Allocation: RANDOMIZED|Intervention Model: SINGLE_GROUP|Masking: NONE|Primary Purpose: OTHER	HFM 2900	2015-07-01	2016-07-30	2016-07-30	2015-06-08	2022-12-18	2023-05-22
	NCT01615107	Premature Rupture of Mambrane and Unfavourable Cervix	Cervix; Insufficient Dilatation in Labor	NA	https://clinicaltrials.gov/study/NCT01615107		UNKNOWN	The paucity of published data concerning the issue of mechanical labor induction in the setting of Term PROM has led us to undertake the present clinical trial. This study is designed to compare the efficacy and safety of the standard Oxytocin induction protocol with the double-balloon catheter device with concurrent oxytocin administration in patients with Term PROM and unfavorable cervical cond…	NO	DEVICE: COOK RIPENENIG BALLOON+PITOCN|DRUG: PITOCIN|OTHER: double balloonand oxytocin|OTHER: ballon and oxytocin|PROCEDURE: double balloonand and oxytocin	PPROM/PROM to delivery interval, Time from rupture of mambrane to delivery From hospitalization until delivery, 3year			Hillel Yaffe Medical Center		FEMALE	CHILD, ADULT	300	OTHER_GOV	INTERVENTIONAL	Allocation: RANDOMIZED|Intervention Model: PARALLEL|Masking: NONE|Primary Purpose: TREATMENT	0013-12-HYMC	2012-07	2014-07	2014-07	2012-06-08		2012-06-08	Hillel Yaffe Medical Center, Hadera, 38101, Israel
	NCT01736852	Evaluation of CRB in PROM Patients	Premature Rupture of Fetal Membranes	NA	https://clinicaltrials.gov/study/NCT01736852		COMPLETED	The CRB study is designed to study the safety and effectiveness of the Cook Cervical Ripening Balloon (CRB) for the induction of labor in term and near-term patients with premature rupture of membranes (PROM).	YES	DEVICE: CRB|DRUG: Pitocin	Time of Labor, Time, in minutes, from the start of labor induction through delivery, Start of labor induction through delivery, an expected average of 6 hours|Incidence of Infection, number of patients with chorioamnionitis, Through hospital discharge, an expected average of 3 days			Cook Group Incorporated		FEMALE	ADULT, OLDER_ADULT	129	INDUSTRY	INTERVENTIONAL	Allocation: RANDOMIZED|Intervention Model: PARALLEL|Masking: NONE|Primary Purpose: TREATMENT	09-014	2012-11	2018-12-31	2018-12-31	2012-11-29	2020-09-01	2020-10-20	Tucson Medical Center (TMC), Tucson, Arizona, 85712, United States|University of South Florida, Tampa, Florida, 33606, United States|Kosair Children's Hospital Maternal Fetal Medicine Specialists, Louisville, Kentucky, 40202, United States|The University of Texas Health Science Center at Houston, Houston, Texas, 77030, United States	Study Protocol and Statistical Analysis Plan
	NCT05079841	The Stimulation To Induce Mothers Study	Oxytocin|Labor Pain|Induction of Labor Affected Fetus / Newborn|Physiologic Effects of Drugs	PHASE4	https://clinicaltrials.gov/study/NCT05079841	STIM	RECRUITING	The investigators propose a parallel group randomized clinical trial of intrapartum nipple stimulation versus exogenous oxytocin infusion for nulliparous women undergoing induction of labor near term. The central hypothesis is that intrapartum nipple stimulation to induce labor increases spontaneous vaginal delivery, improves patient-centered outcomes such as childbirth satisfaction, labor agentr…	NO	DEVICE: Electric breast pump|DRUG: Exogenous oxytocin intravenous infusion without nipple stimulation.	Spontaneous vaginal delivery, Spontaneous vaginal delivery will be defined as delivery that occurs without the use of forceps, vacuum, or cesarean, At delivery	Operative vaginal delivery, Delivery with the assistance of forceps or vacuum, and indication, At delivery|Cesarean delivery, Delivery by cesarean section, At delivery|Labor induction duration, Time interval from randomization to delivery, At delivery|Postpartum hemorrhage, Cumulative blood loss of â‰¥1,000 mL within 24 hours after the birth process, From delivery to 24 hours postpartum|Neonatal …	Subject-reported pain during childbirth, Visual analog scale, scored with Likert scale from 0 (no pain) to 10 (worst pain), At intervention start and than again 2 hours after intervention start|Subject-reported satisfaction during labor and childbirth, Birth Satisfaction Scale-Revised is a 10-item self-report valid and reliable measure (scores range from 0 to 40, 0 being the least satisfaction an…	Yale University		FEMALE	ADULT, OLDER_ADULT	988	OTHER	INTERVENTIONAL	Allocation: RANDOMIZED|Intervention Model: PARALLEL|Masking: NONE|Primary Purpose: OTHER	2000031338	2021-11-15	2023-11	2024-04	2021-10-15		2023-05-24	Yale New Haven Hospital, New Haven, Connecticut, 06510, United States	Informed Consent Form
	NCT04756089	Stimulation Therapy for Inducing Mothers	Induced; Birth|Labor Long|Labor Pain|Breast Pumping|Lactation Induced	NA	https://clinicaltrials.gov/study/NCT04756089	STIM	COMPLETED	This is a pilot feasibility and acceptability study of a randomized clinical trial of pregnant women at 36 weeks of gestation and greater randomized to one of two arms at Yale New Haven Hospital: (1) Breast stimulation by hand or with an electronic breast pump (intervention) compared to (2) Exogenous oxytocin intravenous infusion (current standard of care, control). The pilot study will be random…	NO	DEVICE: Electronic breast pump|OTHER: Exogenous oxytocin intravenous infusion	Recruitment (enrollment) rate, Determine the rate of eligible women who consent and enroll in the study among eligible women who are approached by research study staff., 3 months|Adherence rate, Determine the rate of randomized women who remain in the trial and complete all study procedures as outlined in the protocol among all women who are consented and randomized to study intervention., 3 mont…			Yale University		FEMALE	ADULT, OLDER_ADULT	24	OTHER	INTERVENTIONAL	Allocation: RANDOMIZED|Intervention Model: PARALLEL|Masking: NONE|Primary Purpose: OTHER	2000029909	2021-03-13	2021-06-23	2021-06-23	2021-02-16		2021-09-05	Yale New Haven Hospital, New Haven, Connecticut, 06510, United States
	NCT02815865	Comparing Cervical Foley Catheter, Dinoprostone and a Combination of the Two for Labor Induction	Failed Medical or Unspecified Induction of Labor	NA	https://clinicaltrials.gov/study/NCT02815865	Induction	UNKNOWN	The investigators intend to conduct a randomized clinical trial comparing 3 methods of induction of labor in term primiparous women with singleton. First group will be women induced with Foley catheter and pitocin, second group Foley catheter and vaginal dinoprostone and third group will be induced with vaginal dinoprostone alone. The investigators compare time for induction to delivery and way o…	NO	DEVICE: Foley catheter and pitocin|DEVICE: Foley catheter and Dinoprostone|DRUG: Dinoprostone	Time from induction to delivery (in hours), up to 24 hours|Mode of delivery, Vaginal delivery or Cesarean section, up to 24 hours	Time form induction to active labor (in hours), up to 24 hours|Rate of deliveries within 24 hours, up to 24 hours|Tachysystole, monitor recording of 5 or more contraction in a 10 minutes period with fetal heart deceleration, up to 24 hours|Neonatal Apgar scores (in a 1-10 scale), Neonatal Apgar score in the first, 5th and 10th minutes after the delivery, up to 24 hours|Neonatal intensive care uni…		Kaplan Medical Center		FEMALE	ADULT	360	OTHER	INTERVENTIONAL	Allocation: RANDOMIZED|Intervention Model: PARALLEL|Masking: TRIPLE (CARE_PROVIDER, INVESTIGATOR, OUTCOMES_ASSESSOR)|Primary Purpose: TREATMENT	12014kmc	2016-08	2018-02	2018-02	2016-06-28		2016-07-01
	NCT04906278	Amniotomy for Second-trimester Pregnancy Termination	Abortion, Missed	NA	https://clinicaltrials.gov/study/NCT04906278		COMPLETED	The termination of abortion is an important issue that has many controversies. The most common time of serious abortion-related complications is the second trimester. Missed abortion is one of the most common indications of termination of pregnancy in the second trimester. Misoprostol and mifepristone are effective drugs for induction of abortion but these drugs are now expensive, and non-availab…	NO	DEVICE: Foley catheter balloon|PROCEDURE: Amniotomy|DRUG: Oxytocin	The interval between induction to complete abortion, 15 hours			Assiut University		FEMALE	ADULT	60	OTHER	INTERVENTIONAL	Allocation: RANDOMIZED|Intervention Model: PARALLEL|Masking: NONE|Primary Purpose: TREATMENT	AM-FO	2021-11-01	2023-06-01	2023-06-01	2021-05-28		2023-08-29	Woman's Health Hospital - Assiut university, Assiut, 71111, Egypt
	NCT04233008	Length of Cook Catheter Placement and Induction of Labor	Induction of Labor	NA	https://clinicaltrials.gov/study/NCT04233008		COMPLETED	The goal of this study is to compare cook catheter placement for 6 vs. 12 hours to see if there is faster time to delivery for people admitted to labor and delivery undergoing induction of labor.	YES	DEVICE: Foley catheter length	Time to Delivery, Time to delivery, Assessed following delivery (delivery day, day 0)	Cesarean Delivery Rate, Cesarean delivery rate, Assessed following delivery (delivery day, day 0)|Time to Active Labor, Time to reaching active labor (defined as 5cm), Assessed following delivery (delivery day, day 0)|Delivery Within 12 Hours, The number of women in each group who deliver within 12 hours, Assessed following delivery (delivery day, day 0)|Delivery Within 24 Hours, The number of wo…		Brigham and Women's Hospital		FEMALE	ADULT	178	OTHER	INTERVENTIONAL	Allocation: RANDOMIZED|Intervention Model: PARALLEL|Masking: NONE|Primary Purpose: TREATMENT	54321	2019-01-01	2020-07-01	2020-07-01	2020-01-18	2022-02-22	2022-06-24	Brigham and Women's Hospital, Boston, Massachusetts, 02116, United States	Study Protocol and Statistical Analysis Plan
	NCT01091285	Induction of Labor With Single and Double Balloon Catheters, a Randomized Controlled Study	Induction of Birth	PHASE4	https://clinicaltrials.gov/study/NCT01091285		COMPLETED	A randomized controlled double blinded study to investigate whether a specially designed double balloon catheter is more efficient than a foley catheter for cervical ripening and induction of birth. 160 women with singleton term pregnancies with un ripe cervix and no contraindications for catheters will be included and randomized to either double og single balloon catheters for cervical ripening.…	NO	DEVICE: Foley Catheter|DEVICE: Double Balloon Catheter	Cervix dilatation >= 3cm, Cervix dilatation is assessed by vaginally examination at Catheter removal., At cather removal			Haukeland University Hospital		FEMALE	CHILD, ADULT, OLDER_ADULT	180	OTHER	INTERVENTIONAL	Allocation: RANDOMIZED|Intervention Model: PARALLEL|Masking: DOUBLE (PARTICIPANT, OUTCOMES_ASSESSOR)|Primary Purpose: TREATMENT	1728a (REK)	2010-03	2011-01	2011-01	2010-03-24		2011-08-17	Womens Hospital, Haukeland University Hospital, Bergen, Norway
	NCT01801410	Induction With Foley OR Misoprostol (INFORM) Study	Pre-eclampsia|Fetus or Newborn; Effects of Induction of Labor	PHASE3	https://clinicaltrials.gov/study/NCT01801410	INFORM	COMPLETED	Between 40,000 and 80,000 pregnant women die annually from pre-eclampsia and eclampsia. Magnesium sulphate and anti-hypertensive therapies can reduce the morbidity associated with pre-eclampsia. The only cure, however, comes with delivery. Prompt delivery of the baby, preferably by vaginal route, is vital in order to achieve good maternal and neonatal outcomes. Induction of labour is therefore a …	NO	DEVICE: Foley Catheter|DRUG: Misoprostol	Attainment of vaginal delivery within 24 hours., 24 hours			University of Liverpool	Gynuity Health Projects|Government Dental College and Hospital, India|Daga Memorial Women's Hospital, Nagpur, India	FEMALE	ADULT, OLDER_ADULT	602	OTHER	INTERVENTIONAL	Allocation: RANDOMIZED|Intervention Model: PARALLEL|Masking: NONE|Primary Purpose: TREATMENT	4001	2013-12	2015-06	2015-06	2013-02-28		2015-12-14	Daga Memorial Women's Hospital, Nagpur, Maharashtra, India|Government Medical College (GMC), Nagpur, India
	NCT01973036	FOLCROM Trial: Foley Catheter in Rupture of Membranes	Premature Rupture of Membranes	NA	https://clinicaltrials.gov/study/NCT01973036	FOLCROM	COMPLETED	Multicenter randomized clinical trial comparing oxytocin versus oxytocin and foley catheter for induction in women who present with premature rupture of membranes who are not in labor.	YES	DEVICE: Foley Catheter|DRUG: Oxytocin	Time From Induction of Labor Until Delivery, Time from induction (i.e., start time of Foley catheter or oxytocin) to delivery (hours), analyzed for all deliveries, Time from induction to delivery (average 14.2 hours)	Number of Participants With Chorioamnionitis, Number of participants with chorioamnionitis excluding all those who were hospitalized with preterm premature rupture of membranes (PPROM) prior to 34 0/7 weeks. Chorioamnionitis was defined as temperature 38Â°C (or 100.4Â°F) or greater with at least two of the following: purulent discharge, maternal tachycardia (heart rate 100 beats per minute or gre…		Geisinger Clinic		FEMALE	CHILD, ADULT, OLDER_ADULT	201	OTHER	INTERVENTIONAL	Allocation: RANDOMIZED|Intervention Model: PARALLEL|Masking: NONE|Primary Purpose: TREATMENT	2013-0379	2014-03	2016-07	2016-08	2013-10-31	2018-05-16	2018-09-24	Banner Good Samaritan Regional Medical Center, Phoenix, Arizona, 85006, United States|Christiana Care Health System CCHS, Newark, Delaware, 19718, United States|Lehigh Valley Hospital, Allentown, Pennsylvania, 18103, United States|Geisinger Medical Center, Danville, Pennsylvania, 17822, United States|Geisinger Wyoming Valley, Wilkes-Barre, Pennsylvania, 18711, United States
	NCT02106000	A Non-investigational Product (IP) Study to Investigate Lung Function in Women in the Third Stage of Labour	Haemorrhage		https://clinicaltrials.gov/study/NCT02106000		COMPLETED	The purpose of this study is to record and compare the inhalation profiles of non pregnant women and those who are in the third stage of labour. The inhalation profiles will be recorded from consenting women as they inhale with maximal effort through an inhalation profile recorder \[Glaxosmithkline (GSK), Ware\]. The recorder will simulate resistance to airflow and will be representative of a dry…	NO	DEVICE: Inhalation profile recorder	Characterization of the inhalation profile of non-pregnant women by measuring Peak pressure drop, Up to three inhalation profiles will be recorded in the semi-supine position and the assessment will be carried out by measuring the Peak pressure Drop (kPa) using the inhalation profile recorder, Screening, Up to Day 50|Characterization of the inhalation profile of non-pregnant women by measuring Pe…			GlaxoSmithKline		FEMALE	ADULT	40	INDUSTRY	OBSERVATIONAL	Observational Model: |Time Perspective: p	201248	2014-06-24	2014-12-20	2014-12-20	2014-04-07		2017-05-25	GSK Investigational Site, Cambridge, CB2 0SW, United Kingdom|GSK Investigational Site, Cambridge, CB2 2GG, United Kingdom
	NCT02210598	Outpatient Labor Induction With the Transcervical Foley Balloon	Pregnancy|Labor; Forced or Induced, Affecting Fetus or Newborn	NA	https://clinicaltrials.gov/study/NCT02210598		UNKNOWN	This study represents the first randomized trial comparing traditional inpatient induction with a transcervical foley catheter versus outpatient induction with immediate removal of a transcervical foley catheter. The immediate removal technique allows the induction process to begin in the hospital setting, but allows the patient to go home without a foreign body in situ. The investigators hypothe…	NO	DEVICE: inpatient Foley balloon induction|DEVICE: outpatient Foley balloon induction|DRUG: Oxytocin	Duration of inpatient hospitalization (hours), compare inpatient time as measured by time from admission to time to discharge between the control (standard transcervical foley balloon placement/inpatient procedure) and the experimental group (immediate removal transcervical foley balloon placement/outpatient procedure), time from hospital admission to time to discharge, on average 96 hours	Duration of labor induction (hours), time of initiation of labor induction to delivery, on average 24 hours|Cesarean section rate (percentage), determined at time of delivery|Duration of oxytocin use during labor induction (hours), time of initiation of oxytocin until it is discontinued, on average 18 hours|Rate of patients having prolonged fetal heart rate decelerations during labor induction (p…		University of Southern California		FEMALE	ADULT, OLDER_ADULT	64	OTHER	INTERVENTIONAL	Allocation: RANDOMIZED|Intervention Model: PARALLEL|Masking: NONE|Primary Purpose: TREATMENT	HS-13-00740	2014-03	2018-01		2014-08-06		2017-04-19	Los Angeles County + University of Southern California Medical Center, Los Angeles, California, 90033, United States
	NCT03172858	Randomized Control Trial of Intracervical Balloon Placement vs Oxytocin in Women With Term PROM and Unripe Cervices	Premature Rupture of Membrane|Unfavorable Cervix	NA	https://clinicaltrials.gov/study/NCT03172858		UNKNOWN	This study is designed to determine if an intracervical balloon catheter (IBC) is better than oxytocin for induction of labor in the setting of premature rupture of membranes (PROM) or breaking the bag of water prior to onset of labor. The investigators suspect that an intracervical balloon catheter will shorten the time interval from initiation of induction of labor to delivery.	NO	DEVICE: Intracervical balloon catheter|DRUG: Oxytocin	Time from start of induction defined as time of IBC (intracervical balloon catheter) placement or initiation of oxytocin until delivery in hours, length of induction, 24-48 hours/duration of induction of labor	Length of first stage of labor, length of first stage of labor, delivery (from initial cervical dilation to 10 cm cervical dilation])|Cesarean delivery rate, number of cesarean deliveries, 24-48 hours/duration of induction of labor|chorioamnionitis, Maternal temperature \>100.4 F during labor with associated maternal or fetal tachycardia, 24-48 hours/duration of induction of labor|Endometritis, t…		Northwestern University		FEMALE	ADULT	200	OTHER	INTERVENTIONAL	Allocation: RANDOMIZED|Intervention Model: PARALLEL|Masking: NONE|Primary Purpose: TREATMENT	STU00203535	2017-07	2019-01	2020-01	2017-06-01		2017-06-14
	NCT02566005	A Randomized Comparison of Transcervical Foley Bulb With Vaginal Misoprostol to Vaginal Misoprostol Alone for Induction of Labor	Pregnancy	NA	https://clinicaltrials.gov/study/NCT02566005		COMPLETED	A randomized, prospective trial will be offered to women admitted to the Roosevelt Hospital labor floor for labor induction. The hypothesis is that the simultaneous use of a foley bulb together with vaginal misoprostol will result in shorter induction to delivery time compared with vaginal misoprostol alone	YES	DEVICE: misoprostol|DEVICE: Foley bulb	The Time Interval From Induction to Delivery: All Participants, During labor from the start of the induction to the delivery, Day 1|Time (Hours) From Induction to Delivery: Nulliparous, Day 1|Time (Hours) From Induction to Delivery: Multiparous, Day 1|Time From Induction to Delivery: VD, Time (hours) from induction to delivery: Vaginal Delivery (VD), Day 1|Time From Induction to Delivery: CD, Tim…	The Time From Induction Until to Active Phase Labor, Day 1|The Time From Active Phase to Delivery, Day 1|Incidence of Chorioamnionitis, Day 1|Incidence of Uterine Tachysystole, Day 1|Incidence of Patient Discomfort, Day 1|Estimated Blood Loss, Day 1		St. Luke's-Roosevelt Hospital Center		FEMALE	ADULT	200	OTHER	INTERVENTIONAL	Allocation: RANDOMIZED|Intervention Model: PARALLEL|Masking: NONE|Primary Purpose: SUPPORTIVE_CARE	15-0032	2015-09	2016-07	2016-07	2015-10-01	2018-02-02	2018-03-27	Mount Sinai Roosevelt, New York, New York, 10019, United States
	NCT06084325	The Role of Oxytocin and Interoception in Functional Neurological Disorder	Functional Neurological Disorder		https://clinicaltrials.gov/study/NCT06084325		RECRUITING	The main goal of this project is to better understand the role of oxytocin and Interoception in FND. More specifically oxytocin's association with precision weighing, prediction errors and priors in the interoceptive domains will be investigated. To this end, several methods will be employed: analysis of interoceptive accuracy and sensibility (interoceptive tasks and questionnaires), biomarkers o…	NO	DEVICE: Respiration resistance sensitivity task (RRST)|BEHAVIORAL: Heartbeat Tracking (HBT)|DEVICE: Heartbeat evoked potential (HEP)|DEVICE: Libet task	Difference of interoception behavioural scores between FND patients and Healthy controls, Assessment of the difference between interoception tasks scores between these groups. These scores evaluated the interoception processing abilities of patient/control., 1 day|Difference in brain electrophysiology during interoception processing between FND patients and Healthy controls, Assessment of the dif…	Oxytocin concentration (Saliva sampling), During the day of the experimental session, 4 samples of saliva at different time are collected. These sample will be used to determine the concentration of oxytocin during the day (30 min post awakening, 30min after lunch, at tasks, upon the arrival for experimental session, after the completion of all tasks)., 1 day|Epigenetic profile, Blood sample are …		University of Fribourg	Insel Gruppe AG, University Hospital Bern	ALL	ADULT, OLDER_ADULT	100	OTHER	OBSERVATIONAL	Observational Model: |Time Perspective: p	2023-00469	2023-10-05	2024-12	2026-12	2023-10-16		2023-10-16	Inselspital, Bern, 3010, Switzerland|University of Fribourg, Fribourg, 1700, Switzerland
	NCT03682718	Vaginal Misoprostol With Intracervical Foley Catheter in Induction of Labor	Induction of Labor Affected Fetus / Newborn	PHASE4	https://clinicaltrials.gov/study/NCT03682718		COMPLETED	The aim of present study is to compare the safety and efficacy of vaginal misoprostol versus the combination of vaginal misoprostol and intracervical Foley catheter in induction of labor at term pregnancy.	NO	DEVICE: Transcervical Foley catheter|DRUG: Misoprostol	induction delivery time, time elapsed from start of induction till delivery of the baby, 48 hours	misoprstol dose, total misoprstol needed in each group, 24 hours|induction active stage time, time elapsed from induction of labor till reaching 6 cm cervical dialtation, 24 hours|Mode of delivery, mode od delivery either vaginal or Caesarian Section, 48 hours|Maternal Pyrexia, fever (Temp \> 37.8 ) any time during labor, 48 hours|hypersystole, one uterine contraction with duration of more than 9…	Neonatal Apgar score, Neonatal Apgar score, 1 min after delivery|Neonatal Apgar score, Neonatal Apgar score, 5 min after delivery|Neonatal birth weight, Neonatal birth weight, 10 min after delivery|neonatal ICU admission, Number of neonates in need for ICU admission, 2 hours after delivery	Ain Shams University		FEMALE	ADULT	120	OTHER	INTERVENTIONAL	Allocation: RANDOMIZED|Intervention Model: PARALLEL|Masking: SINGLE (OUTCOMES_ASSESSOR)|Primary Purpose: TREATMENT	ase36278	2018-10-01	2019-01-01	2019-02-01	2018-09-25		2021-01-20	Ahmed Abass, Cairo, 11311, Egypt
	NCT02393144	Analysis of Contemporary Labor Patterns Measured Via Transperineal Ultrasonography	Pregnancy|Obstetric Labor	NA	https://clinicaltrials.gov/study/NCT02393144		UNKNOWN	Primary aim of this study is to analyse contemporary labor patterns by measuring rate of dilatation and head descent via transperineal ultrasonography. Labor curves will be generated using data regarding rate of dilatation, head-descent obtained via transperineal ultrasonography. Factors which are known to effect duration of labor will be taken into account.	NO	DEVICE: Transperineal ultrasonography, General Electric Healthcare Voluson Ultrasound System|DEVICE: Cardiotocography, Bionet FC1400 Fetal Monitor|OTHER: Amniotomy|DRUG: Analgesics, Opioid, Meperidine|DRUG: Labor augmentation, Oxytocin|DRUG: Labor induction, Oxytocin|DRUG: Cervical ripening, labor induction, Dinoprostone	Duration of active labor, Duration of active labor will be calculated in minutes, in a reverse fashion, beginning from time of birth and going back to first time of measurement., From time of initial admission until the time of birth, up to 36 hours|Rate of cervical dilatation advancement as measured by transperineal ultrasonography, Rate of cervical dilatation assessment will be measured in mill…	Effect of amniotomy on duration of active labor, Effect of amniotomy on the duration of labor will be assessed in minutes by analysing the different time points in different labor processes when amniotomy has taken place., From time of initial admission until the time of birth, up to 36 hours		Ankara University	Middle East Technical University	FEMALE	CHILD, ADULT	1000	OTHER	INTERVENTIONAL	Allocation: NON_RANDOMIZED|Intervention Model: SINGLE_GROUP|Masking: NONE|Primary Purpose:	1	2015-02	2017-01	2017-03	2015-03-19		2015-03-19	Ankara University Faculty of Medicine, Department of Obstetrics and Gynecology, Ankara, 06100, Turkey
	NCT04548453	Establish the uSI Values and End-user Training Material That Will be Used to Guide Oxytocin Dosing Actions	Pregnancy Related|Labor Long|Fetal Distress	EARLY_PHASE1	https://clinicaltrials.gov/study/NCT04548453	uSI-ranges	UNKNOWN	Patients receiving oxytocin for induction or augmentation of labor will be studied with uterine EMG. The results of the EMG will be converted to an oxytocin-associated uterine stimulation index (uSI), which is intended to guide decisions for changing the dose of oxytocin. An expert panel will review the results of the oxytocin dosing actions, then assigned optimized actions throughout the labor. …	NO	DEVICE: uterine electromyography	Correlating uSI with the optimized dosing actions increase, hold and decrease, uSI clustering with dosing actions will be identified to provide guidance when prospectively dosing oxytocin, 8 months|Human factors in recording multichannel EMG during labor, Difficulties and discomfort of the EMG recording process will be identified and corrected, 8 months			PreTeL, Inc		FEMALE	ADULT	51	INDUSTRY	INTERVENTIONAL	Allocation: NA|Intervention Model: SINGLE_GROUP|Masking: NONE|Primary Purpose: DIAGNOSTIC	uSI range setting study	2021-04	2021-10	2021-10	2020-09-14		2020-09-14	University of Rochester, Rochester, New York, 14642, United States
	NCT04890457	Brain, Behavior and Endocrine Effects of Transcutaneous Vagus Nerve Stimulation	Healthy	NA	https://clinicaltrials.gov/study/NCT04890457		UNKNOWN	The main aim of the study is to investigate whether the transcutaneous vagus nerve stimulation(tVNS) promotes oxytocin release and the potential biomarkers of tVNS based on eye-tracking data	NO	DEVICE: Vagus nerve stimulation via tragus|DEVICE: Sham stimulation via earlobe	Oxytocin release, Investigating the oxytocin release after vagus nerve stimulation via tragus based on saliva samples, After 30 min tragus stimulation	The relationship between oxytocin concentration and personal traits, Analyzing the correlation between saliva oxytocin concentration and scores on different personal traits, through study completion, an average of half an year|Pupil size, Investigating whether vagus nerve stimulation via tragus will increase pupil diameter, After 30 min tragus stimulation		University of Electronic Science and Technology of China		ALL	ADULT	54	OTHER	INTERVENTIONAL	Allocation: RANDOMIZED|Intervention Model: CROSSOVER|Masking: TRIPLE (PARTICIPANT, INVESTIGATOR, OUTCOMES_ASSESSOR)|Primary Purpose: BASIC_SCIENCE	UESTC-neuSCAN-81	2021-03-05	2021-06-15	2021-12-30	2021-05-18		2021-06-30	University of Electronic Science and Technology of China, Chengdu, Sichuan, 611731, China
	NCT05064527	A Wearable AI Feedback Tool for Pediatric OCD	Obsessive-Compulsive Disorder		https://clinicaltrials.gov/study/NCT05064527		COMPLETED	To test the feasibility of implementing digitally enhanced psychotherapy and research in a community child and adolescent mental health center including the acceptability of the digital technology to patients, parents and therapists. To use passively collected physiological data and actively collected clinical and biochemical data from the patient and parents to detect and predict episodes of obs…	NO	DEVICE: wearable biosensor|BEHAVIORAL: Treatment as usual (TAU)|BEHAVIORAL: Exposure and response prevention (ERP)	Binary feasibility, Binary feasibility outcomes in terms of recruitment, retention, biosensor functionality, acceptability of the biosensor, adherence to wearing the biosensor, adverse reactions to the biosensor, and physiological, audio, and visual signals as markers of OCD distress, severity and family dynamics. "Success" indicates that the a priori feasibility criteria have been met; "revise" …		Biosensor experience, Children's and parents' level of physical (dis)comfort of wearing the wristband, degree of satisfaction with the design, concerns of stigmatization and data security as well as usability. There are 13 multiple choice questions answered on a 4-point scale (0 = disagree a lot - 3 = agree a lot ) and one open-ended question., Week 7|Wristband compliance, Number of hours parents…	Mental Health Services in the Capital Region, Denmark	Technical University of Denmark|University of Copenhagen	ALL	CHILD	36	OTHER	OBSERVATIONAL	Observational Model: |Time Perspective: p	H-18010607- 79689	2021-09-15	2023-01-19	2023-01-19	2021-10-01		2023-02-03	Child and Adolescent Mental Health Center - Capital Region of Denmark, Copenhagen, 2400, Denmark
	NCT03460184	Effect of Different Types of Anesthesia on Perioperative Brain Natriuretic Peptide Levels in Parturient Cardiac Patient Undergoing Elective Cesarean Section	General Anesthesia Versus Spinal Anesthesia on BNP Hormone Levels Preoperatively and Postoperatively in Parturient Cardiac Patient Undergoing C.S		https://clinicaltrials.gov/study/NCT03460184		COMPLETED	comparing the effect of general anesthesia versus spinal anesthesia on brain natruretic peptide hormone levels preoperatively and postoperatively in parturient cardiac patient undergoing cesarean section	NO	DIAGNOSTIC_TEST: G.A Group A:	Monitoring changes in BNP, Monitoring changes in BNP level pre and postoperatively in relation to type of anesthesia to evaluate the safety of type of anesthesia used in cesarean section for parturient with cardiac diseas, 24 hours postoperative	Hemodynamic monitoring, Monitor changes in hemodynamics in relation to type of anesthesiaM, 24 hours postoperative|Efficiency of BNP, Efficiency of BNP in detection of cardiac complications, 24 hours postoperative		Cairo University	Mohamed, Ahmed A., M.D.|Sahr Marzouk|Heba Omar|Michael Wahib Wadeed	FEMALE	ADULT	60	OTHER	OBSERVATIONAL	Observational Model: |Time Perspective: p	N-2-2018	2018-02-18	2018-06-05	2018-06-10	2018-03-09		2020-06-16	Cairo University, Cairo, 1, Egypt
	NCT04427410	The Relationship Between Oxytocin Level and Postpartum Depression	Oxytocin Deficiency|Postpartum Depression|Prenatal Stress		https://clinicaltrials.gov/study/NCT04427410		COMPLETED	There are studies in the literature that associate oxytocin level with postpartum depression. This study was carried out to investigate the relationship between oxytocin levels measured during pregnancy and postpartum depression symptoms.	NO	DIAGNOSTIC_TEST: Salivary test	Oxytocin levels, Oxytocin levels in pregnancy and postpartum period, 3-6 month			Cukurova University	Ayseren Cevik	FEMALE	ADULT, OLDER_ADULT	70	OTHER	OBSERVATIONAL	Observational Model: |Time Perspective: p	TYL-2019-12476	2019-07-20	2019-10-20	2020-02-20	2020-06-11		2020-06-11	Cukurova University, Adana, Saricam, 01330, Turkey
	NCT04648137	Circulating Oxytocin Changes in Response to the Oxytocin System Stimulator MDMA in Patients With Diabetes Insipidus and Healthy Controls	Diabetes Insipidus	NA	https://clinicaltrials.gov/study/NCT04648137	OxyMA	COMPLETED	This study is to evaluate oxytocin levels in response to MDMA administration as compared to placebo in patients with diabetes insipidus and healthy volunteers.	NO	DIAGNOSTIC_TEST: study intervention: 3,4-methylenedioxymethamphetamine (MDMA, ecstasy)|DIAGNOSTIC_TEST: Control intervention: Placebo	area under the concentration time curve in oxytocin level, area under the concentration time curve in oxytocin level from baseline oxytocin measurement (before intake) to 6 hours after a single administration of MDMA (100mg) as compared to placebo in the same subjects between patients with central diabetes insipidus and healthy volunteers., from baseline oxytocin measurement (before intake) to 6 …	Peak change in oxytocin (OT) plasma level, Peak change in OT plasma level, from baseline oxytocin measurement (before intake) to 6 hours after administration of MDMA|Time course of plasma OT levels, Time course of plasma OT levels, from baseline oxytocin measurement (before intake) to 6 hours after administration of MDMA|Time course of plasma MDMA concentration, Time course of plasma MDMA concent…		University Hospital, Basel, Switzerland		ALL	ADULT, OLDER_ADULT	30	OTHER	INTERVENTIONAL	Allocation: RANDOMIZED|Intervention Model: CROSSOVER|Masking: DOUBLE (PARTICIPANT, INVESTIGATOR)|Primary Purpose: BASIC_SCIENCE	2020-02147; me20ChristCrain4	2021-02-05	2022-04-11	2022-04-11	2020-12-01		2022-04-13	University Hospital Basel, Endocrinology, Diabetes and Metabolism, Basel, 4031, Switzerland
	NCT05072769	Date Consumption and Uterine Involution	Uterus Involution|Early Postpartum Hemorrhage	NA	https://clinicaltrials.gov/study/NCT05072769		UNKNOWN	There are many studies in the literature examining the effects of dates on pregnancy, birth and postpartum processes. However, no study has been found that examines the effect of women on the involution process in the early postpartum period. It is thought that this study will fill the gap in the literature with this study, which was conducted to determine the effect of date fed to women in the e…	NO	DIETARY_SUPPLEMENT: Date Fruit	Hemoglobin values, Approximately 500 ml of blood is lost in vaginal delivery. Blood loss exceeding 500 ml in the postpartum period is a sign of bleeding. therefore, the involution process will be defined with the changes in hemoglobin (gr/dl) immediately after birth and 6 hours after birth., 6 hours|Hematocrit values, More than 10% decrease in the postpartum period compared to the prenatal period…			Sakarya University		FEMALE	CHILD, ADULT	60	OTHER	INTERVENTIONAL	Allocation: RANDOMIZED|Intervention Model: PARALLEL|Masking: NONE|Primary Purpose: PREVENTION	48535046780	2021-10-01	2022-04-01	2022-07-01	2021-10-11		2021-10-11	Sakarya University, Sakarya, 54050, Turkey
	NCT00367549	Nutrition as a Determinant of Labor Outcome	Labor, Obstetric	NA	https://clinicaltrials.gov/study/NCT00367549		COMPLETED	This is a randomized, double-blind trial looking at how nutrition intake is associated with labor progress and complications.	NO	DIETARY_SUPPLEMENT: Energy-containing soft drink	The course of the labor by women (parity 0) at gestational age > 36 weeks, including: total labor time, At time of birth	Length of stage 1 (cervical opening < 10 cm) and stage 2 (pushing time)|Use of epidural anesthetics|Use of contraction-stimulating drugs|Instrumental delivery		Oslo University Hospital	University of Oslo	FEMALE	CHILD, ADULT, OLDER_ADULT	200	OTHER	INTERVENTIONAL	Allocation: RANDOMIZED|Intervention Model: PARALLEL|Masking: QUADRUPLE (PARTICIPANT, CARE_PROVIDER, INVESTIGATOR, OUTCOMES_ASSESSOR)|Primary Purpose: PREVENTION	REK-SÃ˜R: S-05308	2006-09	2008-10	2009-12	2006-08-23		2011-07-06	Kristin Kardel, Oslo, 0027, Norway
	NCT04472065	Study of Probiotic Use After Childbirth in Relation to Emotional Well-Being	Mental Health Wellness	NA	https://clinicaltrials.gov/study/NCT04472065	PACE	COMPLETED	Researchers at Massachusetts General Hospital are interested in learning more about the neurobiology of well-being in new mothers and novel ways to support them during their transition to parenthood. This study aims to evaluate well-being in new mothers and their infant and the impact of a probiotic dietary supplement on the gut microbiome. This study hopes to help improve the existing knowledge …	NO	DIETARY_SUPPLEMENT: Lactobacillus reuteri|OTHER: Placebo	Coding Interactive Behavior (CIB) Negative Scale Score (range: 1-5; direction: Higher values indicate worse maternal responses) in the probiotic versus placebo group, Mother-infant bonding: Quantitative observational assessment of mother-infant bonding using the Child Interactive Behavior (CIB)., 6 week	Change in Toronto Alexithymia Scale (TAS-20) Total Score (range: 20-100; direction: lower scores indicate better socioemotional functioning) in the probiotic versus placebo group, Baseline to Week 6|Change in relative abundance of microbial taxa (operational taxonomic units) in fecal samples in the probiotic versus placebo group, Baseline to Week 6		Elizabeth Austen Lawson		FEMALE	ADULT, OLDER_ADULT	46	OTHER	INTERVENTIONAL	Allocation: RANDOMIZED|Intervention Model: PARALLEL|Masking: QUADRUPLE (PARTICIPANT, CARE_PROVIDER, INVESTIGATOR, OUTCOMES_ASSESSOR)|Primary Purpose: OTHER	2020P000562	2021-03-10	2023-10-16	2023-10-16	2020-07-15		2023-10-25	Massachusetts General Hospital, Boston, Massachusetts, 02114, United States
	NCT05319301	Identification and Clinical Relevance of an Oxytocin Deficient State (Melatonin Study)	Oxytocin Deficiency|Hypopituitarism|Hypothalamic Obesity|Pituitary Dysfunction|Central Diabetes Insipidus|Social Isolation	NA	https://clinicaltrials.gov/study/NCT05319301		NOT_YET_RECRUITING	Oxytocin (OT) is a hypothalamic peptide that enters the peripheral circulation via the posterior pituitary gland. OT plays a key role in regulating appetite, psychopathology, prosocial behavior and sexual function. Hypopituitarism is associated with increased obesity, increased psychopathology, sexual and prosocial dysfunction despite appropriate hormone replacement. A few studies suggest the exi…	NO	DIETARY_SUPPLEMENT: Melatonin	Change in oxytocin concentration, Change in oxytocin concentration (pg/mL) after administration of 1.9 mg of melatonin orally., Baseline blood exam (timepoint 0) and further blood collections after 30, 60, 90 and 120 minutes after baseline blood collection	Maximal change in oxytocin concentration (pg/mL), Maximal change in oxytocin concentration (pg/mL) after administration of 1.9 mg of melatonin administered orally., Within the two hours after the injection|Overall oxytocin secretion, Oxytocin area under the curve after administration of 1.9 melatonin administered orally, Within the two hours after the injection|Mood assessment, Correlation betwee…		FundaciÃ³ Institut de Recerca de l'Hospital de la Santa Creu i Sant Pau		ALL	ADULT, OLDER_ADULT	40	OTHER	INTERVENTIONAL	Allocation: NON_RANDOMIZED|Intervention Model: PARALLEL|Masking: NONE|Primary Purpose: DIAGNOSTIC	IIBSP-OXI-2021-112	2022-04-01	2023-04-01	2023-09-01	2022-04-08		2022-04-08	Hospital de la Santa Creu i Sant Pau, Barcelona, 08041, Spain
	NCT04649593	The Study of Giving Birth, a Study About Treatment of Labor Dystocia	Dystocia	NA	https://clinicaltrials.gov/study/NCT04649593	GB	COMPLETED	Labor dystocia is an intransigent, high-profile issue in obstetric care, which causes significant maternal morbidity in low resource settings and maternal dissatisfaction, and increased healthcare costs worldwide. Amniotic fluid lactate, (AFL), values have recently been shown to reflect the metabolic status of the uterus and high levels have a strong association with subsequent need for operative…	NO	DIETARY_SUPPLEMENT: Samarin	Labor outcome, Labor outcome in the different groups (spontaneous vaginal, VE or caesarean section), through study completion, an average of 1 year|AFL values, AFL-values to be at different times during labor, through study completion, an average of 1 year	The use of oxytocin, Oxytocin stimulation (number of hours of stimulation and amount of oxytocin given),, through study completion, an average of 1 year		Karolinska Institutet		FEMALE	ADULT, OLDER_ADULT	2000	OTHER	INTERVENTIONAL	Allocation: RANDOMIZED|Intervention Model: PARALLEL|Masking: NONE|Primary Purpose: TREATMENT	GB1	2020-01-01	2021-12-30	2022-02-28	2020-12-02		2022-03-31	Eva Wiberg-Itzel, Stockholm, 18239, Sweden
	NCT03478527	Probiotics, Brain Structure and Psychological Variables	Depressive Symptoms|Anxiety|Stress	NA	https://clinicaltrials.gov/study/NCT03478527	ProBrain01	COMPLETED	Theory and research on the gut-brain-axis emphasize complex interactions between the gut microbiota, immunological and hormonal responses, brain function, brain structure, as well as resulting behavioral manifestations, such as cognitive functions and mental illness. Probiotics are living micro-organisms that change the composition of the gut microbiota and hypothetically have a positive effect o…	NO	DIETARY_SUPPLEMENT: VivomixxÂ® powder|OTHER: Placebo powder	Changes in hippocampal volume, assessed via Magnet Resonance Imaging (MRI), changes in hippocampal volume in verum experimental group (in comparison to placebo control), at baseline (day 0) after intake period (day 28+) and at follow up (day 84+)|Changes in functional brain activation during fMRI task, changes in functional connectivity (using BOLD signal) in hippocampal regions in verum experime…		Changes in Oxytocin (OXT), changes in blood serum concentration levels of OXT in verum experimental group (in comparison to placebo control), at baseline (day 0) after intake period (day 28+) and at follow up (day 84+)|Changes in Processing speed or performance IQ, changes in processing speed assessed by a digit-symbol test (BIS; Berliner Intelligenzskala) in verum experimental group (as compared…	UniversitÃ¤tsklinikum Hamburg-Eppendorf		ALL	ADULT	59	OTHER	INTERVENTIONAL	Allocation: RANDOMIZED|Intervention Model: PARALLEL|Masking: DOUBLE (PARTICIPANT, INVESTIGATOR)|Primary Purpose: BASIC_SCIENCE	ProBrain01	2018-01-08	2019-11-30	2021-01-28	2018-03-27		2021-02-09	UniversitÃ¤tsklinikum Hamburg-Eppendorf, Klinik und Poliklinik fÃ¼r Psychiatrie und Psychotherapie, Hamburg, 20246, Germany
	NCT05754073	Oxytocin Effects on Bone Metabolism in Children With Autism Spectrum Disorder	Autism Spectrum Disorder|Bone Health	PHASE2	https://clinicaltrials.gov/study/NCT05754073		RECRUITING	This is a randomized, double blind, placebo-controlled study of the effects of intranasal oxytocin on bone health in children with autism spectrum disorder, ages 6-18 years old. Subjects will be randomized to receive intranasal oxytocin or placebo (30 IU, 2 times daily) for 12 months in the double-blind phase, followed by a 6-month open label phase during which all study subjects will receive int…	NO	DRUG: 1. Intranasal oxytocin spray|DRUG: 2. Intranasal placebo spray|DRUG: 3. Intranasal Oxytocin spray	The 12-month change in the whole body less head areal BMD Z-score between IN OXT vs. placebo, A whole body less head areal BMD Z-score between -2 to +2 indicates normal bone mineral density, 12 months	The 12-month change in femoral neck areal BMD Z-score between IN OXT vs. placebo, A femoral neck areal BMD Z-score between -2 to +2 indicates normal bone mineral density, 12 months|The 12-month change in the radial cortical area between IN OXT vs. placebo, High-resolution peripheral quantitative computed topography (HR-pQCT) will be used to assess the radial cortical area at the non-dominant wris…		Massachusetts General Hospital	United States Department of Defense	ALL	CHILD, ADULT	96	OTHER	INTERVENTIONAL	Allocation: RANDOMIZED|Intervention Model: PARALLEL|Masking: DOUBLE (PARTICIPANT, INVESTIGATOR)|Primary Purpose: PREVENTION	2023P000307	2023-08-01	2025-10-31	2026-10-31	2023-03-03		2023-10-18	Massachusetts General Hospital, Boston, Massachusetts, 02114, United States
	NCT03584854	Second-Line Uterotonics in Postpartum Hemorrhage: A Randomized Clinical Trial	Postpartum Hemorrhage|Uterine Atony	PHASE4	https://clinicaltrials.gov/study/NCT03584854		ACTIVE_NOT_RECRUITING	The aim of this study is to evaluate in a randomized fashion the comparative efficacy of two second-line medications, methylergonovine and carboprost for treating atonic postpartum hemorrhage (PPH). The investigators hypothesize that administration of methylergonovine will produce superior uterine tone to carboprost in atonic PPH.	NO	DRUG: 15-methyl prostaglandin F2Î±|DRUG: Methylergonovine Maleate	Uterine Tone, Uterine contractile tone will be measured on a 0-10 score as assessed by the obstetrician; 0 is 'no tone', 10 is 'perfect tone' or 'excellent tone', at 10 minutes following administration of the first study drug	Uterine Tone, Uterine contractile tone will be measured on a 0-10 score as assessed by the obstetrician; 0 is 'no tone', 10 is 'perfect tone' or 'excellent tone', at 5 minutes following administration of the first study drug|Additional Uterotonic, An additional second-line uterotonic which is given in the operating room after administration of the first study drug, from time of delivery until sur…		Brigham and Women's Hospital		FEMALE	ADULT	100	OTHER	INTERVENTIONAL	Allocation: RANDOMIZED|Intervention Model: PARALLEL|Masking: DOUBLE (PARTICIPANT, OUTCOMES_ASSESSOR)|Primary Purpose: TREATMENT	2018P000776	2019-03-01	2022-05-22	2022-07-01	2018-07-12		2022-05-25	Brigham and Women's Hospital, Boston, Massachusetts, 02115, United States
	NCT01726478	Uterotonic Efficacy of Oxytocin 2.5 Versus 10 Units During Caesarean Section at Mulago Hospital	Adverse Effect of Oxytocic Drugs|Uterine Hemorrhage|Inappropriate Dose of Drug Administered	NA	https://clinicaltrials.gov/study/NCT01726478		COMPLETED	The purpose of the study was to determine whether 2.5 international units of oxytocin gives adequate uterine tone and is safe as compared to 10 international units of oxytocin following caesarean section delivery at Mulago hospital.	NO	DRUG: 2.5 units Oxytocin|DRUG: 10 units Oxytocin	Uterine tone adequacy, The primary outcome was the assessment of either adequate or inadequate Uterine tone at various times after administration of initial oxytocin dose, 2 minutes	Intraoperative blood loss, Blood loss was estimated by measuring the amount in the suction bottles and weighing of the mops. The patients were followed up for any occurrence of postpartum haemorrhage for the next 24 hours after surgery., 24 hours		Faculty of Medicine		FEMALE	ADULT	386	OTHER	INTERVENTIONAL	Allocation: RANDOMIZED|Intervention Model: PARALLEL|Masking: QUADRUPLE (PARTICIPANT, CARE_PROVIDER, INVESTIGATOR, OUTCOMES_ASSESSOR)|Primary Purpose: TREATMENT	OXY168	2011-02	2011-04	2011-04	2012-11-15		2012-11-15	Mulago Hospital Labour Suite Operating Theatres, Kampala, East Africa, +256, Uganda
	NCT05251610	Does Oral Propranolol Accelerate Labor Induction/Augmentation With Oxytocin in Nulliparous Women in Abakaliki?	Duration of Labor	NA	https://clinicaltrials.gov/study/NCT05251610		COMPLETED	Labour is usually physiologic, spontaneous and progressive, but occasionally, there may be the need for induction or augmentation of labour especially in nulliparous women, who are at increased risk of dysfunctional labour. Oxytocin traditionally has been used for induction and augmentation of labour however prolonged labour continued to occur with attendant sequelae. Newer agents like propranolo…	NO	DRUG: 20mg oral propranolol and oxytocin|DRUG: Oxytocin only	Induction/Augmentation delivery intervals at delivery, Labor acceleration at delivery, Time frame in minutes from the onset of initiation of Oxytocin to the delivery of the placenta	Maternal Blood pressure change in mmgh, Maternal Blood pressure is checked prior to initiation of oxytocin and 30 minutes after initiation of oxytocin. the difference is noted, Change over 30 minutes|Fetal heart rate change in seconds, Fetal heart rate is checked prior to initiation of oxytocin and 30 minutes after initiation of oxytocin. the difference is noted, Change over 30 minutes		Darlington-Peter Chibuzor Ugoji		FEMALE	CHILD, ADULT	110	OTHER	INTERVENTIONAL	Allocation: RANDOMIZED|Intervention Model: PARALLEL|Masking: NONE|Primary Purpose: PREVENTION	FETHA/REC/VOL2/2019/277	2020-11-02	2021-04-30	2021-04-30	2022-02-23		2022-02-23	AEFUTHA, Abakaliki, Ebonyi, 234, Nigeria
	NCT04903002	Evaluating the Efficacy of Intranasal Oxytocin on Chronic Pain	Chronic Pain	PHASE2|PHASE3	https://clinicaltrials.gov/study/NCT04903002		RECRUITING	One in five Canadians live with chronic pain, defined as pain that lasts longer than 3-months. Living with chronic pain has a detrimental impact on physical health, emotional health, and quality of life. Current treatments rarely result in pain relief and often do not meaningfully improve physical or emotional function. Further, medication used to treat pain often causes unwanted symptoms. There …	NO	DRUG: 24-IU oxytocin|DRUG: 48-IU oxytocin|DRUG: Placebo	Pain intensity, Pain severity index on the Brief Pain Inventory - Short Form (BPI-SF). Mean scores range from 0 to 10 with higher scores indicating greater pain., Change from Day 1 to Day 14 of nasal spray administration.|Pain-related interference, Pain interference index on the Brief Pain Inventory - Short Form (BPI-SF). Mean scores range from 0 to 10 with higher scores indicating greater pain-r…	Emotional function, Depression, Anxiety and Stress scale (DASS). Scores are calculated for 3 subscales that are each composed of 7-items (Depression, Anxiety and Stress). Scores on subscales range between 0 and 21 with higher scores reflecting greater reports of Depression, Anxiety or Stress., Change from Day 1 to Day 14 of nasal spray administration.|Sleep Disturbance, Sleep problems index on th…		Memorial University of Newfoundland	University of Calgary|University of British Columbia	ALL	ADULT, OLDER_ADULT	336	OTHER	INTERVENTIONAL	Allocation: RANDOMIZED|Intervention Model: CROSSOVER|Masking: QUADRUPLE (PARTICIPANT, CARE_PROVIDER, INVESTIGATOR, OUTCOMES_ASSESSOR)|Primary Purpose: TREATMENT	CIHR-PG#426528	2022-04-01	2024-06	2024-12	2021-05-26		2022-09-10	Calgary Chronic Pain Centre, Calgary, Alberta, T2T 5C7, Canada|Jim Pattison Outpatient Care & Surgical Centre Pain Clinic (JPOCSC-PC), Surrey, British Columbia, V3T0G9, Canada|Carbonear General Hospital, Carbonear, Newfoundland and Labrador, A1Y 1A4, Canada
	NCT03649477	Phase 3 Study of Intranasal Carbetocin (LV-101) in Patients With Prader-Willi Syndrome	Prader-Willi Syndrome	PHASE3	https://clinicaltrials.gov/study/NCT03649477	CARE-PWS	COMPLETED	This Phase 3 study is designed to test the effectiveness of intranasal carbetocin (LV-101) in participants with Prader-Willi syndrome (PWS). Carbetocin is an oxytocin analog (a man-made chemical that is like oxytocin). This study will also evaluate the safety and tolerability of LV-101.	YES	DRUG: 3.2 mg intranasal carbetocin|DRUG: 9.6 mg intranasal carbetocin|DRUG: placebo	Hyperphagia Behavior, Change in hyperphagia (extreme hunger) as measured by the Hyperphagia Questionnaire for Clinical Trials (HQ-CT) Total Score versus placebo. Score range: 0-36; higher scores mean a worse outcome. Reduction in score indicates improvement., Baseline to Week 8|Obsessive and Compulsive Behaviors, Change in obsessive and compulsive behaviors as measured by the Children's Yale-Brow…	Anxiety, Change in participant anxiety as measured by the PWS Anxiety and Distress Questionnaire (PADQ) Total Score versus placebo. Score range: 0-56; higher scores mean a worse outcome. Reduction in score indicates improvement., Baseline to Week 8|Global Impression, Clinical Global Impression of Change (CGI-C) score versus placebo. Score range: 1-7; higher scores mean a worse outcome. Reduction …		Levo Therapeutics, Inc.		ALL	CHILD, ADULT	130	INDUSTRY	INTERVENTIONAL	Allocation: RANDOMIZED|Intervention Model: PARALLEL|Masking: QUADRUPLE (PARTICIPANT, CARE_PROVIDER, INVESTIGATOR, OUTCOMES_ASSESSOR)|Primary Purpose: TREATMENT	LV-101-3-01	2018-11-20	2020-05-13	2022-07-09	2018-08-28	2021-08-30	2022-07-26	University of Alabama at Birmingham, Birmingham, Alabama, 35233, United States|Phoenix Children's Hospital, Phoenix, Arizona, 85006, United States|Children's Hospital of Los Angeles (USC), Los Angeles, California, 90027, United States|Rady Children's Hospital San Diego, San Diego, California, 92123, United States|Children's Hospital Colorado, Aurora, Colorado, 80045, United States|Children's Nati…	Study Protocol|Statistical Analysis Plan
	NCT04523922	Oxytocin to Enhance Integrated Treatment for AUD and PTSD	PTSD|Alcohol Use Disorder	PHASE2	https://clinicaltrials.gov/study/NCT04523922	COPE+OT	RECRUITING	The primary objective of the proposed Stage II study is to examine the efficacy of oxytocin (OT) as compared to placebo in reducing (1) alcohol use disorder (AUD) symptoms, and (2) post-traumatic stress disorder (PTSD) symptoms among Veterans receiving COPE therapy (Concurrent Treatment of PTSD and Substance Use Disorders using Prolonged Exposure). To evaluate purported neurobiological mechanisms…	NO	DRUG: 40 IU Intranasal Oxytocin|DRUG: Placebo|BEHAVIORAL: Concurrent Treatment of PTSD and Substance Use Disorders using Prolonged Exposure	Change in alcohol use, Change in percent days abstinent and heavy drinking days as measured by the TimeLine Follow-Back (TLFB)., From baseline to week 12 and 3 and 6 month follow ups|Change in PTSD symptom severity - clinician rated, Change in clinician-rated PTSD symptom severity will be measured with the Clinician Administered PTSD Scale for DSM-5 (CAPS-5)., From baseline to week 12 and 3 and 6…			Medical University of South Carolina	National Institute on Alcohol Abuse and Alcoholism (NIAAA)	ALL	ADULT, OLDER_ADULT	180	OTHER	INTERVENTIONAL	Allocation: RANDOMIZED|Intervention Model: PARALLEL|Masking: TRIPLE (PARTICIPANT, CARE_PROVIDER, INVESTIGATOR)|Primary Purpose: TREATMENT	Pro00103198	2021-03-29	2026-01-01	2026-01-01	2020-08-24		2023-01-13	Medical University of South Carolina, Charleston, South Carolina, 29401, United States
	NCT02225600	The Effect of Oxytocin Administration on Interpersonal Cooperation in Borderline Personality Disorder Patients and Healthy Adults	Borderline Personality Disorder	NA	https://clinicaltrials.gov/study/NCT02225600		RECRUITING	The study will examine behavioral patterns and underlying neural correlates which distinguish patients with borderline personality disorder (BPD) from healthy subjects as they participate in a two-person trust game and will determine whether administration of intranasal oxytocin (OT) will normalize trust game performance and concomitant neural processing in the BPD group.	NO	DRUG: 40 IU Intranasal Oxytocin|DRUG: Placebo|DRUG: 24 IU intranasal Oxytocin	Trust Game Affect Ratings, Behavioral differences between groups based on Scale with 1= most negative to 5=most positive, up to 4 weeks			Icahn School of Medicine at Mount Sinai		ALL	ADULT	40	OTHER	INTERVENTIONAL	Allocation: RANDOMIZED|Intervention Model: CROSSOVER|Masking: DOUBLE (PARTICIPANT, INVESTIGATOR)|Primary Purpose: OTHER	GCO 13-0744	2014-08-26	2025-03-31	2025-03-31	2014-08-26		2023-03-16	Icahn School of Medicine at Mount Sinai, New York, New York, 10029, United States
	NCT03033784	Autism Oxytocin Brain Project	Autism|Autism Spectrum Disorder	PHASE2	https://clinicaltrials.gov/study/NCT03033784		COMPLETED	The main goal of the study is to look at the effects of intranasal oxytocin on the brain in Autism Spectrum Disorder (ASD). Oxytocin is a hormone that exists naturally in the body and the brain, affecting a wide range of social behaviors and emotions. The investigators will study the effects of different treatments (3 doses of oxytocin and one dose of placebo) on brain functional connectivity at …	YES	DRUG: 8 International Units (IU) of Oxytocin|DRUG: 24IU of Oxytocin|DRUG: 48IU of Oxytocin|DRUG: Placebo	Resting State Functional Connectivity (rsFC) Salience Network (Anterior Cingulate Cortex (ACC) and Insula Versus Visual Cortex), Investigators will study the effects of intranasal oxytocin (IN-OT) on the resting state functional connectivity between key socio-emotional and social salience brain regions using functional magnetic resonance imaging (fMRI). Resting state functional connectivity is a …	Rate of Smiling During Global Clinical Interview, Clinical improvements will be rated by a clinician as based on a videotaped interview conducted after the MRI scanning session. Values between the different treatment conditions will be assessed to study the effect of intranasal oxytocin on ASD at the clinical level. The improvement will be assessed based on the quality of social interaction betwe…		Emory University	National Institute of Mental Health (NIMH)	MALE	ADULT	51	OTHER	INTERVENTIONAL	Allocation: RANDOMIZED|Intervention Model: CROSSOVER|Masking: DOUBLE (PARTICIPANT, INVESTIGATOR)|Primary Purpose: TREATMENT	IRB00093455|P50MH100023	2017-05-10	2018-10-03	2018-10-03	2017-01-27	2020-10-30	2021-01-12	Emory University, Atlanta, Georgia, 30322, United States	Study Protocol and Statistical Analysis Plan|Informed Consent Form
	NCT01983514	Effects of Intranasal Administration of a Single Dose of Oxytocin Using a Novel Device in Healthy Adults	Healthy Male Adults	PHASE1	https://clinicaltrials.gov/study/NCT01983514		COMPLETED	Oxytocin (OT) is a small, naturally occurring peptide currently in clinical use to stimulate lactation in breastfeeding women. The intranasal administration of OT has recently attracted attention as a potential novel treatment in several psychiatric disorders including autism. However, given the anatomy of the nasal cavity, the current design of nasal sprays would be expected to provide an inadeq…	NO	DRUG: 8IU intranasal oxytocin|DRUG: 24 IU intranasal oxytocin|DRUG: 1 IU intravenous oxytocin|DRUG: Placebo	Aim 1a: Brain activity, Scanning procedures for functional magnetic resonance imaging (fMRI) will include a functional scan during a social cognition task and structural connectivity during rest, 30 minutes after oxytocin/placebo administration|Aim 1b: Performance on a social cognition test, Participants will complete a task evaluating emotional expressions (either happy expressions, fear express…	Pharmacokinetic (PK) profile of oxytocin, Blood will be collected to assess levels of oxytocin present in peripheral blood to measure PK profile of 8 and 24 international units (IU) oxytocin delivered with OptiNose device and of 1 IU oxytocin after slow intravenous (IV) infusion., 5 minutes prior to oxytocin/placebo administration|Plasma concentration of cortisol, Blood will be drawn at various i…		OptiNose AS	University of Oslo	MALE	ADULT	19	INDUSTRY	INTERVENTIONAL	Allocation: RANDOMIZED|Intervention Model: CROSSOVER|Masking: TRIPLE (PARTICIPANT, INVESTIGATOR, OUTCOMES_ASSESSOR)|Primary Purpose: BASIC_SCIENCE	SMR-2727	2013-10	2014-02	2014-02	2013-11-14		2014-04-23	Norwegian Centre for Mental Disorders Research (NORMENT), KG Jebsen Centre for Psychosis Research - TOP Study, Oslo, Norway
	NCT02414503	Effects of Intranasal Administration of a Single Dose of Oxytocin Using a Novel Device in Adults With Autism Spectrum Disorder	Autism Spectrum Disorder	PHASE1|PHASE2	https://clinicaltrials.gov/study/NCT02414503		COMPLETED	Oxytocin (OT) is a small, naturally occurring peptide currently in clinical use to stimulate lactation in breastfeeding women. The intranasal administration of OT has recently attracted attention as a potential novel treatment in several psychiatric disorders in autism. However, given the anatomy of the nasal cavity, the current design of nasal sprays would be expected to provide an inadequate de…	NO	DRUG: 8IU intranasal oxytocin|DRUG: 24IU intranasal oxytocin|DRUG: Placebo|DEVICE: OptiNose Breath Powered Bi	Performance on an emotion sensitivity test, Participants will complete a task evaluating emotional expressions. These stimuli are identical to those published previously by Leknes et al., (2012)., 45 mins after oxytocin/placebo administration|Performance on a facial emotion morphing task, Participants will complete a task evaluating faces that morph into different emotional expressions., 45 mins …	Performance on the reading the mind in the eyes test, Participants will complete the reading the mind in the eyes test, 45 mins after oxytocin/placebo administration|Performance on an emotional dot probe task, Participants will complete an emotional dot probe task, 45 mins after oxytocin/placebo administration|Heart rate variability, Electrocardiogram data will be collected to assess heart rate v…		OptiNose AS	Oslo University Hospital|University of Oslo	MALE	ADULT	17	INDUSTRY	INTERVENTIONAL	Allocation: RANDOMIZED|Intervention Model: CROSSOVER|Masking: TRIPLE (PARTICIPANT, INVESTIGATOR, OUTCOMES_ASSESSOR)|Primary Purpose: BASIC_SCIENCE	SMR-2728|2014-005452-26	2015-04	2016-02	2016-02	2015-04-10		2016-09-27	NORMENT, KG Jebsen Centre for Psychosis Research - TOP Study, Oslo, 0424, Norway
	NCT02969447	Management of Third-stage of Labor After Second Trimester Medical Pregnancy Termination	Retained Placenta	PHASE4	https://clinicaltrials.gov/study/NCT02969447	ANDDROID	COMPLETED	Prospective randomized trail which compare 2 regimens for third-stage management after second trimester medical pregnancy termination : 10UI intra venous oxytocin or no additional medication after fetal expulsion. Primary outcome was the incidence of placental retention.	NO	DRUG: Administration of 10 units of intra venous oxytocin after fetal expulsion	Incidence of placental retention, Up to 30 minutes after fetal expulsion	Incidence of partial placental retention, Up to 1 hour after fetal expulsion|Incidence of digital exploration, Up to 1 hour after fetal expulsion|Incidence of blunt curettage, Up to 1 hour after fetal expulsion|Incidence of post-partum hemorrhage, Up to 1 hour after fetal expulsion|Blood loss, Up to 1 hour after fetal expulsion		University Hospital, Bordeaux		FEMALE	ADULT, OLDER_ADULT	27	OTHER	INTERVENTIONAL	Allocation: RANDOMIZED|Intervention Model: PARALLEL|Masking: NONE|Primary Purpose: PREVENTION	CHUBX 2016/20	2016-10-20	2017-08-04	2017-08-04	2016-11-21		2017-10-06	CHU de Bordeaux, Bordeaux, 33076, France
	NCT02684305	Stepwise Labor Induction Following Failure of Prostaglandin Vaginal Insert for Labor Induction	Induction of Labor	PHASE3	https://clinicaltrials.gov/study/NCT02684305		UNKNOWN	Induction of labor is one of the most common obstetrical medical procedures performed today. Iatrogenic stimulation of uterine contractions prior to the onset of spontaneous labor is undertaken for various maternal and fetal indications and spans 20% of deliveries today. 1. During the past years there has been an additional rise due to elective inductions 2. Induction is undertaken when potential…	NO	DRUG: Administration of Propess|DEVICE: balloon|DRUG: Intravenous oxytocin infusion	Time from second agent induction to delivery, Time from second agent induction to active labor, 48 hours	Rate of failed induction defined as 5 cm dilatation, Defined as 5 cm dilatation with regular contractions, 48 hours|Rate of failed induction defined as regular contractions, Rate of failed induction defined as regular contractions (over 3 contractions in 30 min), 48 hours|cesarean sections rate, Number of cesarean sections rate due to tachysystole and non-reassuring fetal heart rate., 48 hours		Tel-Aviv Sourasky Medical Center		FEMALE	ADULT, OLDER_ADULT	320	OTHER_GOV	INTERVENTIONAL	Allocation: RANDOMIZED|Intervention Model: PARALLEL|Masking: NONE|Primary Purpose: TREATMENT	686-15- TLV	2016-04	2018-04	2018-04	2016-02-17		2016-03-24
	NCT03904745	Effect of Oxytocin Antagonists on Implantation Success Rates of Frozen-thawed Embryo Transfer	Infertility, Female	NA	https://clinicaltrials.gov/study/NCT03904745		UNKNOWN	Uterine contraction has a negative impact on implantation and pregnancy rates. Inhibition of oxytocin receptors decreases uterine contraction frequency both on pregnant and non-pregnant women. Atosiban has been studied as an oxytocin antagonist to decrease uterine contraction frequency in order to increase implantation and pregnancy rates in assisted reproduction. Previous studies have studied 37…	NO	DRUG: Atosiban	Pregnancy rates, Pregnancy rates of the participants, 1 year			Bezmialem Vakif University	Yeditepe University	FEMALE	ADULT	250	OTHER	INTERVENTIONAL	Allocation: RANDOMIZED|Intervention Model: PARALLEL|Masking: SINGLE (PARTICIPANT)|Primary Purpose: TREATMENT	Atosiban study	2020-12-21	2021-07-30	2021-12-30	2019-04-05		2020-12-16	Bezmialem University, Istanbul, 34746, Turkey|Yeditepe University, Istanbul, 34746, Turkey
	NCT05382143	The Effect of Selective Oxytocin Receptor Inhibitors on Endometriosis-related Pain	Endometriosis	PHASE2	https://clinicaltrials.gov/study/NCT05382143	ENDOBAN	RECRUITING	A pilot study to investigate the potential role of atosiban, a selective oxytocin receptor inhibitor, in the management of endometriosis-related pain. Ten patients will be administered atosiban intravenously during 6 hours on a day during their period when they experience (severe) pain	NO	DRUG: Atosiban	Difference in pain during and after the administration of atosiban, Pain scores on a visual analogue scale from 0 to 10, where higher scores mean more pain, during treatment and the month following treatment, Change from baseline up to 4 weeks	Side effects of atosiban, Side effects may include headache, nausea and dizziness. Side effects are measured on visual analogue scale from 0 to 10, where higher scores mean more complaints., Up to 4 weeks|Levels of serum prostaglandins, Prostaglandin levels will be measured in blood in pg/mL, Baseline and directly after the administration of 6 hours atosiban|Side effect of atosiban, A potential s…		Radboud University Medical Center		FEMALE	ADULT	10	OTHER	INTERVENTIONAL	Allocation: NA|Intervention Model: SINGLE_GROUP|Masking: NONE|Primary Purpose: TREATMENT	NL67501.091.18	2022-02-01	2022-06-01	2022-07-01	2022-05-19		2022-05-19	Radboud University Medical Center, Nijmegen, Netherlands
	NCT02893722	A Randomized Double Blind Comparison of Atosiban in Patients With RIF Undergoing IVF Treatment	Repeated Implantation Failure	PHASE1	https://clinicaltrials.gov/study/NCT02893722		UNKNOWN	This study intends to carry out a prospective, randomized, double blind and controlled study to compare the influence of Atosiban and placebo on uterine contraction frequency, endometrial blood flow perfusion, oxytocin and serum concentration of PGF2Î±, embryo implantation rate and clinical pregnancy rate on the RIF population after fresh embryo transfer, so as to further clarify the curative eff…	NO	DRUG: atosiban|DRUG: 0.9% saline	Clinical pregnancy rate, cases of clinical pregnancies / number of transplantation cycles(per patient), 4 weeks after embryo transfer	implantation rate, number of pregnancy fetal bursa / total number of transplantation embryos, 4 weeks after embryo transfer|abortion rate, abortion cases / number of clinical pregnancy cycles, 6 weeks after embryo transfer|ectopic pregnancy rate, ectopic pregnancy cases / number of clinical pregnancy cycle, 6 weeks after embryo transfer|frequency of uterine contraction (4 minutes), times of uteri…	uterine artery blood flow index, 1 hour before and 1 hour after intervention|oxytocin and PGF2 Î± serum concentration., 1 hour before and 1 hour after intervention	Shanghai First Maternity and Infant Hospital		FEMALE	ADULT	200	OTHER	INTERVENTIONAL	Allocation: RANDOMIZED|Intervention Model: PARALLEL|Masking: TRIPLE (PARTICIPANT, INVESTIGATOR, OUTCOMES_ASSESSOR)|Primary Purpose: TREATMENT	FERRING-001	2017-01	2018-01	2018-12	2016-09-08		2016-09-08
	NCT01673399	Oxytocin Antagonist in Patients With Repeated Failure of Implantation	Implantation Failure	PHASE4	https://clinicaltrials.gov/study/NCT01673399		COMPLETED	In this study the investigators compare the usual way of embryo transfer (without medication) with an embryo transfer while administering oxytocine antagonist. This to improve implantation and increase the pregnancy rate.	NO	DRUG: Atosiban|DRUG: placebo	implantation rate, the number of patients that show a positive serum blood pregnancy test, 16 days from eggretrieval	pregnancy rate, The number of patients with an ongoing first trimester pregnancy, 12 weeks		AZ Jan Palfijn Gent	Onze Lieve Vrouw Hospital	FEMALE	ADULT	138	OTHER	INTERVENTIONAL	Allocation: RANDOMIZED|Intervention Model: PARALLEL|Masking: DOUBLE (PARTICIPANT, CARE_PROVIDER)|Primary Purpose: TREATMENT	2012-000278-49	2012-02	2015-02	2015-02	2012-08-28		2021-02-02	AZ Jan Palfijn, Gent, Oost-vlaanderen, 9000, Belgium
	NCT00587327	Effect of Oxytocin and Vasopressin Antagonists on Uterine Contractions	In Vitro Fertilisation (IVF) Treatment	PHASE2	https://clinicaltrials.gov/study/NCT00587327	OVANCON	COMPLETED	The main purpose of this clinical research trial was to evaluate the effects of barusiban and atosiban compared to placebo on luteal phase uterine contractions in oocyte donors supplemented with progesterone.	NO	DRUG: Barusiban|DRUG: Atosiban|DRUG: Placebo	Frequency of uterine contractions, 3h after start of dosing	Period, external contractile measure, internal contractile measure and total contractile measure of uterine contractions, 3h after start of dosing|Frequency, period, external contractile measure, internal contractile measure and total contractile measure of uterine contractions, 5 min, 15 min, 30 min, 1h, 1h 30 min, 2h, and 2h 30 min after start of dosing|Frequency, period, external contractile m…		Ferring Pharmaceuticals		FEMALE	ADULT	125	INDUSTRY	INTERVENTIONAL	Allocation: RANDOMIZED|Intervention Model: PARALLEL|Masking: QUADRUPLE (PARTICIPANT, CARE_PROVIDER, INVESTIGATOR, OUTCOMES_ASSESSOR)|Primary Purpose: TREATMENT	FE200440 CS09	2007-11	2008-05	2008-09	2008-01-07		2017-06-21	UZ Brussel, Center for Reproductive Medicine, Brussels, Belgium|Institute for Reproductive Medicine and Endocrinology, Pilsen, 30177, Czechia|ISCARE IVF a.s., Prague, Czechia|Institut Universitari Dexeus, Barcelona, 08028, Spain|IVI Madrid, Madrid, 28035, Spain
	NCT01043120	Effect of Oxytocin Antagonist on Reduction of Uterine Contractions	In Vitro Fertilisation (IVF) Treatment	PHASE2	https://clinicaltrials.gov/study/NCT01043120	EFFORT	COMPLETED	The main purpose of this clinical research trial was to evaluate the effects of barusiban compared to placebo on uterine contractions on luteal phase uterine contractions in oocyte donors supplemented with progesterone.	NO	DRUG: Barusiban|DRUG: Placebo	Frequency of uterine contractions, Intention-To-Treat (ITT) Analysis Set, Frequency of uterine contractions was assessed by transvaginal ultrasound. The transvaginal ultrasound recordings were analysed for uterine contractions by a central independent assessor, blinded to treatment allocation., 30 minutes after start of dosing|Frequency of uterine contractions, Per-Protocol (PP) Analysis Set, Fre…	Uterine contractile measures, During and after dosing (one day)|Inter-endometrial space, 30 minutes after start of dosing|Direction of Wave Propagation|Direction of Wave Propagation, Post-hoc analysis, Post-hoc analyses of the secondary endpoint parameter wave propagation were conducted. The ability of the contractile waves to propagate uterine contractions after mock embryo transfer was categori…		Ferring Pharmaceuticals		FEMALE	ADULT	99	INDUSTRY	INTERVENTIONAL	Allocation: RANDOMIZED|Intervention Model: PARALLEL|Masking: QUADRUPLE (PARTICIPANT, CARE_PROVIDER, INVESTIGATOR, OUTCOMES_ASSESSOR)|Primary Purpose: TREATMENT	FE200440 CS11|2009-012323-29	2010-02	2010-05	2010-12	2010-01-06		2017-06-21	UZ Brussel, Brussels, Belgium|IVF Institute, Plzen, Czechia|ISCARE IVF a.s., Prague, Czechia|IU Dexeus, Barcelona, Spain|IVI Madrid, Madrid, Spain
	NCT03867383	Calcium Chloride for Prevention of Uterine Atony During Cesarean	Uterine Atony|Uterine Atony With Hemorrhage|Cesarean Section Complications	PHASE1|PHASE2	https://clinicaltrials.gov/study/NCT03867383		COMPLETED	In this pilot study, investigators will administer calcium chloride or placebo to pregnant women undergoing Cesarean delivery who have been identified as high risk for hemorrhage due to poor uterine muscle contraction, or atony. They will assess whether a single dose of calcium given immediately after the delivery of the fetus decreases the incidence of uterine atony and bleeding for the mother. …	YES	DRUG: Calcium Chloride|DRUG: Placebo	Uterine Atony, The primary outcome of interest is the presence of clinical uterine atony, as defined the by any of the following: 1. Administration of \> 1 bolus of oxytocin 2. Increase in the oxytocin infusion rate above the standard 7.5units/hour 3. Administration of a second line uterotonic including methylergonovine, carboprost, or misoprostol 4. Mechanical surgical interventions for uterine …	Grading of Uterine Tone, Subjective assessment of uterine tone by the obstetrician, from 0-100%. Obstetricians were blinded to study assignment arm, and were instructed that 0% indicates a completely atonic (un-contracted) uterus, and 100% indicates a perfectly, firmly contracted uterus. They were asked to provide this score by palpating the fundus (top) of the uterus as soon as the study drug in…		Stanford University		FEMALE	ADULT	40	OTHER	INTERVENTIONAL	Allocation: RANDOMIZED|Intervention Model: PARALLEL|Masking: QUADRUPLE (PARTICIPANT, CARE_PROVIDER, INVESTIGATOR, OUTCOMES_ASSESSOR)|Primary Purpose: PREVENTION	43076	2019-03-15	2021-07-30	2021-08-15	2019-03-08	2021-08-19	2022-04-28	Lucile Packard Children's Hospital, Stanford, California, 94305, United States	Study Protocol and Statistical Analysis Plan|Informed Consent Form
	NCT05027048	Calcium Chloride for Prevention of Blood Loss During Intrapartum Cesarean Delivery	Uterine Atony|Uterine Atony With Hemorrhage|Postpartum Hemorrhage|Cesarean Section Complications	PHASE3	https://clinicaltrials.gov/study/NCT05027048	CALBLOC	COMPLETED	Postpartum hemorrhage (PPH) is the leading cause of maternal morbidity and mortality worldwide. Up to 80% of PPH is caused by uterine atony, the failure of the uterine smooth muscle to contract and compress the uterine vasculature after delivery. Laboratory and epidemiological studies show that low extracellular and serum calcium levels, respectively, decrease uterine contractility. A pilot study…	NO	DRUG: Calcium chloride|DRUG: Saline placebo	Quantitative Blood Loss, Standardized volumetric and gravimetric assessment of blood loss during cesarean. Note: will analyze all participants, but planned subgroup analysis will also occur excluding patients with non-atonic reasons for blood loss including hysterotomy extension, placental abruption, cervical or vaginal laceration, etc, measurement occurs at conclusion of operating room case	Uterine tone numerical rating score, Uterine tone assessment, 2, 7, and 12 minutes after fetal delivery. The absolute 12 minute score as well as delta from 12-2 and 12-7 minute scores will be analyzed|Second line uterotonic requirement, Yes/no: did the patient require treatment with methylergonovine, carboprost, and/or misoprostol for uterine atony, within 4 hours of delivery|Fluid requirement, T…		Stanford University		FEMALE	ADULT	120	OTHER	INTERVENTIONAL	Allocation: RANDOMIZED|Intervention Model: PARALLEL|Masking: QUADRUPLE (PARTICIPANT, CARE_PROVIDER, INVESTIGATOR, OUTCOMES_ASSESSOR)|Primary Purpose: PREVENTION	62206	2022-04-04	2023-03-29	2023-04-03	2021-08-30		2023-09-05	Jessica Ansari, Pacifica, California, 94044, United States
	NCT02396303	Carbetocin Versus Oxytocin in Caesarean Section for the Control of Postpartum Haemorrhage	Postpartum Haemorrhage	EARLY_PHASE1	https://clinicaltrials.gov/study/NCT02396303		UNKNOWN	Post-partum haemorrhage is one of the life threatening emergencies. It accounts for nearly one-quarter of all maternal death worldwide. Atonic uterus contributes about 80% among the causes. Uterotonic drugs are administered following the delivery of baby both in vaginal and caesarean delivery for prevention of PPH. However postpartum haemorrhage cannot always be prevented. But, the incidence and …	NO	DRUG: Carbetocin	Estimated blood loss after cesarean section, 24 hours of delivery			Bangabandhu Sheikh Mujib Medical University, Dhaka, Bangladesh		FEMALE	CHILD, ADULT, OLDER_ADULT	100	OTHER	INTERVENTIONAL	Allocation: RANDOMIZED|Intervention Model: SINGLE_GROUP|Masking: NONE|Primary Purpose:	67365	2015-06	2015-10	2015-11	2015-03-24		2015-03-24	BSMMU, Dhaka, Bangladesh
	NCT02642263	Effect of the Uterotonic Carbetocin on Acute Post Cesarean-Section Pain	Cesarean Delivery	PHASE4	https://clinicaltrials.gov/study/NCT02642263		UNKNOWN	Carbetocin is an oxytocin agonist used for prevention of postpartum bleeding after cesarean delivery. First studies revealed in 2012 an analgesic effect of carbetocin, compared to its parent substance oxytocin. This study will enroll 78 women undergoing cesarean delivery. In a double-blind, prospective design patients will be either attributed to the oxytocin or the carbetocin study arm. The prim…	NO	DRUG: Carbetocin	Cesarean delivery scar cutaneous hyperalgesia, In the area of the cesarean delivery scar, the area of dynamic secondary hyperalgesia for punctate mechanical stimuli around the surgical incision will be measured around her scar according to the method described by Stubhaug et al. In brief, stimulation with a Von Frey Filament (225.1gr) is started from outside the hyperalgesic area where no pain se…	Pressure pain detection threshold, Pain detection thresholds will be measured with an electronic pressure algometer (Algometer, Somedic, Denmark) applied at the center of the pulp of the 2nd toe. The probe has a surface area of 1 cm2. The pressure is increased from 0 at a rate of 30kPa/s to a maximum pressure of 1000kPa. Pain detection threshold is defined as the point at which the pressure sensa…		Insel Gruppe AG, University Hospital Bern		FEMALE	ADULT	78	OTHER	INTERVENTIONAL	Allocation: RANDOMIZED|Intervention Model: PARALLEL|Masking: QUADRUPLE (PARTICIPANT, CARE_PROVIDER, INVESTIGATOR, OUTCOMES_ASSESSOR)|Primary Purpose: TREATMENT	Uterotonic Carbetocin	2019-02-01	2020-12	2022-01	2015-12-30		2018-05-04	Dep. of Anesthesiology and Pain Medicine, Bern University Hospital, Bern, 3010, Switzerland
	NCT00977769	Carbetocin Versus Oxytocin and Hemodynamic Effects	Effects of; Anesthesia, in Pregnancy	PHASE4	https://clinicaltrials.gov/study/NCT00977769		COMPLETED	A randomized double-blind trial of oxytocin 5 u, carbetocin 100 Âµg and placebo with hemodynamic response as a primary outcome measure.	YES	DRUG: carbetocin 100 Âµg|DRUG: oxytocin 5 u|DRUG: placebo (NaCl)	Cardiac Output, The relative change in CO from baseline at the time of delivery up to 2.5 minutes post delivery., 2.5 minutes|Arterial Blood Pressure, The mean change in SAP compared with baseline at the time of delivery up to 2.5 minutes post delivery., 2.5 min	Bleeding, The calculated estimated blood loss from delivery until 2 h after intervention, 120 minutes		Oslo University Hospital		FEMALE	ADULT	76	OTHER	INTERVENTIONAL	Allocation: RANDOMIZED|Intervention Model: PARALLEL|Masking: QUADRUPLE (PARTICIPANT, CARE_PROVIDER, INVESTIGATOR, OUTCOMES_ASSESSOR)|Primary Purpose: TREATMENT	2009carb	2009-11	2011-08	2011-10	2009-09-16	2013-04-24	2014-05-06	Division of Anaesthesia and Intensive Care Medicine, Oslo University Hospital - Rikshospitalet, Oslo, 0027, Norway|Division of Anesthesia and Intensive Care Medicine, Oslo, 0027, Norway
	NCT03404544	Impact of Carbetocin Administration on Heart Rate When Given as an Infusion Versus as a Bolus.	Cesarean Section Complications|Hemodynamic Instability	PHASE4	https://clinicaltrials.gov/study/NCT03404544		COMPLETED	Prospective, randomized and controlled study who will be conducted at Maisonneuve-Rosemont hospital with the following objectives: To determine if an infusion of carbetocin over 10 minutes will reduce hemodynamic side effects, especially the peak of heart rate, in comparison to a rapid intravenous bolus (less than 2 seconds). To determine if an infusion of carbetocin will reduce the other side ef…	NO	DRUG: Carbetocin bolus|DRUG: Carbetocin infusion	Delta Heart Rate, To compare the variation of HR (delta heart rate) after the administration of Carbetocin when administered in Infusion vs Bolus, in patients with elective Caesarian under regional anesthesia., From the administration of the drug study every 20 secondes until 20 minutes after the drug injection for each patient.	Delta Stroke Volume, To compare the variation of Stroke Volume (delta stroke volume) after the administration of Carbetocin when administered in Infusion vs Bolus, in patients with elective Caesarian under regional anesthesia., From the administration of the drug study every 20 secondes until 20 minutes after the drug injection for each patient.|Delta Stroke Volume Variation, To compare the varia…		Ciusss de L'Est de l'ÃŽle de MontrÃ©al		FEMALE	ADULT, OLDER_ADULT	70	OTHER	INTERVENTIONAL	Allocation: RANDOMIZED|Intervention Model: PARALLEL|Masking: TRIPLE (PARTICIPANT, CARE_PROVIDER, INVESTIGATOR)|Primary Purpose: PREVENTION	2018-1213	2018-06-11	2020-01-28	2021-01-15	2018-01-19		2021-10-04	CIUSSS de l'Est de l'Ile de Montreal, Montreal, Quebec, H1T2M4, Canada
	NCT02221531	Carbetocin Trial: Carbetocin Appropriate Rate Better Equilibrium Between Tonus (TOnus) and CIrculatioN	Complications; Cesarean Section|Anesthesia; Reaction	PHASE4	https://clinicaltrials.gov/study/NCT02221531	CARBETOCIN	COMPLETED	Postpartum haemorrhage (PPH) is an obstetric emergency and defined as a blood loss of â‰¥500ml after vaginal birth and â‰¥1000ml after caesarean section (CS) and/or the need for blood transfusion within 24 hours after delivery (World Health Organization, Recommendations for the Prevention of Postpartum Haemorrhage. 2007; Leduc et al., J Obstet Gynaecol Can, 2009). Since PPH is more common after c…	NO	DRUG: Carbetocin Short-infusion|DRUG: Carbetocin Bolus application	Maximal uterine tone, Uterine tone is assessed by the obstetrician on a linear analogue scale from 0 to 100, within the first 5 minutes after cord clamping	Mean arterial pressure, mean arterial pressure is measured by a non-invasive blood pressure cuff at the upper arm, within first five minutes after cord clamping		University Hospital, Basel, Switzerland	Obstetric Anaesthetists' Association United Kingdom	FEMALE	ADULT	140	OTHER	INTERVENTIONAL	Allocation: RANDOMIZED|Intervention Model: PARALLEL|Masking: QUADRUPLE (PARTICIPANT, CARE_PROVIDER, INVESTIGATOR, OUTCOMES_ASSESSOR)|Primary Purpose: TREATMENT	2014-088	2014-08	2015-11	2015-11	2014-08-20		2018-01-09	University Hospital Basel, Basel, 4031, Switzerland
	NCT01630187	Comparison of Two Doses of Carbetocin for Prevention of Uterine Atony, During Elective Cesarean Section	Uterine Atony|Post-partum Hemorrhage	PHASE4	https://clinicaltrials.gov/study/NCT01630187		COMPLETED	The purpose of this study is to evaluate the effectiveness of two doses of carbetocin (50 mcg vs 100 mcg) in preventing uterine atony during elective cesarean section.	NO	DRUG: Carbetocin|DRUG: Carbetocin	Utilization of a second uterotonic drug, First 48 hours of the postpartum	Incidence of side effects, During the fifteen minutes following the administration of carbetocin|Incidence of major complications, First 48 hours of the postpartum|Drop in hemoglobin measurement, on the second post-partum day		Laval University		FEMALE	ADULT, OLDER_ADULT	72	OTHER	INTERVENTIONAL	Allocation: RANDOMIZED|Intervention Model: PARALLEL|Masking: QUADRUPLE (PARTICIPANT, CARE_PROVIDER, INVESTIGATOR, OUTCOMES_ASSESSOR)|Primary Purpose: TREATMENT	CARB-011	2012-04	2012-07	2012-07	2012-06-28		2013-05-29	HÃ´pital Saint-FranÃ§ois-d'Assise (CHUQ), Quebec, G1L 3L5, Canada
	NCT01262742	Carbetocin at Elective Cesarean Delivery	Postpartum Hemorrhage	NA	https://clinicaltrials.gov/study/NCT01262742		COMPLETED	Post-partum hemorrhage (PPH) is a major cause of maternal death worldwide. Oxytocin is the most commonly uterotonic drug used to prevent and treat PPH in North America, however, there are some limitations to its use. Oxytocin has a very short duration of action, which requires a continuous infusion to achieve sustained uterotonic activity. The Society of Obstetricians and Gynecologists of Canada …	NO	DRUG: Carbetocin|DRUG: Carbetocin|DRUG: Carbetocin|DRUG: Carbetocin|DRUG: Carbetocin	Uterine tone., The obstetrician will assess uterine tone by palpation. Uterine tone will be rated as satisfactory (firm) or unsatisfactory (boggy)., 2 minutes	Uterine tone, Uterine tone will be assessed by palpation 2 hours post-delivery by the nurse/obstetrician in the recovery room., 2 hours|Blood loss, Blood loss will be calculated through the difference in hematocrit values assessed prior to and at the end of 48 hours after the cesarean section., 48 hours|Side effects, Any of the following will be noted up to 2 hours post delivery: systolic blood p…		Samuel Lunenfeld Research Institute, Mount Sinai Hospital		FEMALE	ADULT	80	OTHER	INTERVENTIONAL	Allocation: RANDOMIZED|Intervention Model: PARALLEL|Masking: QUADRUPLE (PARTICIPANT, CARE_PROVIDER, INVESTIGATOR, OUTCOMES_ASSESSOR)|Primary Purpose: TREATMENT	44967	2010-11	2011-03	2011-03	2010-12-17		2011-09-05	Mount Sinai Hospital, Toronto, Ontario, M5G1X5, Canada
	NCT01428817	Carbetocin at Elective Cesarean Delivery Part 2	Postpartum Hemorrhage	NA	https://clinicaltrials.gov/study/NCT01428817		COMPLETED	Post-partum hemorrhage (PPH) is a major cause of maternal death worldwide. Oxytocin is the most common uterotonic drug used to prevent and treat PPH in North America, however, there are some limitations to its use. Oxytocin has a very short duration of action, which requires a continuous infusion to achieve sustained uterotonic activity. The Society of Obstetricians and Gynecologists of Canada (S…	NO	DRUG: Carbetocin|DRUG: Carbetocin|DRUG: Carbetocin|DRUG: Carbetocin|DRUG: Carbetocin	Uterine tone, The obstetrician will assess uterine tone by palpation. Uterine tone will be rated as satisfactory (firm) or unsatisfactory (boggy)., 2 minutes	Uterine tone, Uterine tone will be assessed by palpation 2 hours post-delivery by the nurse/obstetrician in the recovery room., 2 hours|Blood loss, Blood loss will be calculated through the difference in hematocrit values assessed prior to and at the end of 48 hours after the cesarean section., 48 hours|Side effects, Any of the following will be noted up to 2 hours post delivery: systolic blood p…		Samuel Lunenfeld Research Institute, Mount Sinai Hospital		FEMALE	ADULT	120	OTHER	INTERVENTIONAL	Allocation: RANDOMIZED|Intervention Model: PARALLEL|Masking: QUADRUPLE (PARTICIPANT, CARE_PROVIDER, INVESTIGATOR, OUTCOMES_ASSESSOR)|Primary Purpose: TREATMENT	44968	2011-06	2011-12	2011-12	2011-09-05		2012-03-26	Mount Sinai Hospital, Toronto, Ontario, M5G1X5, Canada
	NCT02410759	Carbetocin Versus Ergometrine in the Management of Atonic Post Partum Haemorrhage (PPH) in Women Delivered Vaginally	Post Partum Hemorrhage	PHASE3	https://clinicaltrials.gov/study/NCT02410759		UNKNOWN	200 women will be randomly divided into 2 equal groups using computer generated random numbers. Group 1 will receive Carbetocin 100 Âµgm (PabalÂ® Ferring, UK) and group 2 will receive ergometrine 0.5mg (metherginÂ®, Novartis, Switzerland).	NO	DRUG: Carbetocin|DRUG: Ergometrine	Need for other uterotonics, The uterus will be felt for the tone., 2 minutes after giving the drug.	Development of major PPH, Swabs will be weighed and pictorial charts will be used to estimate the bleeding., 10 minutes after giving the drug		Cairo University		FEMALE	ADULT	200	OTHER	INTERVENTIONAL	Allocation: RANDOMIZED|Intervention Model: PARALLEL|Masking: DOUBLE (PARTICIPANT, INVESTIGATOR)|Primary Purpose: TREATMENT	PPH5	2015-04	2017-03		2015-04-08		2016-07-06	BeniSuef University hospitals, BeniSuef, Egypt|Cairo university hospitals, Cairo, Egypt
	NCT01600612	Oxytocin, Carbetocin and Misopristol for Treatment of Postpartum Hemorrhage: A Multicentric Randomized Trial	Postpartum Hemorrhage	NA	https://clinicaltrials.gov/study/NCT01600612		UNKNOWN	Postpartum hemorrhage (PPH) is the leading cause of maternal death worldwide, with an estimated mortality of 140 000 per year. Uterine atony is one of the most important causes of PPH. The traditional treatment of which is the use of uterotonic agents. Oxytocin is the most conventional drug which was proved effective. However, it has the shortcomings of short half life and the necessity of intrav…	NO	DRUG: carbetocin|DRUG: misopristol|DRUG: oxytocin	control of postpartum hemorrhage, within 20 minutes of administration	time of control of bleeding, amount of blood loss till control of bleeding, changes in the hemoglobin and hematocrite levels, use of additional uterotonic drugs, necessity for surgical intervention, and the rate of complications., 24 hours		Sohag University	Al-Azhar University	FEMALE	CHILD, ADULT, OLDER_ADULT	300	OTHER	INTERVENTIONAL	Allocation: RANDOMIZED|Intervention Model: PARALLEL|Masking: NONE|Primary Purpose: TREATMENT	salah-1	2012-09	2013-06	2013-07	2012-05-17		2013-05-31	Sohag university, Sohag, 1224, Egypt
	NCT02277041	Carbetocin Versus Misoprostol in Cases With Placenta Previa After C.S.	Postpartum Hemorrhage	PHASE4	https://clinicaltrials.gov/study/NCT02277041	PPH	UNKNOWN	We will compare efficacy and safety of Carbetocin with Misoprostol in prevention of postpartum hemorrhage in Placenta previa women after C.S.	NO	DRUG: Carbetocin|DRUG: Misoprostol	Uterine tone and size, The uterine tone and size will be assessed by using a hand resting on the fundus and palpating the anterior wall of the uterus one hour after the operation. The presence of a boggy uterus with either heavy vaginal bleeding or increasing uterine size can suspect diagnosis of uterine atony., One hour after the cesarean section	Blood loss, Blood loss will be estimated postoperatively by giving each woman of each group standard 2 dressings (standard weight of dressing is 25 gm) for one hour postoperative and recording weight of blood soaked dressings and volume of lost blood., One hour after cesarean section	Hemoglobin concentration, Changes in hemoglobin concentrations before and 24 hours postoperative. Using a 10% fall in hematocrit value to define post-partum hemorrhage., Before and 24 hours after the operation	Beni-Suef University	Cairo University	FEMALE	ADULT	200	OTHER	INTERVENTIONAL	Allocation: RANDOMIZED|Intervention Model: PARALLEL|Masking: TRIPLE (PARTICIPANT, CARE_PROVIDER, OUTCOMES_ASSESSOR)|Primary Purpose: PREVENTION	Beni-Suef 8	2014-10	2021-04	2021-04	2014-10-28		2021-02-02	Beni-Suef University, Cairo, Egypt
	NCT02277067	Carbetocin Versus Misoprostol in High Risk Patients for Postpartum Hemorrhage After C.S.	Postpartum Hemorrhage	PHASE4	https://clinicaltrials.gov/study/NCT02277067	PPH	UNKNOWN	We will compare between Carbitocin and Misoprostol in prevention of postpartum hemorrhage in high risk patients after C.S.	NO	DRUG: Carbetocin|DRUG: Misoprostol	Uterine tone and size, The uterine tone and size will be assessed by using a hand resting on the fundus and palpating the anterior wall of the uterus one hour after the operation. The presence of a boggy uterus with either heavy vaginal bleeding or increasing uterine size can suspect diagnosis of uterine atony., One hour after the cesarean section	Blood loss, Blood loss will be estimated postoperatively by giving each woman of each group standard 2 dressings (standard weight of dressing is 25 gm) for one hour postoperative and recording weight of blood soaked dressings and volume of lost blood., One hour after cesarean section	Hemoglobin concentration, Changes in hemoglobin concentrations before and 24 hours postoperative. Using a 10% fall in hematocrit value to define post-partum hemorrhage., Before and 24 hours after the operation	Beni-Suef University	Cairo University	FEMALE	ADULT	200	OTHER	INTERVENTIONAL	Allocation: RANDOMIZED|Intervention Model: PARALLEL|Masking: QUADRUPLE (PARTICIPANT, CARE_PROVIDER, INVESTIGATOR, OUTCOMES_ASSESSOR)|Primary Purpose: PREVENTION	Beni-Suef 7	2014-10	2021-08	2021-08	2014-10-28		2021-02-02	Beni-Suef University, Cairo, Egypt
	NCT02391636	Carbetocin and Oxytocin in Elective Caesarean Section With High Risk of Postpartum Hemorrhage	Postpartum Hemorrhage	PHASE4	https://clinicaltrials.gov/study/NCT02391636		COMPLETED	Double blinded randomized controlled study	NO	DRUG: Carbetocin|DRUG: Oxytocin	amount of blood loss, 24 hours	need for another uterotonic medication, after administration of Carbetocin or Oxytocin, 5 minutes|need for blood transfusion or operative intervention, during surgery		Ghamra Military Hospital	Ain Shams Maternity Hospital	FEMALE	ADULT	264	OTHER	INTERVENTIONAL	Allocation: RANDOMIZED|Intervention Model: PARALLEL|Masking: DOUBLE (PARTICIPANT, CARE_PROVIDER)|Primary Purpose: PREVENTION	1	2015-02	2016-09	2016-12	2015-03-18		2017-01-25	Ghamra Military Hospital, Cairo, Egypt
	NCT04089176	Carbetocin Versus Oxytocin for Prevention of Postcesarean Hemorrhage in Pregnancy With High Risk for PPH	Postpartum Hemorrhage|Cesarean Section|High Risk Pregnancy	EARLY_PHASE1	https://clinicaltrials.gov/study/NCT04089176		COMPLETED	Objective: study efficacy of carbtocin versus oxytocin for prevention postpartum hemorrhage in high risk pregnancy who undergo cesarean section	NO	DRUG: Carbetocin|DRUG: oxytocin	Additional drug use, Number of additional drug use after intervention drug, during intra-operation	Estimate blood loss, amount of blood loss, During intra-opeartion and acute post operation period as 24 hours post operation|Side effect, type of side effect, During intra-opeartion and acute post operation period as 24 hours post operation|Hemoglobin level, differentiation of hemoglobin, Pre-operation and 24 hours post operation		Rajavithi Hospital		FEMALE	ADULT, OLDER_ADULT	120	OTHER_GOV	INTERVENTIONAL	Allocation: RANDOMIZED|Intervention Model: PARALLEL|Masking: DOUBLE (PARTICIPANT, CARE_PROVIDER)|Primary Purpose: TREATMENT	T.Sopida	2019-02-01	2019-04-30	2019-05-31	2019-09-13		2019-09-13	Rajavithi Hospital, Bangkok, 10400, Thailand
	NCT03755531	Carbetocin Versus Oxytocin for the Prevention of Postpartum Hemorrhage in Emergency Caesarean Delivery	Postpartum Hemorrhage (Primary)	PHASE4	https://clinicaltrials.gov/study/NCT03755531		COMPLETED	Postpartum haemorrhage keeps to be the leading cause of maternal mortality in middle and low-income countries, including Iraq. Much advancement had been made in the field of treatment for postpartum haemorrhage but no much progress had been made in the field of prevention, where one of its main component is the administration of uterotonic, preferably oxytocin, immediately after birth of the baby…	NO	DRUG: Carbetocin|DRUG: Oxytocin	Blood loss equal or more than 1000 ml, Proportion of women with blood loss equal or more than 1000 ml in both study groups, During the first 24 hours|Use of additional uterotonics, Proportion of the women whom they need additional uterotonic agents, During the first 24 hours	Blood pressure changes in carbetocin versus oxytocin group, Systolic and diastolic blood pressure changes that may occur in both groups, Within one hour after administration of the drugs|Pulse rate changes in carbetocin versus oxytocin group, Detection of pulse rate changes that may occur in both groups, Within one hour after administration of the drugs|Blood transfusion need, Proportion of the w…		Al-Kindy College of Medicine	Elweyia Maternity Teaching Hospital	FEMALE	ADULT	300	OTHER	INTERVENTIONAL	Allocation: RANDOMIZED|Intervention Model: PARALLEL|Masking: QUADRUPLE (PARTICIPANT, CARE_PROVIDER, INVESTIGATOR, OUTCOMES_ASSESSOR)|Primary Purpose: PREVENTION	4 Al-KindyCM	2018-01-04	2018-06-10	2018-08-01	2018-11-28		2018-11-28	Al Kindy College of Medicine/ University of Baghdad, Baghdad, 10096, Iraq
	NCT02304055	Carbetocin Versus Oxytocin in the Management of Atonic Post Partum Haemorrhage (PPH) in Women Delivered Vaginally: A Randomised Controlled Trial	Obstetrics	PHASE3	https://clinicaltrials.gov/study/NCT02304055		COMPLETED	200 women will be randomly divided into 2 equal groups using computer generated random numbers. Group 1 will receive Carbetocin 100 Âµgm (PabalÂ® Ferring, UK) and group 2 will receive oxytocin 5IU (SyntocinonÂ®, Novartis, Switzerland).	NO	DRUG: Carbetocin|DRUG: Oxytocin	Need for other uterotonics, The uterus will be felt or the tone and the amount of bleeding will be estimated., 2 minutes after giving the drug	Development of Major PPH, the swaps will be weighed and pictorial charts will be used, 10 minutes after giving the drug		Cairo University		FEMALE	ADULT	100	OTHER	INTERVENTIONAL	Allocation: RANDOMIZED|Intervention Model: PARALLEL|Masking: TRIPLE (PARTICIPANT, INVESTIGATOR, OUTCOMES_ASSESSOR)|Primary Purpose: TREATMENT	PPH 3	2013-05	2014-12		2014-12-01		2016-01-27	BeniSuef University hospitals, BeniSuef, Egypt|Cairo University Hospitals, Cairo, Egypt
	NCT02304042	Carbetocin Versus Oxytocin in the Prevention of Post Partum Haemorrhage (PPH) in Women Delivered Vaginally With at Least 2 Risk Factors for Atonic PPH: A Randomised Controlled Trial	Delivery	PHASE3	https://clinicaltrials.gov/study/NCT02304042	PPH	COMPLETED	250 women will be randomly divided into 2 equal groups using computer generated random numbers. Group 1 will receive Carbetocin 100 Âµgm (PabalÂ® Ferring, UK) and group 2 will receive oxytocin 5IU (SyntocinonÂ®, Novartis, Switzerland). Both drugs will be diluted in 10ml saline and will be given by the slowly intravenously after delivery of the anterior shoulder. The investigators will not include…	NO	DRUG: Carbetocin|DRUG: Oxytocin	Need for other uterotonics, After giving the drug, the uterine tone will be felt and amount of bleeding will be estimated., 2 minutes after giving the drug	Bleeding>500ml, The amount of bleeding will be estimated 2 minutes after giving the drug., 2 minutes after giving the drug.		Cairo University		FEMALE	ADULT	200	OTHER	INTERVENTIONAL	Allocation: RANDOMIZED|Intervention Model: PARALLEL|Masking: DOUBLE (PARTICIPANT, INVESTIGATOR)|Primary Purpose: PREVENTION	PPH 2	2014-11	2015-07	2015-07	2014-12-01		2015-07-02	BeniSuef University hospitals, BeniSuef, Egypt|Cairo University Hospitals, Cairo, Egypt
	NCT02303418	Carbetocin Versus Oxytocin in the Prevention of Post Partum Haemorrhage (PPH) in Women Undergoing Caesarean Sections for Placenta Previa: A Randomised Controlled Trial	Post Partum Haemorrhage	PHASE3	https://clinicaltrials.gov/study/NCT02303418		UNKNOWN	The study aims at comparing the roles of carbetocin and oxytocin in the prevention of atonic PPH in women undergoing CS for placenta previa. 200 women will be randomly divided into 2 equal groups using computer generated random numbers, Group 1 will receive Carbetocin 100 Âµgm (PabalÂ® Ferring, UK) and group 2 will receive oxytocin 5IU (SyntocinonÂ®, Novartis, Switzerland).	NO	DRUG: Carbetocin|DRUG: Oxytocin	Need for other uterotonic drugs, If the uterus is not contracted 2 minutes after giving the drug, further uterotonic drugs will be given., 2 minutes after giving the drug	Development of PPH, PPH will be diagnosed when bleeding exceeds 500ml, 2 minutes after giving the drug.		Cairo University		FEMALE	ADULT	500	OTHER	INTERVENTIONAL	Allocation: RANDOMIZED|Intervention Model: PARALLEL|Masking: TRIPLE (PARTICIPANT, CARE_PROVIDER, INVESTIGATOR)|Primary Purpose: PREVENTION	PPH1	2014-11	2017-11		2014-11-27		2017-01-23	BeniSuef University hospitals, BeniSuef, Egypt|Cairo university hospitals, Cairo, Egypt
	NCT03168698	Carbetocin vs. Oxytocin at Elective Cesarean Section	Postpartum Hemorrhage	NA	https://clinicaltrials.gov/study/NCT03168698		COMPLETED	The study investigators are comparing 2 drugs (oxytocin and carbetocin) at 2 different dosages, to help prevent serious bleeding (hemorrhage) after cesarean deliveries. These drugs are used routinely to help contract the uterus and keep it contracted after the delivery of the baby and placenta; this reduces the amount of blood you might lose. At Mount Sinai Hospital, currently oxytocin is used, b…	NO	DRUG: Carbetocin|DRUG: Oxytocin	Uterine Tone 2 minutes, Intensity of uterine tone on a VNRS scale of 0-10 as evaluated by the obstetrician at 2 minutes after completion of injection of the bolus study drug., 2 minutes	Uterine Tone 5 minutes, Intensity of uterine tone on a VNRS scale of 0-10 as evaluated by the obstetrician at 5 minutes after completion of injection of the bolus study drug., 5 minutes|Uterine Tone 10 minutes, Intensity of uterine tone on a VNRS scale of 0-10 as evaluated by the obstetrician at 10 minutes after completion of injection of the bolus study drug., 10 minutes|Additional uterotonics -…		Samuel Lunenfeld Research Institute, Mount Sinai Hospital		FEMALE	ADULT	278	OTHER	INTERVENTIONAL	Allocation: RANDOMIZED|Intervention Model: PARALLEL|Masking: QUADRUPLE (PARTICIPANT, CARE_PROVIDER, INVESTIGATOR, OUTCOMES_ASSESSOR)|Primary Purpose: TREATMENT	44943	2017-05-25	2020-12-17	2020-12-18	2017-05-30		2021-03-03	McMaster University Medical Centre (MUMC), Hamilton, Ontario, L8N 3Z5, Canada|Mount Sinai Hospital, Toronto, Ontario, M5G1X5, Canada
	NCT01382732	Carbetocin vs. Oxytocin for Prevention of Postpartum Bleeding in Patients With Severe Preeclampsia	Severe Preeclampsia|Postpartum Hemorrhage	PHASE3	https://clinicaltrials.gov/study/NCT01382732		UNKNOWN	Postpartum hemorrhage is an important cause of maternal morbidity and mortality. In patients with severe preeclampsia there is an increased risk of postpartum hemorrhage but the hemodynamic changes associated with this pathology make the management of any kind of bleeding particularly troublesome. There are many pharmacological options, being oxytocin the first line of treatment. However there is…	NO	DRUG: Carbetocin|DRUG: Oxytocin	Need for additional uterotonics, Number of cases allocated to one arm of the study that due to the presence of continous bleeding postpartum need the use of an additional uterotonic., Six months	Development of oliguria, Number of cases that develop oliguria (\<30 mL/hr over a 2 hour period) after the administration of the drug., six months|Changes in hemodynamic status, Changes in Systolic pressure , dyastolic pressure, mean arterial pressure and heart rate one and two hours after the administration of the drug., six months		Saint Thomas Hospital, Panama		FEMALE	CHILD, ADULT, OLDER_ADULT	636	OTHER	INTERVENTIONAL	Allocation: RANDOMIZED|Intervention Model: PARALLEL|Masking: TRIPLE (PARTICIPANT, CARE_PROVIDER, INVESTIGATOR)|Primary Purpose: PREVENTION	MHST2011-06	2012-01	2015-12	2016-01	2011-06-27		2015-01-05	Saint Thomas H, Panama, Panama
	NCT02079558	Efficacy of Oxytocin vs. Carbetocin in Prevention of Postpartum Hemorrhage After Cesarean Section	Postpartum Hemorrhage	PHASE2	https://clinicaltrials.gov/study/NCT02079558		COMPLETED	Postpartum hemorrhage (PPH) is a common complication of childbirth and a leading cause of maternal morbidity and mortality. The prompt and effective treatment of subjects with PPH would reduce operation risks. Hence in this study, the efficacy of Oxytocin and Carbetocin was compared in prevention of postpartum hemorrhage after cesarean sections.	NO	DRUG: Carbetocin|DRUG: Oxytocin	screening of Cessation of bleeding, screening until 24 hours after placenta disconnection|time duration to stop bleeding in the case of post-cesarean section, 24 hours			Shahid Beheshti University of Medical Sciences		FEMALE	CHILD, ADULT, OLDER_ADULT	220	OTHER	INTERVENTIONAL	Allocation: RANDOMIZED|Intervention Model: PARALLEL|Masking: DOUBLE (PARTICIPANT, INVESTIGATOR)|Primary Purpose: SCREENING	IRHRC-021|JANU2014TAHERIPANAH	2012-09	2013-09	2013-09	2014-03-06		2014-03-06	Infertility and Reproductive Health Research Center, Tehran, 1985717443, Iran, Islamic Republic of
	NCT04201665	EMG for Uterotonic Efficiency Estimation	Postpartum Hemorrhage	NA	https://clinicaltrials.gov/study/NCT04201665	EMGPHP	COMPLETED	Studies found conflicting results on efficacy of uterotonic agents used to prevent and treat uterine atony, the most common cause of postpartum hemorrhage. Uterine EMG can be used to objectively assess myometrial contractility and, consequently, efficacy of different uterotonics. The investigators are planning a single-center, randomized, open-label trial to compare uterine EMG parameters in wome…	NO	DRUG: Carbetocin|DRUG: Oxytocin	Power density spectrum peak frequency of uterine EMG bursts, Change in Power density spectrum (PDS) peak frequency of uterine EMG bursts between EMG at admission and 2-3 hours after treatment, within 3 hours from starting treatments	Power density spectrum peak amplitude of uterine EMG bursts, Change in Power density spectrum (PDS) peak amplitude of uterine EMG bursts between EMG at admission and 2-3 hours after treatment., within 3 hours from starting treatments|Frequency and duration of uterine EMG bursts, Change in frequency and duration of uterine EMG bursts between EMG at admission and 2-3 hours after treatment., within …		University Medical Centre Ljubljana		FEMALE	ADULT	60	OTHER	INTERVENTIONAL	Allocation: RANDOMIZED|Intervention Model: PARALLEL|Masking: NONE|Primary Purpose: TREATMENT	0120-398/2019/7	2020-09-13	2022-01-31	2022-01-31	2019-12-17		2022-06-27	UMC Ljubljana, Ljubljana, Slovenia
	NCT01719952	Haemodynamic and Cardiovascular Effects of Carbetocin and Oxytocin	Pregnancy Related|Anaesthesia	NA	https://clinicaltrials.gov/study/NCT01719952		COMPLETED	A double-blinded randomised control trial conducted in the Department of Obstetrics and Gynaecology of a tertiary hospital, Universiti Kebangsaan Malaysia Medical Centre (UKMMC) for two years duration from January 1st, 2012 till December 31st, 2013. The aim of the study is to compare the haemodynamic and cardiovascular effects between intravenous carbetocin 100 Î¼g and intravenous oxytocin 5 IU i…	NO	DRUG: Carbetocin|DRUG: Oxytocin	Haemodynamic effects, 1. Haemodynamic effect (blood pressure, heart rate, saturation of oxygen) 2. Presence of ECG changes such as ST depression and changes in T-waves 3. Presence of myocardial ischemia symptoms (such as chest pain, shortness of breath, feeling of heaviness in chest pain) 4. To compare the troponin T levels, 2 years	Blood loss measurement, 1. Need for additional oxytocin infusion 2. Total blood loss 3. Drop in haemoglobin level post-operatively, 2 years		Universiti Kebangsaan Malaysia Medical Centre		FEMALE	ADULT	50	OTHER	INTERVENTIONAL	Allocation: RANDOMIZED|Intervention Model: PARALLEL|Masking: QUADRUPLE (PARTICIPANT, CARE_PROVIDER, INVESTIGATOR, OUTCOMES_ASSESSOR)|Primary Purpose: TREATMENT	UKMMC	2012-01	2013-12	2014-01	2012-11-01		2015-02-27	Department of O&G, Cheras, Kuala Lumpur, 56000, Malaysia
	NCT04902729	Oxytocin vs Carbetocin at Cesarean Delivery in Women With Morbid Obesity	Post Partum Hemorrhage	NA	https://clinicaltrials.gov/study/NCT04902729		COMPLETED	Postpartum hemorrhage (PPH) is a major cause of maternal death worldwide. Oxytocin is the most commonly used uterotonic drug for the active management of third stage labor, to reduce the risk of PPH and help deliver the placenta. Carbetocin is currently recommended by the SOGC (Society of Obstetricans \& Gynecologists of Canada), and is a relatively newer drug with a longer duration of action. It…	NO	DRUG: Carbetocin|DRUG: Oxytocin	Uterine Tone 3 minutes, The primary outcome will be the intensity of uterine tone as evaluated by palpation of the uterus by the obstetrician at 3 minutes, from the completion of delivery of the drug, utilising a VNRS scale of 0-10., 3 minutes	Uterine Tone 5 minutes, Intensity of uterine tone on a VNRS scale of 0-10 as evaluated by the obstetrician at 5 minutes after completion of injection of the bolus study drug., 5 min|Uterine Tone 10 minutes, Intensity of uterine tone on a VNRS scale of 0-10 as evaluated by the obstetrician at 10 minutes after completion of injection of the bolus study drug., 10 min|Additional uterotonics - operati…		Samuel Lunenfeld Research Institute, Mount Sinai Hospital		FEMALE	ADULT	48	OTHER	INTERVENTIONAL	Allocation: RANDOMIZED|Intervention Model: PARALLEL|Masking: QUADRUPLE (PARTICIPANT, CARE_PROVIDER, INVESTIGATOR, OUTCOMES_ASSESSOR)|Primary Purpose: TREATMENT	45006	2021-07-20	2022-12-08	2022-12-09	2021-05-26		2023-02-23	Mount Sinai Hospital, Toronto, Ontario, M5G1X5, Canada
	NCT01827124	Randomized Clinical Trial for Comparison Of Intravenous Carbeitocin Versus Oxytocin In Management Of Placental Delivery In Second Trimester Interruption	CARBETOCIN FOR PREVENTION OF PLACENTAL RETAINED	PHASE4	https://clinicaltrials.gov/study/NCT01827124		UNKNOWN	Intravenous Carbetocin is more efficient than intravenous infusion oxytocin in management of placental delivery in 2nd trimester interruption.	NO	DRUG: Carbetocin|DRUG: oxytocin	Record duration of spontaneous placental expulsion after delivery of fetus in second trimester interruption, at the time of delivery	Estimation of blood loss in each group by weighing all pads put under the patient after delivery of fetus tell expulsion of placenta( before and after using of pads)., at time of delivery		Wafaa Uthman Ahmed	Ain Shams Maternity Hospital	FEMALE	CHILD, ADULT	140	OTHER	INTERVENTIONAL	Allocation: RANDOMIZED|Intervention Model: FACTORIAL|Masking: TRIPLE (PARTICIPANT, CARE_PROVIDER, INVESTIGATOR)|Primary Purpose: PREVENTION	Ain Shams U	2013-04	2013-11	2013-12	2013-04-09		2013-10-08	Ain Shams university maternity hospital department of obstetrics and gynacology, Cairo, Tertiary, Egypt
	NCT02528136	The Clinical Carbetocin Myocardium Trial	Pregnancy	PHASE4	https://clinicaltrials.gov/study/NCT02528136	CMT	COMPLETED	Randomized comparison of different cardiotoxicity of carbetocin and oxytocin.	NO	DRUG: Carbetocin|DRUG: Oxytocin	P-Troponin I, P-Troponin I group differences, 48 hours	P-Biomarkers, P-Biomarkers group differences, 48 hours|ECG-changes, Group differences in ECG-changes, 1 hour|Blood loss, Calculated estimated blood loss (group differences in Hb change), 48 hours	Adverse events, Number of Participants With Treatment-Related Adverse Events as Assessed by CTCAE v4.0, 48 hours|Pain intensity, Group differences in pain intensity (Numeric rating scale 0 - 10) and consumption of PCA Morphine, 48 hours	Oslo University Hospital		FEMALE	ADULT	40	OTHER	INTERVENTIONAL	Allocation: RANDOMIZED|Intervention Model: PARALLEL|Masking: QUADRUPLE (PARTICIPANT, CARE_PROVIDER, INVESTIGATOR, OUTCOMES_ASSESSOR)|Primary Purpose: TREATMENT	CarbeteocinHeart2014	2015-09	2019-01-28	2019-01-28	2015-08-19		2021-06-14	Oslo University Hospital, Division of Emergencies and Critical Care, Oslo, 0424, Norway	Study Protocol and Statistical Analysis Plan
	NCT03578263	Carbetocin Versus Oxytocin and Ergometrine for the Prevention of Postpartum Hemorrhage	Cesarean Section Complications	NA	https://clinicaltrials.gov/study/NCT03578263		COMPLETED	The cesarean section is a bloody operation, about 750 to 1000 ml are lost at most operations and over 1000 ml of blood have lost to bring them into the definition of a postpartum hemorrhage (PPH). In developing countries, PPH is the main cause of maternal deaths. Uterine atony is the most common cause of immediate heavy PPH.Multiple pregnancy ones of a common factor for uterine atony. The adminis…	NO	DRUG: Carbetocin|DRUG: oxytocin|DRUG: ergometrine	estimation of intraoperative blood loss (ml)., Intraoperative blood loss was measured suction bottle and the difference in weight (in grams) between the dry and the soaked operation sheets and towels (1 gram = 1 ml.). Post-operative blood loss was measured through intraperitoneal suction drain which measured every 12 hours and on removing the drain. After that, the total blood loss was calculated…	need for blood transfusion, need for blood transfusion, 24 hours postoperative|Hemoglobin concentration, pre and postoperative hemoglobin estimation, ist 24 hours postoperative]		Aswan University Hospital		FEMALE	ADULT	220	OTHER	INTERVENTIONAL	Allocation: RANDOMIZED|Intervention Model: PARALLEL|Masking: SINGLE (PARTICIPANT)|Primary Purpose: PREVENTION	aswu/204/2/18	2018-04-01	2020-03-31	2020-08-01	2018-07-06		2020-08-05	AswanUH, Aswan, 81528, Egypt
	NCT04756661	Uterotonics for Severe Preeclampsia	Preeclampsia Severe	NA	https://clinicaltrials.gov/study/NCT04756661		COMPLETED	The study compares the effect of Intravenous carbetocin versus combined use of intravenous oxytocin and rectal misoprostol for prevention of postpartum hemorrhage during delivery of women with severe preeclampsia	NO	DRUG: Carbetocin|DRUG: Oxytocin|DRUG: Misoprostol	The rate of postpartum hemorrhage more than 1000 ml, the amount of bleeding during and after CS, 30 minutes			Assiut University		FEMALE	CHILD, ADULT, OLDER_ADULT	124	OTHER	INTERVENTIONAL	Allocation: RANDOMIZED|Intervention Model: PARALLEL|Masking: NONE|Primary Purpose: PREVENTION	CARBOXMISO	2020-01-01	2020-12-31	2021-02-10	2021-02-16		2021-02-16	Assiut Faculty of Medicine, Assiut, Egypt
	NCT03777878	Carbetocin Versus Oxytocin Infusion Plus Tranexamic Acid During Cesarean Section	Cesarean Section Complications	NA	https://clinicaltrials.gov/study/NCT03777878		UNKNOWN	Purpose to evaluates the effects of oxytocin infusion with or without intravenous tranexamic acid (TA) in comparison with Carbetocin for prevention of postpartum hemorrhage at a cesarean section with one or more risk factor for postpartum hemorrhage.	NO	DRUG: Carbetocin|DRUG: oxytocin|DRUG: TA|DRUG: placebo to carbetocin|DRUG: placebo to TA|DRUG: placebo to oxytocin	The number of the patient need of additional pharmacological uterotonic., calculate the number of the patient need of additional pharmacological uterotonic., 24 hours post operative	estimation of intraoperative blood loss (ml), measure Intraoperative blood loss in ml by gravimetric methods, during the operation|amount of postoperative blood loss, measure amount of blood loss post operative in ml by gravimetric methods, 24 hours post operative|number of patient with postpartum hemorrhage, calculation of the number of the patients with blood loss \>1000 ml, 24 hours post opera…		Aswan University Hospital		FEMALE	ADULT	400	OTHER	INTERVENTIONAL	Allocation: RANDOMIZED|Intervention Model: PARALLEL|Masking: QUADRUPLE (PARTICIPANT, CARE_PROVIDER, INVESTIGATOR, OUTCOMES_ASSESSOR)|Primary Purpose: PREVENTION	aswu/186/18	2019-01-01	2021-03-30	2021-05-01	2018-12-17		2019-02-15	Aswan University, Aswan, 81528, Egypt
	NCT01918475	Analgesic Effect of Oxytocin Receptor Modulation	Pain|Hyperalgesia|Central Sensitization	NA	https://clinicaltrials.gov/study/NCT01918475		COMPLETED	Carbetocin is a synthetic analogue of the hormone Oxytocin and is routinely used in obstetric anesthesiology to control uterine bleeding after cesarean section. As an incidental finding, women who received carbetocin had less pain after cesarean section than women who had received Oxytocin. Carbetocin may therefore have an analgesic effect. The present study examines this analgesic effect using d…	NO	DRUG: Carbetocin|DRUG: Placebo	Change in intramuscular electrical pain threshold compared to baseline, 10, 60 and 120 minutes after carbeoticin administration	Capsaicin-induced area of hyperalgesia and allodynia, 10, 60 and 120 minutes after carbeoticin administration|Nociceptive withdrawal reflex thresholds of the foot, 10, 60 and 120 minutes after carbeoticin administration|Single cutaneous electrical pain thresholds, 10, 60 and 120 minutes after carbeoticin administration|Repeated cutaneous electrical pain thresholds, 10, 60 and 120 minutes after ca…		Insel Gruppe AG, University Hospital Bern		MALE	ADULT, OLDER_ADULT	25	OTHER	INTERVENTIONAL	Allocation: RANDOMIZED|Intervention Model: CROSSOVER|Masking: TRIPLE (PARTICIPANT, INVESTIGATOR, OUTCOMES_ASSESSOR)|Primary Purpose: BASIC_SCIENCE	140/12|2013DR1021	2013-07	2014-12	2014-12	2013-08-07		2015-02-12	University Department of Anesthesiology and Pain Therapy, Bern University Hospital, Bern, 3010 Bern, Switzerland
	NCT04482959	Intraoperative Carbetocin to Decrease Blood Loss During Hysteroscopic Myomectomy	Myoma;Uterus	PHASE4	https://clinicaltrials.gov/study/NCT04482959		COMPLETED	Submucous myomas represent one of the main indications of operative hysteroscopy. Since 1976 when Neuwirth and Amin reported the first five cases of excision of submucous myomas , several techniques have been developed in order to render hysteroscopic myomectomy a safe and effective procedure . Hysteroscopic myomectomy is currently considered the "gold standard" minimally invasive approach for th…	NO	DRUG: Carbetocin|DRUG: Sodium chloride 0.9%	intraoperative bleeding amount, Minimal Bleeding is insufficient to interfere with the operation or with the clarity of vision Moderate Bleeding that obscure the visual field and resolves only with continuous and constant irrigation of the distention media Excessive Bleeding that necessitate intervention other than continuous and constant irrigation of the distention media (e.g. controlled only b…	â€¢ Operative time, It evaluate the complication that could affect the technique, Start with insertion of hysteroscope through the cervix ends with withdrawal of hysteroscopy through the cervix at the end of the procedure|â€¢ Fluid deficit, Calculation the fluid deficit between in flow volume and outflow volume., start with insertion of hysteroscope through the cervix ends with withdrawal of hyst…		Mansoura University Hospital		FEMALE	ADULT	40	OTHER	INTERVENTIONAL	Allocation: RANDOMIZED|Intervention Model: PARALLEL|Masking: TRIPLE (PARTICIPANT, CARE_PROVIDER, INVESTIGATOR)|Primary Purpose: PREVENTION	MS.20.07.1178	2020-07-15	2021-12-30	2022-02-01	2020-07-23		2022-04-06	Faculty of Medicine, Mansoura, Dakahlia, 050, Egypt
	NCT02216383	Intramuscular Oxytocics: A Randomised Control Trial	Post Partum Haemorrhage	PHASE3	https://clinicaltrials.gov/study/NCT02216383	IMox	COMPLETED	A quarter of all pregnancy and child-birth related deaths are due to excessive bleeding after the birth, "post-partum haemorrhage" (PPH). In the UK, PPH affects approx 10% of new mothers. PPH can be frightening for women and cause them to need additional treatments prolonging their hospital stay. Commonly PPH is caused by an inadequately contracted womb after childbirth. Giving the mother an inje…	NO	DRUG: Carbetocin|DRUG: Syntocinon|DRUG: Syntometrine	Requirement for additional uterotonic drugs within 24 hours of birth, Proportion of patients requiring additional uterotonic drugs after administration of study drug, From administration of prophylactic uterotonic agent to discharge from labour ward, within an expected average of 6 hours.	Estimated volume of blood loss at delivery, Estimated volume of blood loss at delivery, Within 24 hours of delivery|Transfusion of blood products (type and number of units given), Number of units of blood transfused, or volume of own blood returned to patient if intraoperative cell salvage used, From delivery until transfer from Labour Ward, within an expected average of 6 hours.|Manual removal o…		North Bristol NHS Trust	Ferring Pharmaceuticals|University of Bristol|University of the West of England|Royal United Hospital Bath NHS Trust|Gloucestershire Hospitals NHS Foundation Trust|University Hospitals Bristol and Weston NHS Foundation Trust	FEMALE	ADULT, OLDER_ADULT	5798	OTHER	INTERVENTIONAL	Allocation: RANDOMIZED|Intervention Model: PARALLEL|Masking: QUADRUPLE (PARTICIPANT, CARE_PROVIDER, INVESTIGATOR, OUTCOMES_ASSESSOR)|Primary Purpose: PREVENTION	3344|2014-001948-37	2015-02	2018-08-31	2018-10-30	2014-08-15		2018-11-14	North Bristol NHS Trust, Bristol, Avon, BS10 5NB, United Kingdom|Gloucestershire Hospitals NHS Trust, Gloucester, Gloucestershire, GL1 3NN, United Kingdom|Royal United Hospital NHS Trust, Bath, Somerset, BA1 3NG, United Kingdom|Nottingham University Hospitals NHS Trust, Nottingham, United Kingdom|Great Western Hospital, Swindon, SN3 6BB, United Kingdom
	NCT02044549	Carbetocin Versus Syntometrine for Prevention of Postpartum Hemorrhage After Cesarean Section	Postpartum Hemorrhage|Blood Loss	PHASE4	https://clinicaltrials.gov/study/NCT02044549		COMPLETED	to compare effectiveness and tolerability of carbetocin versus syntometrine in prevention of Postpartum hemorrhage after cesarean section	NO	DRUG: carbetocin|DRUG: Syntometrine	prevention of post partum hemorrhage after CS, Number of participants experienced postpartum hemorrhage, 24 hours	side effects of drugs used, Number of subjects experienced Hemodynamic changes (blood pressure , pulse and respiratory rate ) , GIT side effects as nausea , vomiting and metallic taste, Vasomotor effects as flushing, headache , itching, 24 hours		Cairo University		FEMALE	ADULT	300	OTHER	INTERVENTIONAL	Allocation: RANDOMIZED|Intervention Model: PARALLEL|Masking: DOUBLE (PARTICIPANT, INVESTIGATOR)|Primary Purpose: PREVENTION	Carbitocin	2014-06	2015-12	2015-12	2014-01-24		2021-06-24	Ahmed Maged, Cairo, 12151, Egypt
	NCT03693599	Carbetocin Versus Syntometrine in Obese Women Undergoing Elective Cesarean	Post Partum Hemorrhage	PHASE4	https://clinicaltrials.gov/study/NCT03693599		COMPLETED	to compare effectiveness and tolerability of carbetocin versus syntometrine in prevention of Postpartum hemorrhage after cesarean section	NO	DRUG: carbetocin|DRUG: Syntometrine	incidence of postpartum hemorrhage after CS, Number of participants experienced massive postpartum hemorrhage, 24 hours	side effects of drugs used, GIT side effects as nausea , vomiting, 24 hours		Cairo University		FEMALE	CHILD, ADULT, OLDER_ADULT	1200	OTHER	INTERVENTIONAL	Allocation: RANDOMIZED|Intervention Model: PARALLEL|Masking: DOUBLE (PARTICIPANT, INVESTIGATOR)|Primary Purpose: PREVENTION	carbetocin	2018-10-01	2019-09-15	2019-09-30	2018-10-03		2020-01-03	faculty of medicine Cairo university, Giza, 11231, Egypt
	NCT01752712	Oxytocin and CBSST for People With Schizophrenia	Schizophrenia|Schizoaffective Disorder	NA	https://clinicaltrials.gov/study/NCT01752712		COMPLETED	A significant proportion of people with schizophrenia are characterized by impaired ability to socially engage with others, which may reflect social aversion secondary to defeatist beliefs; decreased motivation for social interactions; and/or impairment in the normal reinforcement value of social interactions. These impairments in social function have been shown to be associated with social skill…	YES	DRUG: CBSST + Oxytocin|DRUG: CBSST + Placebo	Birchwood Social Function Scale (BSFS) Total Score, Determine if CBSST + oxytocin compared to CBSST + placebo is associated with improved social function. There are 7 individual sections, with each section asking about different aspects of social functioning. Scores for Section 1: "Social Engagement Withdrawal" range from 0-15; Section 2: "Interpersonal Communication/Relationships" ranges from 0-…	Defeatist Performance Attitudes Scale (DPAS) Total Score, Determine if CBSST + oxytocin compared to CBSST + placebo is associated with defeatist performance beliefs. The total DPAS score is calculated by adding the scores for scales #1-#18. Each scale ranges from "1=Agree Totally" to "7=Disagree Totally". Total scores range from a minimum score of 18 to a maximum score of 126. Reverse scoring was…		University of Maryland, Baltimore	University of California, San Diego	ALL	ADULT	83	OTHER	INTERVENTIONAL	Allocation: RANDOMIZED|Intervention Model: PARALLEL|Masking: TRIPLE (PARTICIPANT, CARE_PROVIDER, INVESTIGATOR)|Primary Purpose: TREATMENT	HP-00054628	2014-01	2016-08	2016-08	2012-12-19	2017-10-02	2019-09-25	University of California, San Diego, San Diego, California, 92093, United States|Maryland Psychiatric Research Center, Baltimore, Maryland, 21228, United States
	NCT02985086	Immediate Versus Delayed Induction in Term-PROM Using or Not Antibiotic Prophylaxis	Maternal Infection During Pregnancy (Diagnosis)|Neonatal Infection	NA	https://clinicaltrials.gov/study/NCT02985086		UNKNOWN	The primary aim of this study is to determine if antibiotics combined with immediate induction can significantly reduce the rate of maternal and neonatal infection compared with immediate induction alone in women presenting with PROM later than the 37+0 weeks of gestation. The secondary aim is to compare the rates of infection between immediate and delayed induction in women submitted to antibiot…	NO	DRUG: Cefoxitin|DRUG: oxytocin/misoprostol	Maternal and neonatal infection rate, intrapartum and immediate postpartum			Hospital de Santa Maria, Portugal		FEMALE	CHILD, ADULT, OLDER_ADULT	568	OTHER	INTERVENTIONAL	Allocation: RANDOMIZED|Intervention Model: PARALLEL|Masking: NONE|Primary Purpose: PREVENTION	SantaMariaGarciadeOrtaPortugal	2013-07	2018-07	2018-07	2016-12-07		2016-12-13	Hospital Garcia de Orta, EPE, Almada, Portugal|Hospital de Santa Maria, CHLN, EPE, Lisbon, Portugal
	NCT05037617	The REDUCED-I Pilot Trial: REDucing the Utilization of CEsarean Sections With Induction	Induced; Birth	NA	https://clinicaltrials.gov/study/NCT05037617	(REDUCED-I)	RECRUITING	This pilot project is a randomized controlled trial where induced patients receive an intervention of oxytocin discontinuation once in the active stage of labor (â‰¥6 cm dilation). The intent is to reduce uterine hyperstimulation and fetal distress, therefore, lowering cesarean sections (CS) in first time mothers at term (â‰¥ 37 weeks), with a cephalic presenting singleton fetus, without increasi…	NO	DRUG: Continuation or discontinuation of oxytocin during the active first stage of labor (â‰¥6 cm dilation).	Rate of Cesarean section in labor, Rate of Cesarean section in labor, At Delivery|Occurrence of Uterine Hyperstimulation, Occurrence of \>5 contractions in 10 minutes, During labour, after >=6 cm dilation|Proportion of screened subjects who agree to enroll in the trial, Proportion of screened subjects who agree to enroll in the trial, During screening of potential participants	Rate of perinatal death, Rate of perinatal death, At delivery|Rate of neonatal asphyxia, Neonatal asphyxia is defined as intrapartum stillbirth or neonatal death from asphyxia (Perinatal Society of Australia and New Zealand coding) or Neonatal Intensive Care Unit admission and at least two of: a. Apgar score of â‰¤5 at 10 minutes; b. Mechanical ventilation or chest compressions for resuscitation …	Duration of oxytocin discontinuation, Duration of oxytocin discontinuation, During labour, after >=6 cm dilation|Rate of reintroduction of oxytocin infusion, Rate of reintroduction of oxytocin infusion, During labour, after >=6 cm dilation	University of Calgary		FEMALE	ADULT, OLDER_ADULT	200	OTHER	INTERVENTIONAL	Allocation: RANDOMIZED|Intervention Model: PARALLEL|Masking: QUADRUPLE (PARTICIPANT, CARE_PROVIDER, INVESTIGATOR, OUTCOMES_ASSESSOR)|Primary Purpose: PREVENTION	REB21-0614	2021-10-25	2023-12-31	2023-12-31	2021-09-08		2022-12-20	University of Calgary, Calgary, Alberta, T2N 2T9, Canada	Study Protocol and Statistical Analysis Plan
	NCT04303702	The Role of Oxytocin in the Second Stage of Labor	Labor Complication	NA	https://clinicaltrials.gov/study/NCT04303702	ROSSoL	RECRUITING	This is a randomized controlled trial investigating the utility of oxytocin administration in the second stage of labor.	NO	DRUG: Continue Oxytocin|OTHER: Discontinue Oxytocin	Second stage duration, Time interval from complete cervical dilation to delivery of fetus, During admission for delivery	Rate of operative delivery, Rate of cesarean section and operative vaginal delivery including forcep or vacuum, During admision for delivery|Rate of Postpartum hemorrhage, Estimated blood loss \>500 mL for vaginal delivery and \>1000 mL for cesarean delivery, During admission for delivery|Estimated blood loss, Estimated blood loss at time of delivery (mL), During admission for delivery|Rate of ch…		Washington University School of Medicine	University of Michigan	FEMALE	CHILD, ADULT, OLDER_ADULT	400	OTHER	INTERVENTIONAL	Allocation: RANDOMIZED|Intervention Model: PARALLEL|Masking: QUADRUPLE (PARTICIPANT, CARE_PROVIDER, INVESTIGATOR, OUTCOMES_ASSESSOR)|Primary Purpose: TREATMENT	201909112	2022-07-01	2024-12-01	2025-06-30	2020-03-11		2023-07-27	Barnes Jewish Hospital, Saint Louis, Missouri, 63110, United States
	NCT04004845	Labor Protocol Study	Vaginal Delivery|Labor|Induced; Birth		https://clinicaltrials.gov/study/NCT04004845		TERMINATED	The goal of this study is to see if there is a better way to induce labor.	NO	DRUG: Cytotec|DRUG: oxytocin|DEVICE: Cervical Foley Balloon	Percentage of Vaginal Deliveries, Percent vaginal delivery within 24 hours of initiation of labor induction, Within 24 hours	Percent of vaginal delivery within 12 hours of initiating induction, Within 12 hours|Percent of deliveries (vaginal or cesarean) within 12 hours of initiating induction, Within 12 hours|Percent of deliveries (vaginal or cesarean) within 24 hours of initiating induction, Within 24 hours|Rate of vaginal delivery, Within 4 days|Rate of cesarean delivery, Within 4 days|Rate of operative vaginal deliv…		Montefiore Medical Center		FEMALE	ADULT, OLDER_ADULT	66	OTHER	OBSERVATIONAL	Observational Model: |Time Perspective: p	2018-9662	2021-03-30	2022-06-01	2022-06-01	2019-07-02		2022-10-04	Montefiore Medical Center Weiler Division / Albert Einstein College of Medicine, Bronx, New York, 10463, United States
	NCT05488457	Oxytocin Pharmacokinetics and Pharmacodynamics	Post Partum Hemorrhage|Cesarean Section Complications|Blood Loss	PHASE2	https://clinicaltrials.gov/study/NCT05488457		NOT_YET_RECRUITING	Oxytocin is the first-line drug to promote contraction of the uterus and prevent atony immediately after delivery. Nonetheless, unpredictable uterine atony refractory to oxytocin affects roughly 250,000 parturients annually in the U.S. and rates are increasing. This two-part study will measure the action of oxytocin at cesarean delivery. The first part will measure the pharmacokinetics of a singl…	NO	DRUG: deuterated oxytocin (d5OT)	Baseline plasma concentrations of deuterated oxytocin, The plasma concentration of deuterium labelled oxytocin at the time of umbilical cord clamping, Intraoperatively (at the time of clamping of the umbilical cord)|Plasma concentrations of deuterated oxytocin at 1 minute, The plasma concentration of deuterium labelled oxytocin at 1 minute post-umbilical cord clamping, Intraoperatively (1 minute …			University of Chicago	Lucile Packard Children's Hospital	FEMALE	ADULT	100	OTHER	INTERVENTIONAL	Allocation: NA|Intervention Model: SINGLE_GROUP|Masking: NONE|Primary Purpose: PREVENTION	IRB23-1287	2024-01-01	2025-06-30	2025-12-31	2022-08-04		2023-08-18	Stanford University, Stanford, California, 94305, United States|University of Chicago, Chicago, Illinois, 60637, United States
	NCT03603418	Role Of Dexamethasone In Induction Of Labor	Dexamethasone Effect on Induction of Labor	PHASE4	https://clinicaltrials.gov/study/NCT03603418		UNKNOWN	Research hypothesis : In pregnant women undergoing induction of labor, intramuscular injection of dexamethasone may accelerate induction delivery interval. Research question : In pregnant women undergoing induction of labor, does intramuscular injection of dexamethasone accelerate induction delivery interval ? This study aims to assess the effect of intramuscular administration of dexamethasone o…	NO	DRUG: Dexamethasone Sodium Phosphate|OTHER: Distilled water	Induction delivery interval, The time between beginning of the induction of labor till the end of the 2nd stage of labor, It may vary from 4 to 6 hours up to 72 hours	Induction active phase interval, The time between beginning of the induction of labor till the beginning of the 1st stage of labor, It may vary from 2 to 3 hours up to 48 hours		Ain Shams University		FEMALE	CHILD, ADULT, OLDER_ADULT	80	OTHER	INTERVENTIONAL	Allocation: RANDOMIZED|Intervention Model: PARALLEL|Masking: TRIPLE (PARTICIPANT, CARE_PROVIDER, INVESTIGATOR)|Primary Purpose: TREATMENT	292017	2018-07-13	2019-02	2019-02	2018-07-27		2019-01-16	Ain Shams University, Cairo, 02020, Egypt
	NCT02508402	Effect Of Intra-muscular Administration of Dexamethasone in Induction of Labour	Medical Induction of Labor Affecting Fetus	PHASE4	https://clinicaltrials.gov/study/NCT02508402		UNKNOWN	ABSTRACT: Objective: To evaluate the efficacy of dexamethasone on labor duration and to establish whether dexamethasone plays a role in shorting the duration interval between initiation of labor induction and beginning of the active phase in primigravida full-term pregnancy. Methods: case control study included 86 primigravidae with full term pregnancy classified into two groups: The participant …	NO	DRUG: Dexamethasone|DRUG: Placebo	the duration between induction and beginning of active phase., 6 months	Duration of first stage., 7 months		Kasr El Aini Hospital		FEMALE	ADULT	86	OTHER	INTERVENTIONAL	Allocation: RANDOMIZED|Intervention Model: PARALLEL|Masking: QUADRUPLE (PARTICIPANT, CARE_PROVIDER, INVESTIGATOR, OUTCOMES_ASSESSOR)|Primary Purpose: TREATMENT	KasrELAiniH	2015-09	2016-07	2016-07	2015-07-24		2016-02-01	Mohamed Abdel Aziz El Sharkawy, Cairo, 12345, Egypt
	NCT03001193	Effect of Tafoxiparin to Treat Primary Slow Progress of Labor Including Prolonged Latent Phase and Labor Arrest	Labor, Obstetric	PHASE2	https://clinicaltrials.gov/study/NCT03001193		COMPLETED	The study will be designed as a double-blind, placebo-controlled, parallel-group, dose-finding study with one group treated with placebo and three groups treated with tafoxiparin in three different infusion concentration levels, respectively. The intravenous infusion will be initiated by a pre-defined bolus dose infusion.	NO	DRUG: DF 01|DRUG: Oxytocin|DRUG: Placebo	Time from start of infusion of tafoxiparin/placebo until vaginal partus, The primary endpoint (time from first infusion to vaginal partus) will be summarized graphically for each treatment group using Kaplan-Meier estimates. In addition to this statistical comparison between the treatments will be performed using the analysis of variance technique., Interval from start of study drug administratio…	Safety will be evaluated through rate and frequency of adverse events and serious adverse events, Safety will be evaluated through rate and frequency of adverse events and serious adverse events, complete and symptom-directed physical evaluations, vital signs, safety blood samples (hematology and clinical chemistry), and rate of withdrawals from the study and/or the study medication, Through stud…		Dilafor AB		FEMALE	ADULT	361	INDUSTRY	INTERVENTIONAL	Allocation: RANDOMIZED|Intervention Model: PARALLEL|Masking: QUADRUPLE (PARTICIPANT, CARE_PROVIDER, INVESTIGATOR, OUTCOMES_ASSESSOR)|Primary Purpose: TREATMENT	PPL07	2016-12	2018-11	2019-05	2016-12-22		2020-04-29	Hvidovre Hospital, FÃ¸deafdelingen, Hvidovre, 2650, Denmark|Naistenklinikka (HUS) Naistentaudit ja synnytykset, Helsinki, 00029, Finland|KÃ¤tilÃ¶opiston Sairaala (HUS), Helsinki, 00610, Finland|Tampere University Hospital, Tampere, 33521, Finland|Helsingborg FÃ¶rlossningen, Helsingborgs Lasarett, Helsingborg, 25187, Sweden|LÃ¤nssjukhuset Ryhov, Jonkoping, 55305, Sweden|Karlstad Kvinnokliniken Cen…
	NCT00504465	Combined Agent Randomized Trial of Induction of Labor	Labor Induction|Cervical Ripening	NA	https://clinicaltrials.gov/study/NCT00504465		COMPLETED	To compare sequential dinoprostone and oxytocin for induction of labor at term with intact membranes and an unripe cervix to two simultaneous regimens. Our aim was to confirm findings from smaller trials and add to data on fetal safety.	NO	DRUG: dinoprostone	Rate of vaginal delivery <24 hours	Randomization to delivery interval|Rate of cesarean delivery for non reassuring fetal status|Rate of uterine hyperstimulation		Weill Medical College of Cornell University		ALL	ADULT	210	OTHER	INTERVENTIONAL	Allocation: RANDOMIZED|Intervention Model: PARALLEL|Masking: NONE|Primary Purpose: TREATMENT	0402-264	2002-05		2007-04	2007-07-20		2007-07-20	The Brooklyn Hospital Center, Brooklyn, New York, 11201, United States|New York Hospital Medical Center of Queens, Flushing, New York, 11355, United States|Weill Medical College of Cornell University, New York, New York, 10021, United States
	NCT01190163	Open Label Comparative Trial of Dinoprostone Plus or Minus Oxytocin Versus Oxytocin Alone in Cervical Ripening for Labor Induction	Vaginal Delivery|Cesarean Section	PHASE4	https://clinicaltrials.gov/study/NCT01190163	SOFTNES	TERMINATED	This is a comparative trial between oxytocin alone and dinoprostone for cervical ripening in unfavorable cervix pregnant women with 38 or more weeks of gestational age.	NO	DRUG: Dinoprostone|DRUG: Oxytocin	Vaginal birth delivery within 24 hours and C-section rate, 24 hours	Treatment failure rate, 24 hours|Uterine hyperstimulation and/or fetal distress, 24 hours|Use of additional oxytocin, 24 hours		Ferring Pharmaceuticals		FEMALE	ADULT, OLDER_ADULT	170	INDUSTRY	INTERVENTIONAL	Allocation: RANDOMIZED|Intervention Model: PARALLEL|Masking: NONE|Primary Purpose: TREATMENT	FE999901 CS01	2010-06	2012-01	2012-01	2010-08-27		2012-08-23	Hospital das ClÃ­nicas da Faculdade de Medicina de RibeirÃ£o Preto da Universidade de SÃ£o Paulo, RibeirÃ£o Preto, SÃ£o Paulo, Brazil|Hospital Municipal UniversitÃ¡rio - Faculdade de Medicina do ABC, SÃ£o Bernardo, SÃ£o Paulo, Brazil|Hospital M Boi Mirim, SÃ£o Paulo, Brazil|Hospital Maternidade Leonor Mendes de Barros, SÃ£o Paulo, Brazil
	NCT02888041	Is There an Interest in Repeating the Vaginal Administration of Dinoprostone (PropessÂ®), to Promote Induction of Labor of Pregnant Women at Term?	Cervical Ripening|Pregnancy	PHASE3	https://clinicaltrials.gov/study/NCT02888041	RE-DINO	TERMINATED	According perinatal surveys, induction of labor is performed at more than 20% of pregnant women. According to a survey on the trigger practices in France, prostaglandins are widely used to initiate cervical ripening, usually by laying intravaginal dinoprostone (PropessÂ®). The overall work-up rate due to the use of a single PropessÂ® is 74.6% with 80% of vaginal deliveries. Currently, 25.4% of pa…	NO	DRUG: Dinoprostone|DRUG: Oxytocine	Rate of deliveries vaginally, The rate of births vaginally in each arm, At delivery	Failure of induction of labor, The failure of induction of labor correspond to cervical dilation remaining \<3cm despite 6 hours of Syntocinon (or 1 syringe) and regular uterine contractions and amniotomy. The success of the trigger is defined by regular uterine contractions and cervical dilatation â‰¥ 3 cm., At delivery|Time of work, Time in minutes between the start of work defined by the onset…		University Hospital, Limoges		FEMALE	ADULT, OLDER_ADULT	161	OTHER	INTERVENTIONAL	Allocation: RANDOMIZED|Intervention Model: PARALLEL|Masking: NONE|Primary Purpose: TREATMENT	I15014 (RE-DINO)	2016-12	2022-04-23	2022-04-23	2016-09-02		2022-06-24	CH de Blois, Blois, 41250, France|CH de BRIVE, Brive La Gaillarde, 19100, France|CH Metropole Savoie, ChambÃ©ry, 73011, France|HÃ´pital d'Estaing - CHU de Clermont-Ferrand, Clermont-ferrand, 63100, France|CHU de LIMOGES, Limoges, 87045, France|HÃ´pital Nord - APHM, Marseille, 13015, France|CH de TULLE, Tulle, 19012, France
	NCT03991091	Reducing Neonatal Morbidity by Discontinuing Oxytocin During the Active Phase of 1st Stage of Labor	Neonatal Morbidity	PHASE4	https://clinicaltrials.gov/study/NCT03991091	STOPOXY	COMPLETED	The purpose of this study is to measure the impact of a discontinuous administration of oxytocin during the active phase of the 1st stage of labor on the neonatal morbidity rate. The investigators hypothesize that discontinuation of oxytocin in the active phase of labor (from 6 cm) in women who received oxytocin in the latent phase or for an induction (before 4 cm of dilation) could reduce neonat…	NO	DRUG: discontinuation of oxytocin administration|DRUG: continuation of oxytocin administration	neonatal morbidity composite measure, Neonatal morbidity will be assessed using a composite variable defined by: an umbilical arterial pH at birth \<7.10 and/or a base excess \>10mmol/L and/or umbilical arterial lactates\>7 mmol/L and/or a 5 minutes Apgar score \<7 and/or admission in neonatal intensive care unit (NICU). This composite outcome is based on pertinent and previously published thresh…	umbilical cord pH<7.20, umbilical arterial cord pH at birth less than 7.20, At birth|umbilical cord pH<7.10, umbilical arterial cord pH at birth less than 7.10, At birth|umbilical cord pH<7.00, umbilical arterial cord pH at birth less than 7.00, At birth|Need for hypothermia, need for hypothermia, At birth|other neonatal complications:, need of resuscitation at birth, 2 hours postpartum|neonatal …		Assistance Publique - HÃ´pitaux de Paris	Institut National de la SantÃ© Et de la Recherche MÃ©dicale, France	FEMALE	ADULT, OLDER_ADULT	2459	OTHER	INTERVENTIONAL	Allocation: RANDOMIZED|Intervention Model: PARALLEL|Masking: NONE|Primary Purpose: TREATMENT	P180581	2020-01-17	2022-04-25	2022-04-25	2019-06-19		2023-09-06	hospital Cochin; port royal Maternity unit, Paris, 75014, France
	NCT01944046	Study of Oxytocin in Autism to Improve Reciprocal Social Behaviors	Autism Spectrum Disorders	PHASE2	https://clinicaltrials.gov/study/NCT01944046	SOARS-B	COMPLETED	The purpose of this research study is to learn about the effects of supplemental intranasal oxytocin as a treatment for improving social difficulties in children and adolescents with autism. This study will also provide additional information about the safety and tolerability of intranasal oxytocin. Investigators expect oxytocin will increase social motivation, improving daily living skills and q…	YES	DRUG: Double blind phase Placebo Nasal Spray|DRUG: double Blind Oxytocin Nasal Spray|DRUG: Open Label intranasal oxytocin	Change in Aberrant Behavior Checklist-Modified Social Withdrawal Subscale ABC-mSW, a Measure of Social Reciprocity, The primary outcome is Change in Aberrant Behavior Checklist-Modified Social Withdrawal subscale- a measure of reciprocal social behaviors. ABC-mSW is a modification of the ABC-Lethargy subscale. The ABC-mSW consists of the sum of questions 5,12,16, 20, 23, 26, 30, 37, 40, 42, 43, 5…	Change in Sociability Factor (SF), The Sociability Factor (SF) is a summed measure of the13 items of the ABC-SW and the 18 items of the Pervasive Development Disorders Behavior Inventory-Screening Version (PDDBI-SV).The PDDBI-SV assesses both adaptive social behaviors and social problems typical of ASD. The adaptive behaviors are reverse scored so that all the analyzed scores range from 0-perform…	Social Responsiveness Scale-2 (SRS-2) Social Motivation Subscale Score, The SRS-Social Motivation subscale was developed to provide a quantitative measure of social impairments typically observed in ASD in children 3-18 years. Reported as T-score with a range of 38-90 for both boys and girls. Higher score indicates more severe clinical condition. Lower value in change indicates more improvement.,…	Linmarie Sikich	Eunice Kennedy Shriver National Institute of Child Health and Human Development (NICHD)	ALL	CHILD	290	OTHER	INTERVENTIONAL	Allocation: RANDOMIZED|Intervention Model: PARALLEL|Masking: QUADRUPLE (PARTICIPANT, CARE_PROVIDER, INVESTIGATOR, OUTCOMES_ASSESSOR)|Primary Purpose: TREATMENT	Pro00063950|1U01HD073984|13-0593	2014-08-01	2017-11-30	2017-11-30	2013-09-17	2020-07-31	2021-06-18	Lurie Center for Autism, Massachusetts General Hospital, Boston, Massachusetts, 02114, United States|Mount Sinai School of Medicine, New York, New York, 10029, United States|Center for Autism and the Developing Brain, White Plains, New York, 10605, United States|Duke Center for Autism and Brain Development, Durham, North Carolina, 27705, United States|Duke University , Genetics Center, Durham, No…	Study Protocol and Statistical Analysis Plan
	NCT02257359	Study to Evaluate the Safety, Tolerability, and Pharmacokinetics of Epelsiban in Healthy Female Volunteers	Embryo Transfer	PHASE1	https://clinicaltrials.gov/study/NCT02257359		COMPLETED	Epelsiban is a potent and selective oxytocin receptor antagonist in development for enhanced implantation rates during in-vitro fertilization (IVF). This study a non-randomized, open label study designed to assess the safety, tolerability and pharmacokinetics of additional repeat doses of epelsiban in healthy females, and will be the first dosing experience of greater than 200 milligram (mg) as a…	NO	DRUG: Epelsiban	Composite pharmacokinetic parameters of epelsiban and its metabolite (GSK2395448), Pharmacokinetic parameters including area under the plasma drug (and metabolite) concentration versus time curve (AUC\[0-t\], AUC\[0- infinity\], AUC\[0-tau\]), maximum observed concentration (Cmax), time to maximum observed plasma drug (and metabolite) concentration (tmax), and terminal half-life (t1/2), as data p…			GlaxoSmithKline		FEMALE	ADULT	12	INDUSTRY	INTERVENTIONAL	Allocation: NON_RANDOMIZED|Intervention Model: SINGLE_GROUP|Masking: NONE|Primary Purpose: TREATMENT	201691	2014-12-18	2015-01-29	2015-01-29	2014-10-06		2018-09-13	GSK Investigational Site, Overland Park, Kansas, 66211, United States
	NCT02703181	Dose Escalation Study to Evaluate the Pharmacokinetics, Safety, and Tolerability of Epelsiban Administered in Repeat Doses in Healthy Women Volunteers	Embryo Transfer	PHASE1	https://clinicaltrials.gov/study/NCT02703181		COMPLETED	The current study is designed to assess the safety, tolerability and pharmacokinetics (PK) of additional repeat doses of epelsiban in healthy females, and will be the first dosing experience of repeat dosing at higher doses in women with this compound. This study is a 14 day, randomized, placebo-controlled, double blind (sponsor unblind), repeat dose, ascending cohort, dose escalation study in he…	NO	DRUG: Epelsiban (GSK557296)|DRUG: Placebo to match GSK557296	Area under the concentration versus time from time zero to infinite time (AUC[0 to infinity]) for epelsiban and GSK2395448, Blood samples were collected for Cohort 1 and 2 on Days 1, 7, and 14 at Pre-dose ante meridiem (AM), Pre Dose post meridiem (PM), Pre- Dose PM2 (second PM dose \[16h\]), 0.5, 1, 2, 6, 8.5, 10, 14, 16.5, 17 and 24 hours post dose. Blood samples were collected for Cohort 3 on …			GlaxoSmithKline		FEMALE	ADULT	31	INDUSTRY	INTERVENTIONAL	Allocation: RANDOMIZED|Intervention Model: SINGLE_GROUP|Masking: TRIPLE (PARTICIPANT, CARE_PROVIDER, INVESTIGATOR)|Primary Purpose: TREATMENT	201752	2015-07-09	2015-09-10	2015-09-10	2016-03-09		2018-09-13	GSK Investigational Site, Overland Park, Kansas, 66211, United States
	NCT02213029	A Study to Evaluate Pharmacokinetics, Pharmacodynamics and Tissue Concentrations of Epelsiban	Embryo Transfer	PHASE1	https://clinicaltrials.gov/study/NCT02213029		TERMINATED	This multi-cohort phase I study is designed to assess the pharmacokinetics (PK) and pharmacodynamics (PD) of oxytocin and to evaluate epelsiban (GSK557296) potential to reduce subendometrial contractractility induced by oxytocin in healthy female subjects. Additionally tissues concentrations of epelsiban will be determined from endometrial tissue biopsies. Data from this study will inform the ide…	NO	DRUG: Epelsiban|DRUG: Placebo|DRUG: Oxytocin|DRUG: Ortho-Cylcen (21)Â® tablet	The effect of the infused oxytocin dose on the time course of the frequency of endometrial contractions in Cohort 1 during the periovulatory phase, The relationship between the dose of the infused oxytocin and the time course of the frequency of endometrial contractions in Cohort 1 during the periovulatory phase (ovulation to 3-5 days post ovulation) will be assessed to establish the PD response …	Frequency of endometrial and subendometrial contractility in Cohort 2., Following parameters will be assessed: Wave period, external contractile measure, internal contractile measure and total contractile measure, wave directionality, wave amplitude and wave completeness., Up to Day 3|Frequency of subendometrial contractility in Cohort 3, To evaluate the endometrial and subendometrial contraction…		GlaxoSmithKline		FEMALE	ADULT	33	INDUSTRY	INTERVENTIONAL	Allocation: RANDOMIZED|Intervention Model: SINGLE_GROUP|Masking: DOUBLE (PARTICIPANT, INVESTIGATOR)|Primary Purpose: TREATMENT	116828	2014-08-28	2016-02-07	2016-02-07	2014-08-11		2017-05-08	GSK Investigational Site, Glendale, California, 91206, United States|GSK Investigational Site, Baltimore, Maryland, 21225, United States
	NCT02306733	Ergometrine Versus Oxytocin in the Management of Atonic Post-partum Haemorrhage (PPH) in Women Delivered Vaginally	Post Partum Hemorrhage	PHASE3	https://clinicaltrials.gov/study/NCT02306733		UNKNOWN	200 women with PPH will be randomly divided into 2 equal groups using computer generated random numbers. Group 1 will receive Ergometrine 400Âµgm (MetherginÂ® Novartis, Switzerland) and group 2 will receive oxytocin 10 IU (SyntocinonÂ®, Novartis, Switzerland). The investigators will not include a control group for ethical reasons.	NO	DRUG: Ergometrine|DRUG: Oxytocin	Need for other uterotonics, The uterus will be palpated to check the uterine tone and the amount of the bleeding will be estimated 2 minutes after giving the drug. Bleeding will be estimated by weighing the swaps and using pictorial charts., 2 minutes after giving the drug	Development of major PPH, Swaps will be weighed and pictorial charts will be used to estimate the amount of bleeding. Major PPH will be defined as bleeding \>100ml., 10 minutes after giving the drug.		Cairo University		FEMALE	ADULT	200	OTHER	INTERVENTIONAL	Allocation: RANDOMIZED|Intervention Model: PARALLEL|Masking: DOUBLE (PARTICIPANT, INVESTIGATOR)|Primary Purpose: TREATMENT	PPH 4	2014-11	2017-10		2014-12-03		2017-01-23	BeniSuef University hospitals, BeniSuef, Egypt|Cairo university hospitals, Cairo, Egypt
	NCT04902235	Identification and Clinical Relevance of an Oxytocin Deficient State (CRH Study)	Hypopituitarism|Central Diabetes Insipidus|Panhypopituitarism|Psychological Disorder|Social Isolation|Hypothalamic Diseases|Pituitary Diseases|Oxytocin Deficiency	PHASE4	https://clinicaltrials.gov/study/NCT04902235		RECRUITING	Oxytocin (OT) is a hypothalamic peptide that enters the peripheral circulation via the posterior pituitary gland. OT plays a key role in regulating appetite, psychopathology, prosocial behavior and sexual function. Hypopituitarism is associated with increased obesity, increased psychopathology, sexual and prosocial dysfunction despite appropriate hormone replacement. A few studies suggest the exi…	NO	DRUG: Experimental: CRH administration|DRUG: Control: Placebo administration	Change in oxytocin concentration, Change in oxytocin concentration (pg/mL) after administration of 1.0 Âµg/kg/body weight of CRH or 0.9% sodium chloride (NaCl), Baseline blood exam (timepoint 0) and further blood collections after 15, 30, 45, 60, 90 and 120 minutes after baseline blood collection	Maximal change in oxytocin concentration (pg/mL), Maximal change in oxytocin concentration (pg/mL) after administration of 1.0 Âµg/kg/body weight of CRH or 0.9% NaCl, Within the two hours after the injection|Overall oxytocin secretion, Oxytocin area under the curve after administration of 1.0 Âµg/kg/body weight of CRH or 0.9% NaCl, Within the two hours after the injection|Change in cortisol conce…		FundaciÃ³ Institut de Recerca de l'Hospital de la Santa Creu i Sant Pau	Instituto de Salud Carlos III	ALL	ADULT, OLDER_ADULT	52	OTHER	INTERVENTIONAL	Allocation: RANDOMIZED|Intervention Model: CROSSOVER|Masking: SINGLE (PARTICIPANT)|Primary Purpose: DIAGNOSTIC	IIBSP-OXI-2020-101	2021-07-06	2023-04-30	2023-12-31	2021-05-26		2022-03-21	Hospital de la Santa Creu i Sant Pau, Barcelona, 08041, Spain
	NCT04897802	Identification and Clinical Relevance of an Oxytocin Deficient State (GLP1 Study)	Hypopituitarism|Central Diabetes Insipidus|Panhypopituitarism|Psychological Disorder|Social Isolation|Hypothalamic Diseases|Pituitary Diseases|Oxytocin Deficiency	PHASE4	https://clinicaltrials.gov/study/NCT04897802		RECRUITING	Oxytocin (OT) is a hypothalamic peptide that enters the peripheral circulation via the posterior pituitary gland. OT plays a key role in regulating appetite, psychopathology, prosocial behavior and sexual function. Hypopituitarism is associated with increased obesity, increased psychopathology, sexual and prosocial dysfunction despite appropriate hormone replacement. A few studies suggest the exi…	NO	DRUG: Experimental: GLP1-RA (exenatide) administration|DRUG: Control: Placebo administration	Change in oxytocin concentration (pg/mL), Change in oxytocin concentration (pg/mL) after administration of 10 Âµg of GLP1-RA (exenatide) or 0.9% sodium chloride (NaCl), Baseline blood exam (timepoint 0) and further blood collections after 15, 30, 45, 60, 90 and 120 minutes after baseline blood collection	Maximal change in oxytocin concentration (pg/mL), Change in oxytocin concentration (pg/mL) after administration of 10 Âµg of GLP1-RA (exenatide) or 0.9% NaCl, Within the two hours after the injection|Overall oxytocin secretion (pg/mL), Oxytocin area under the curve after administration of 10 Âµg of GLP1-RA (exenatide) or 0.9% NaCl, Within the two hours after the injection|Change in glucose concen…		FundaciÃ³ Institut de Recerca de l'Hospital de la Santa Creu i Sant Pau	Instituto de Salud Carlos III	ALL	ADULT, OLDER_ADULT	52	OTHER	INTERVENTIONAL	Allocation: RANDOMIZED|Intervention Model: CROSSOVER|Masking: SINGLE (PARTICIPANT)|Primary Purpose: DIAGNOSTIC	IIBSP-OXI-2020-102	2021-09-13	2023-04-30	2023-12-31	2021-05-24		2022-03-21	Hospital de la Santa Creu i Sant Pau, Barcelona, 08041, Spain
	NCT00788255	In-vitro Study to Assess the Coagulation Effects of Exogenous Oxytocin Using Thromboelastography.	Anesthesia		https://clinicaltrials.gov/study/NCT00788255		COMPLETED	Oxytocin is normally administered following delivery in pregnant patients to reduce postpartum bleeding by increasing uterine tone. It is unclear whether the use of intravenous oxytocin alters coagulation in pregnant patients. The purpose of the in-vitro study is to assess the coagulation changes of oxytocin in blood samples from pregnant patients using thromboelastrography (TEG). TEG is a point-…	YES	DRUG: Final exogenous oxytocin concentration=22.5 Î¼U/mL|DRUG: Final exogenous oxytocin concentration=30.1Î¼U/mL|DRUG: Final exogenous oxytocin concentration=32.9Î¼U/mL	r Time, thromboelastographic indices - reaction time (normal range, 5-10 min), 6 months|k Time, thromboelastographic indices - clot formation time (normal range, 1-3 min), 6 months|Alpha Angle, thromboelastographic - alpha angle = clot formation rate (normal range, 53 degress to 72 degrees), 6 months|MA, thromboelastographic indices - maximum amplitude (normal range, 50-70 mm), 6 months|MRTG, thr…			Stanford University		FEMALE	ADULT	25	OTHER	OBSERVATIONAL	Observational Model: |Time Perspective: p	SU-10242008-1327	2008-10	2009-06	2009-06	2008-11-10	2016-02-03	2016-11-28	Stanford University School of Medicine, Stanford, California, 94305, United States
	NCT05032326	Long-term Interventional Follow-up Study of Children With Prader-Willi Syndrome Included in the OTBB3 Clinical Trial	Prader-Willi Syndrome	PHASE3	https://clinicaltrials.gov/study/NCT05032326	OTBB3-FU	RECRUITING	This study is a prospective, multicentre, interventional cohort study in children with Prader-Willi Syndrome (PWS) over 4 years (no treatment administered). The duration of the preceding OTTB3 study is 26 weeks. An untreated cohort of children with PWS will be included at an age of 2 years and followed up until an age of 4 years. Regarding the untreated cohort, children with PWS born in France an…	NO	DRUG: Follow-up study of the treated cohort|OTHER: Follow-up study of the untreated cohort	Confirmation of the long term safety profile (1), The number of patients with adverse events (AEs), 4 years|Confirmation of the long term safety profile (2), The percentage of patients with adverse events (AEs), 4 years|Confirmation of the long term safety profile (3), Assessment in the treated cohort of the occurrence of the main comorbidities in Prader Willi Syndrome, 4 years|Confirmation of th…	Complete the safety assessment by the description of the development of the child (1.1), Assessment in the treated cohort of: weight (kilograms), 4 years|Complete the safety assessment by the description of the development of the child (1.2), Assessment in the treated cohort of: height (meters), 4 years|Complete the safety assessment by the description of the development of the child (1.3), Asses…		University Hospital, Toulouse		ALL	CHILD	80	OTHER	INTERVENTIONAL	Allocation: NON_RANDOMIZED|Intervention Model: PARALLEL|Masking: NONE|Primary Purpose: OTHER	RC31/20/0421	2021-09-07	2025-04-01	2025-04-01	2021-09-02		2023-03-30	HÃ´pital Femme MÃ¨re Enfant, Bron, France|CHU Dijon HÃ´pital des Enfants, Dijon, France|CHU de Grenoble, Grenoble, France|HÃ´pital Jeanne de Flandre, Lille, France|HÃ´pital de la Timone Enfant, Marseille, France|CHU Nancy, Nancy, France|CHU Nantes, Nantes, France|HÃ´pital CHU-Lenval, Nice, France|Groupe Hospitalier Necker - Enfants Malades, Paris, France|CHU Rennes, Rennes, France|CHU Rouen, Roue…
	NCT00787176	The Association Between Fluid Administration, Oxytocin Administration, and Fetal Heart Rate Changes	Pregnancy|Labor Pain	NA	https://clinicaltrials.gov/study/NCT00787176		TERMINATED	Fetal heart rate patterns are an important parameter in the diagnosis of non-reassuring fetal status. Combined-spinal epidural analgesia is a method of initiating labor analgesia used by approximately 90% of the parturients at Prentice Women's Hospital. Optimizing the variables which could affect fetal heart rate patterns at the time of initiation of analgesia, such as fluid administration and ox…	YES	DRUG: Group A Intravenous bolus of 1000 ml lactated ringers solution|DRUG: Group B Intravenous bolus bolus 1000 ml lactated ringers solution oxytocin decrease to 1/2 current rate|DRUG: Group C 125 mL/hr of lactated ringers|DRUG: Group D 125 mL/hr lactated ringers oxytocin decreased to 1/2 current rate	Number of Participants With Non-reassuring Fetal Heart Rate Tracings During the First 30 Minutes After the Placement of Epidural Analgesia, The number of participants who experience non-reassuring fetal heart rate tracings obtained via electronic recording during the first 30 minutes after the placement of epidural analgesia, Request for labor analgesia up to the first 30 minutes after the placem…			Northwestern University		FEMALE	ADULT	251	OTHER	INTERVENTIONAL	Allocation: RANDOMIZED|Intervention Model: PARALLEL|Masking: DOUBLE (PARTICIPANT, INVESTIGATOR)|Primary Purpose: PREVENTION	0524-034	2007-09	2012-07	2012-07	2008-11-07	2017-09-25	2022-01-13	Northwestern University, Chicago, Illinois, 60611, United States|Prentice Women's Hospital, Chicago, Illinois, 60611, United States	Study Protocol and Statistical Analysis Plan
	NCT01669083	Study to Evaluate the Pharmacokinetics, Safety and Tolerability of GSK557296 in Healthy Women Volunteers After Single and Repeat Dosing	Embryo Transfer	PHASE1	https://clinicaltrials.gov/study/NCT01669083		COMPLETED	GSK557296 is being studied in women for the indication of enhanced embryo and or blastocyst implantation in women undergoing IVF treatment. This study will be the first dosing experience with this compound in women. It is important to characterize the pharmacokinetics of GSK557296 in women to determine the most appropriate doses and dosing regimens for future clinical studies. Understanding the p…	NO	DRUG: GSK557296 10 mg|DRUG: GSK557296 150 mg|DRUG: GSK557296 dose 3|DRUG: GSK557296 dose 4	Composite of PK parameters of 20 mg GSK557296 following single and repeat oral dosing, From the plasma concentration-time data, the following PK parameters will be determined: maximum observed plasma concentration (Cmax), time to Cmax (tmax), area under the plasma concentration-time curve \[AUC(0-t) and AUC(0-infinity)\], and apparent terminal phase half-life (t1/2). AUC(0-infinity) or AUC(0-Ï„) …			GlaxoSmithKline		FEMALE	ADULT	36	INDUSTRY	INTERVENTIONAL	Allocation: NON_RANDOMIZED|Intervention Model: PARALLEL|Masking: NONE|Primary Purpose: TREATMENT	116741	2012-08-16	2013-03-09	2013-03-09	2012-08-20		2017-06-07	GSK Investigational Site, Baltimore, Maryland, 21225, United States
	NCT03232918	Oxytocin and Fetal Heart Rate Changes	Fetal Bradycardia Complicating Labor and Delivery|Fetal Bradycardia During Labor|Fetal Heart Rate or Rhythm Abnormality Affecting Fetus	PHASE4	https://clinicaltrials.gov/study/NCT03232918		RECRUITING	The reported risk of nonreassuring fetal heart trace following neuraxial analgesia is 3-23%. This variability may be due to fluid and oxytocin management prior to and during the initiation of neuraxial analgesia. The study hypothesis is that decreasing the oxytocin infusion rate by 50 % prior to initiation of combined spinal epidural analgesia will cause a reduction in the incidence of adverse fe…	NO	DRUG: Half dose Oxytocin	Incidence of non-reassuring fetal heart rate tracings, Fetal heart rate tracings will be examined for 30 minutes before and 60 minutes after the initiation of combined spinal epidural analgesia, 1.5 hours	Effect of oxytocin dose on duration of 1st and 2nd stage of labor, The effect of the intervention on the duration of labor, 24 hours|Mode of delivery, The effect of the intervention on the rate of spontaneous vaginal delivery, instrumental vaginal delivery and cesarean delivery, 24 hours		Unyime Ituk		FEMALE	ADULT	730	OTHER	INTERVENTIONAL	Allocation: RANDOMIZED|Intervention Model: PARALLEL|Masking: TRIPLE (PARTICIPANT, INVESTIGATOR, OUTCOMES_ASSESSOR)|Primary Purpose: TREATMENT	201609722	2019-02-20	2024-04-30	2024-04-30	2017-07-28		2023-05-12	University of Iowa Hospitals and Clinics, Iowa City, Iowa, 52245, United States|Medical College of Wisconsin, Milwaukee, Wisconsin, 53226, United States
	NCT05289869	A Pilot Study: High Versus Low Oxytocin Dosing for Induction of Labor in Pregnant Patients With Obesity	Pregnant Patients With Obesity	PHASE4	https://clinicaltrials.gov/study/NCT05289869	HILIO-PILOT	COMPLETED	Pregnant patients with obesity are more likely to undergo induction of labor and have a higher risk of failed induction compared to patients with normal weight. The association between maternal obesity and labor dysfunction leading to cesarean delivery is poorly understood. Oxytocin is the mostly common medication used in induction of labor, yet optimal dosing of this medication is unknown. Studi…	YES	DRUG: High-dose oxytocin|DRUG: Low-dose oxytocin	Number of Participants Delivered by Cesarean, Until delivery	Indication for Cesarean Delivery, Primary indication for cesarean delivery as recorded by the primary surgeon in the medical record, Until delivery|Duration of Time From Start of Induction to Delivery, Time from start of induction with medication or Foley catheter until delivery, From start of induction to delivery|Duration of the First Stage of Labor, Time from start of labor to complete dilatio…		Ohio State University		FEMALE	ADULT	20	OTHER	INTERVENTIONAL	Allocation: RANDOMIZED|Intervention Model: PARALLEL|Masking: TRIPLE (PARTICIPANT, CARE_PROVIDER, INVESTIGATOR)|Primary Purpose: TREATMENT	2021H0432	2022-04-06	2022-09-18	2022-10-28	2022-03-22	2022-12-26	2023-03-06	The Ohio State University Wexner Medical Center OB/GYN Maternal and Fetal Medicine, Columbus, Ohio, 43210, United States	Study Protocol and Statistical Analysis Plan
	NCT04942015	Honghuaruyi Wan for Endometriosis Dysmenorrhea	Endometriosis|Dysmenorrhea	PHASE4	https://clinicaltrials.gov/study/NCT04942015		NOT_YET_RECRUITING	Endometriosis is a common gynecological disease. It is a gynecological disease caused by the growth and reproduction of the endometrium beyond the surface of the uterine tissue and organs, which causes recurrent abdominal pain, infertility and other main symptoms. The recurrence of endometriosis and the side effects of medication have troubled clinicians and patients for a long time and the searc…	NO	DRUG: Honghuaruyi Wan|DRUG: Placebo of Honghuaruyi Wan	Visual Analogue Scale/Score (VAS), Draw a horizontal line of 10 cm on the paper. One end of the horizontal line is 0, indicating no pain.The other end is 10, which means severe pain; The part between the two ends represents different levels of pain. A higher score means a worse outcome., Baseline through 6th consecutive menstrual cycle. (One cycle = 28Â±7days)|Endometriosis Health Profle-5ï¼ˆEHP-…	Visual Analogue Scale/Score (VAS) of the maximum non-menstrual pelvic pain, Draw a horizontal line of 10 cm on the paper. One end of the horizontal line is 0, indicating no pain.The other end is 10, which means severe pain; The part between the two ends represents different levels of pain. A higher score means a worse outcome., Baseline through 6th consecutive menstrual cycle. (One cycle = 28Â±7d…		Beijing University of Chinese Medicine		FEMALE	ADULT	164	OTHER	INTERVENTIONAL	Allocation: RANDOMIZED|Intervention Model: PARALLEL|Masking: QUADRUPLE (PARTICIPANT, CARE_PROVIDER, INVESTIGATOR, OUTCOMES_ASSESSOR)|Primary Purpose: TREATMENT	HHRYW2021-05	2021-06-21	2022-05-31	2023-12-31	2021-06-28		2021-06-28
	NCT05467462	Efficacy of Four Different Treatment Regimes on Postpartum Hemorrhage	Postpartum Hemorrhage	NA	https://clinicaltrials.gov/study/NCT05467462		COMPLETED	Postpartum hemorrhage is the most important cause of maternal morbidity and mortality worldwide and accounts for approximately 25% of deaths worldwide. Drugs such as oxytocin, carbetocin and tranexamic acid are used for bleeding control after normal vaginal delivery. The most widely used agent for the prevention of postpartum hemorrhage worldwide is oxytocin. The primary aim of this study is to r…	NO	DRUG: I.V carbetocin administration|DRUG: I.V Oxytocin administration|DRUG: I.V carbetocin and tranexamic acid administration|DRUG: I.V Oxytocin and tranexamic acid administration	Hemogram status, Postpartum hemogram status, Postpartum 24th hour	Blood Transfusion, Number of patients needing Blood Transfusion, Postpartum 24th hour		Bezmialem Vakif University		FEMALE	ADULT	300	OTHER	INTERVENTIONAL	Allocation: RANDOMIZED|Intervention Model: PARALLEL|Masking: SINGLE (OUTCOMES_ASSESSOR)|Primary Purpose: PREVENTION	04.07.2022-E.69157	2022-08-01	2023-01-25	2023-01-25	2022-07-20		2023-01-26	Bezmialem Vakif University, Istanbul, Turkey
	NCT05083910	Randomization of Oxytocin, Oxytocin+Intrauterine Misoprostol and Carbetocin During C-section	Postpartum Hemorrhage	NA	https://clinicaltrials.gov/study/NCT05083910		COMPLETED	Postpartum haemorrhage (PPH) remains an important cause of maternal morbidity and mortality and it accounts for approximately 25% of all deaths worldwide. Drugs such as oxytocin, carbetocin, misoprostol, prostaglandin F2a and methylergonovine have been tested for bleeding control during and after cesarean section. Oxytocin is the most widely used agent for the prevention of postpartum hemorrhage.…	NO	DRUG: I.V Oxytocin administration	Hemogram status, Postoperative hemogram status, Postoperative 8th hour	Blood Transfusion, Number of patients needing Blood Transfusion, Postoperative 24th hour		Bezmialem Vakif University		FEMALE	ADULT	156	OTHER	INTERVENTIONAL	Allocation: RANDOMIZED|Intervention Model: PARALLEL|Masking: SINGLE (OUTCOMES_ASSESSOR)|Primary Purpose: PREVENTION	20.5.2021-E.16677	2021-07-01	2022-01-22	2022-01-22	2021-10-19		2022-01-25	Bezmialem Vakif University, Istanbul, Istanbulk, Turkey|Bezmialem Vakif University, Istanbul, Turkey
	NCT02999100	Comparison of Inhaled Oxytocin (IH) With Intramuscular (IM) Oxytocin in Pregnant Women and With Intravenous (IV) Oxytocin in Healthy Non-pregnant Women	Postpartum Hemorrhage	PHASE1	https://clinicaltrials.gov/study/NCT02999100		TERMINATED	The study will evaluate a stable, dry-powder formulation of oxytocin, with the goal of reducing post-partum hemorrhage morbidity and mortality in resource poor settings. This study is being conducted to further assess safety and tolerability of inhaled oxytocin, and to characterize the drug levels of inhaled (IH) oxytocin when compared to oxytocin administered as standard of care. Two groups of s…	YES	DRUG: IH Oxytocin|DRUG: IM Oxytocin|DRUG: IV Oxytocin|DEVICE: ROTAHALER	Part 1: Plasma Concentration Time Profile of Oxytocin, Blood samples were collected at indicated time points to evaluate concentration of oxytocin. Pharmacokinetic parameters were calculated by standard non-compartmental analysis., Predose, 3 minutes, 5 minutes, 10 minutes, 15 minutes, 20 minutes, 30 minutes, 1 hour, 2 hours, 2.5 hours, 3 hours and 4 hours post dose Day 1|Part 1: Maximum Observed…	Part 1: Number of Participants With Non-SAEs and SAEs, An adverse event is any untoward medical occurrence in a participant or clinical investigation participant, temporally associated with the use of a medicinal product, whether or not considered related to the medicinal product. An SAE is defined as any untoward medical occurrence that, at any dose: results in death; is life-threatening; requir…		GlaxoSmithKline	InVentiv Clinique|Monash University	FEMALE	ADULT	31	INDUSTRY	INTERVENTIONAL	Allocation: RANDOMIZED|Intervention Model: PARALLEL|Masking: NONE|Primary Purpose: TREATMENT	205920|2016-002672-27	2016-11-23	2019-03-01	2019-03-04	2016-12-21	2020-02-18	2020-03-23	GSK Investigational Site, Clayton, Victoria, 3168, Australia|GSK Investigational Site, Cambridge, Cambridgeshire, CB2 2GG, United Kingdom|GSK Investigational Site, Cambridge, CB2 2GG, United Kingdom	Study Protocol|Statistical Analysis Plan
	NCT02542813	Safety, Tolerability and Pharmacokinetics (PK) Study of Oxytocin (GR121619) Administered Via an Inhaled Route in Healthy Female Volunteers	Postpartum Hemorrhage	PHASE1	https://clinicaltrials.gov/study/NCT02542813		COMPLETED	Intramuscular (IM) oxytocin is the gold standard prophylactic therapy for post partum haemorrhage (PPH). However, in resource-poor settings within the developing world, the stability and therefore effectiveness of prophylactic IM oxytocin is diminished by a lack of appropriate refrigeration facilities and availability of trained health care professionals (HCPs) to administer IM injections. This s…	NO	DRUG: IM oxytocin 10 IU|DRUG: IH oxytocin 50 mcg|DRUG: IH oxytocin 200 mcg|DRUG: IH oxytocin 400 mcg|DRUG: IH oxytocin 600 mcg|DRUG: Placebo	Number of subjects with adverse events (AEs), An AE is any untoward medical occurrence in a patient or clinical investigation subject, temporally associated with the use of a medicinal product, whether or not considered related to the medicinal product., Up to 16 weeks|Absolute values and changes over time of haematology from pre-dose values as a measure of safety and tolerability, Hematology ass…	Composite of PK parameters: Cmax and AUC will be compared as data permit, For IM oxytocin: Blood samples will be withdrawn from subjects at pre dose, 3 mins, 5 mins, 10 mins, 20 mins, 0.5 h, 0.75 h, 1 h, 1.5 h, 2 h, 2.5 h, 3 h, 4 h, and 8 h.For IH oxytocin: Blood samples will be withdrawn from subjects at pre dose, 3 mins, 5 mins, 10 mins, 20 mins, 0.5 h, 0.75 h, 1 h, 1.5 h, 2 h, 2.5 h, 3 h, 4 h,…		GlaxoSmithKline		FEMALE	ADULT	16	INDUSTRY	INTERVENTIONAL	Allocation: RANDOMIZED|Intervention Model: FACTORIAL|Masking: SINGLE (PARTICIPANT)|Primary Purpose: TREATMENT	201558	2015-09-14	2015-12-16	2015-12-16	2015-09-07		2017-10-19	GSK Investigational Site, Cambridge, CB2 2GG, United Kingdom
	NCT00385229	Post Term Pregnancy - Induction of Labor or Monitoring of Pregnancy	Perinatal Morbidity	NA	https://clinicaltrials.gov/study/NCT00385229		COMPLETED	Post term pregnancy is a risk pregnancy. Aim of the study was to investigate whether induction of labor at gestational age 289(41 weeks+2 days) reduces neonatal morbidity compared to expectant management. Secondary aims was to assess the effect on mode of delivery and maternal complications, as well as assess women's views and experiences. Our 0-hypothesis was that induction of labor at gestation…	NO	DRUG: induction of labor	Neonatal morbidity, peri- en postnatal	Maternal complications, peri- and postnatal|Mode of delivery, at birth|women's view, postpartum|Women's experiences, perinatal|Hormone levels, perinatal		St. Olavs Hospital	Norwegian University of Science and Technology	FEMALE	CHILD, ADULT, OLDER_ADULT	508	OTHER	INTERVENTIONAL	Allocation: RANDOMIZED|Intervention Model: PARALLEL|Masking: NONE|Primary Purpose: PREVENTION	REK 106-01	2002-09	2003-12	2004-07	2006-10-09		2011-11-04	Department of Obstetrics, St.Olavs Hospital, Trondheim University Hospital, Trondheim, 7006, Norway
	NCT03878316	Intranasal Oxytocin for the Treatment of Alcohol Use Disorder	Alcohol Use Disorder|Alcohol Misuse	PHASE2	https://clinicaltrials.gov/study/NCT03878316		RECRUITING	Primary: The primary objective of the study is to compare the efficacy of intranasal oxytocin in reducing the weekly percentage of heavy drinking days over the 10 weeks of maintenance treatment among subjects with moderate to severe Alcohol Use Disorder (AUD). A "heavy drinking day" is 4 or more drinks per drinking day for women and 5 or more drinks per drinking day for men. Secondary: Secondary …	NO	DRUG: Instranasal Oxytocin	Weekly Percentage of Heavy Drinking Days, The primary efficacy endpoint is the weekly percentage of heavy drinking days during the 10-week maintenance treatment period. A "heavy drinking day" is 4 or more drinks per drinking day for women and 5 or more drinks per drinking day for men. Drinking data will be collected by the Timeline Followback (TLFB) method., 10 Weeks	Percentage of subjects with no heavy drinking days during treatment, 10 Weeks|Percentage of subjects abstinent from alcohol during treatment, 10 weeks|Percentage of subjects with at least a 1-level World Health Organization WHO) drinking risk category decrease, 10 weeks|Percentage of subjects with at least a 2-level World Health Organization WHO) drinking risk category decrease, 10 weeks|Percenta…		National Institute on Alcohol Abuse and Alcoholism (NIAAA)		ALL	ADULT, OLDER_ADULT	100	NIH	INTERVENTIONAL	Allocation: RANDOMIZED|Intervention Model: PARALLEL|Masking: QUADRUPLE (PARTICIPANT, CARE_PROVIDER, INVESTIGATOR, OUTCOMES_ASSESSOR)|Primary Purpose: TREATMENT	NCIG 007	2022-05-05	2023-12	2024-03	2019-03-18		2023-06-07	University of California, Los Angeles, California, 90095, United States|Johns Hopkins School of Medicine, Baltimore, Maryland, 21224, United States|Boston Medical Center, Boston, Massachusetts, 02118, United States|University of Virginia, Charlottesville, Virginia, 22904, United States
	NCT02080104	Intramuscular Versus Intravenous Prophylactic Oxytocin for Hemorrhage After Vaginal Delivery	Postpartum Hemorrhage	NA	https://clinicaltrials.gov/study/NCT02080104	oxytocin	UNKNOWN	Intramuscular versus intravenous prophylactic oxytocin for the third stage of labour following vaginal delivery: A randomised controlled trial	NO	DRUG: intarvenous and intramusculer 10 IU oxytocin	early postpartum hemorrhage, Blood loss during the birth and postpartum hemorrhage asset (within 24 hours\> 500 cc blood loss), postpartum 24 hours	Blood transfusion requirement, * Blood transfusion requirement * duration of phase 3 (\> 30 min) * necessity of additional treatments for postpartum hemorrhage * the necessity of manual removal of placenta * side effects of the, postpartum 24 hours		Hediye Dagdeviren		FEMALE	ADULT	2	OTHER_GOV	INTERVENTIONAL	Allocation: RANDOMIZED|Intervention Model: PARALLEL|Masking: NONE|Primary Purpose: TREATMENT	27-01.14-02-02	2014-02	2015-02	2015-02	2014-03-06		2014-03-06	BakÄ±rkoy Dr Sadi Konuk Teaching and Research Hospital, Istanbul, 34140, Turkey
	NCT02362945	Hexakaprone Treatment for Post-Partum Hemorrhage Prophylactic	Post-Partum Hemorrhage	PHASE3	https://clinicaltrials.gov/study/NCT02362945		UNKNOWN	Post-Partum Hemorrhage (PPH) is a common obstetrical complication. It may occur after both vaginal and cesarean delivery with a reported prevalence of 4-6% of deliveries \[1\]. Prophylactic treatment with oxytocin after fetus extraction is a common practice. \[1,2\]Transexamic acid - Hexakapron is a potent antifibrinolytic, it prevents lysine adhesion to plasminogen molecules by blocking its bind…	NO	DRUG: Intervention group:	Decrease post-partum hemoglobin decline., Assessment of the hemoglobin decline - the decline will be calculated as the gap between the hemoglobin level prior delivery and the the hemoglobin measured 48-72 hours post delivery., 24 month	Decrease PPH., rates of Post-partum hemorrhage will be assessed by The difference between the groups, 24 month|Decrease the need for post-partum uterine manual revision., rates of Post-partum uterine manual revision will be assessed by The difference between the groups the difference will be assessed by a chi-square test., 24 month		Yariv yogev	Rabin Medical Center	FEMALE	ADULT	1000	OTHER	INTERVENTIONAL	Allocation: RANDOMIZED|Intervention Model: PARALLEL|Masking: NONE|Primary Purpose: TREATMENT	0656-14	2015-10	2017-01	2017-01	2015-02-13		2015-09-09
[truncated: 939 more rows]
