# Supplementary material for: Periodic dietary restriction of animal products induces metabolic reprogramming in humans with effects on cardiometabolic health
Source: NPJ Metab Health Dis. 2025 Apr 9;3:14. doi: 10.1038/s44324-025-00057-2 (PMC11981922; doi:10.1038/s44324-025-00057-2)
Supplement: Supplementary file 6 — Supplementary Data5 [file 44324_2025_57_MOESM6_ESM.xlsx]

## Sheet: Supplementary Data 5
Supplementary Data 5. Proteins with suggestive links to FGF21. Upon adjustment for FGF21 levels, 55 out of the 411 PR-detected differentially abundant proteins were no longer significant.
Protein	log2FC	q-value
IL1RL2	0.106673	0.000246871
FLT3LG	0.0787808	0.000819494		Asterisks (*) denote differentially abundant proteins that were detected in PR and NR individuals from T1 to T2 (shared) in the original analysis. Log2FC and q-value denote values from the original analysis.
LGALS4	0.113288	0.000967742
CDHR5	0.0822507	0.00160118
ERBB2	0.0615674	0.00213793
PLAT *	0.132701	0.00217733
MMP7	0.0699974	0.00545709
CCL27	0.165735	0.00643851
CCL5 *	-0.348296	0.00649861
EPHA1	0.0757941	0.00682083
XCL1 *	0.10701	0.0104943
DKK1 *	-0.109631	0.0147054
ADM *	0.0482558	0.0147844
CES2	0.108795	0.0152616
SLC39A5	0.104267	0.0170319
SOD1	-0.106536	0.0189052
PTPN6 *	-0.0793515	0.0189819
ENO1 *	-0.0728087	0.0203085
DSG3 *	0.0595773	0.0209727
FSTL3	0.0510747	0.0216091
CCL2	0.0578435	0.0222619
MATN2	0.0507342	0.0223289
TGFB1	0.0528393	0.022593
PRELP	0.0378416	0.022593
CPB1	0.120061	0.0243241
EGFR	-0.0493081	0.025256
SCARB2	0.0479139	0.0260448
HTRA2	0.0751101	0.0266708
FGF23	-0.100797	0.0278575
GPR37	0.105189	0.0285808
ADAMTS16	0.0665008	0.0292981
STXBP3	0.0842063	0.029353
PGLYRP1	-0.0774398	0.0295561
HARS1	-0.0772847	0.0299109
RNASE3	-0.132346	0.0300562
GUSB	0.0995204	0.0307094
PSIP1 *	-0.0979426	0.0307094
SIT1	0.0778779	0.0312994
LAIR1	0.0568709	0.0312994
ANGPTL7 *	0.0512106	0.0312994
DBI	0.074183	0.0317333
CCL11	0.0557061	0.0321277
TNFRSF6B	0.0804856	0.0321277
CXCL17 *	0.0732207	0.0341656
SEMA3F	0.0413903	0.0345399
HLA-E	0.0554854	0.0361079
MMP13	0.0895354	0.0384921
PTH1R	0.055355	0.038857
HYOU1	-0.0426868	0.0400024
SELP	-0.119133	0.0400024
TAFA5	0.0535923	0.0468633
CCL3	0.0635347	0.0470272
CARHSP1 *	-0.0919764	0.0478394
PRSS2	0.130144	0.0497259
CD300LF	0.0764907	0.0499369
